# Supplementary material for: Comparative genomics reveals extensive intra-species genetic divergence of the prevalent gut commensal Ruminococcus gnavus
Source: Microb Genom. 2023 Jul 24;9(7):mgen001071. doi: 10.1099/mgen.0.001071 (PMC10438805; doi:10.1099/mgen.0.001071)
Supplement: Supplementary material 2 [file mgen-9-1071-s002.xlsx]

## Sheet: prokaryotes
No.	Assembly	Organism Name	Organism Groups	Strain	BioSample	BioProject	Level	Size(Mb)	GC%	Scaffolds	CDS	Genome Source
1	GCA_028462465.1	[Ruminococcus] gnavus	Bacteria;Terrabacteria group;Bacillota	RSHDN_120	SAMN32952209	PRJNA929104	Contig	3.38957	42.6	63	3194	This study
2	GCA_027495645.1	[Ruminococcus] gnavus	Bacteria;Terrabacteria group;Bacillota	RSHDN_121	SAMN32302277	PRJNA913617	Contig	3.04274	42.7	65	2825	This study
3	GCA_028462275.1	[Ruminococcus] gnavus	Bacteria;Terrabacteria group;Bacillota	RSHDN_122	SAMN32952211	PRJNA929106	Contig	3.14486	42.6	67	2906	This study
4	GCA_027495705.1	[Ruminococcus] gnavus	Bacteria;Terrabacteria group;Bacillota	RSHDN_123	SAMN32302393	PRJNA913617	Contig	3.14793	42.6	65	2906	This study
5	GCA_009831375.1	[Ruminococcus] gnavus	Bacteria;Terrabacteria group;Bacillota	ATCC 29149	SAMN08398974	PRJNA431711	Complete	3.54919	42.9	1	3391	Uploaded By Others
6	GCA_008121495.1	[Ruminococcus] gnavus	Bacteria;Terrabacteria group;Bacillota	JCM6515	SAMN12614805	PRJNA561308	Complete	3.55264	42.9	1	3397	Uploaded By Others
7	GCA_025152275.1	[Ruminococcus] gnavus	Bacteria;Terrabacteria group;Bacillota	ATCC 29149	SAMN20222710	PRJNA746600	Complete	3.19694	43.1	1	2955	Uploaded By Others
8	GCA_020181455.1	[Ruminococcus] gnavus	Bacteria;Terrabacteria group;Bacillota	NBRC 114413	SAMN21163587	PRJNA747117	Complete	3.75747	42.4884	2	3524	Uploaded By Others
9	GCA_016904015.1	[Ruminococcus] gnavus	Bacteria;Terrabacteria group;Bacillota	FDAARGOS_1342	SAMN16357484	PRJNA231221	Complete	3.19694	43.1	1	2940	Uploaded By Others
10	GCA_002959615.1	[Ruminococcus] gnavus	Bacteria;Terrabacteria group;Bacillota	ATCC 29149	SAMN08570058	PRJNA343143	Contig	3.5704	42.9	7	3403	Uploaded By Others
11	GCA_000169475.1	[Ruminococcus] gnavus	Bacteria;Terrabacteria group;Bacillota	ATCC 29149	SAMN00627102	PRJNA18179	Contig	3.50191	42.9	43	3357	Uploaded By Others
12	GCA_026804925.1	[Ruminococcus] gnavus	Bacteria;Terrabacteria group;Bacillota	PS/160	SAMN31852920	PRJNA904751	Contig	2.96203	43.2	49	2793	Uploaded By Others
13	GCA_026804885.1	[Ruminococcus] gnavus	Bacteria;Terrabacteria group;Bacillota	CCUG 57137	SAMN31852919	PRJNA904751	Contig	3.00834	43	42	2888	Uploaded By Others
14	GCA_028327485.1	[Ruminococcus] gnavus	Bacteria;Terrabacteria group;Bacillota	1001217st1_G9_1001217B_191108	SAMN31322874	PRJNA880610	Scaffold	3.39292	43.1	43	3207	Uploaded By Others
15	GCA_001406655.1	[Ruminococcus] gnavus	Bacteria;Terrabacteria group;Bacillota	2789STDY5608852	SAMEA3545260	PRJEB10915	Scaffold	3.10981	42.9	50	2908	Uploaded By Others
16	GCA_026804895.1	[Ruminococcus] gnavus	Bacteria;Terrabacteria group;Bacillota	CCUG 57208	SAMN31852918	PRJNA904751	Contig	3.00363	42.8	54	2794	Uploaded By Others
17	GCA_026804985.1	[Ruminococcus] gnavus	Bacteria;Terrabacteria group;Bacillota	CCUG 57161	SAMN31852917	PRJNA904751	Contig	2.9914	42.8	54	2769	Uploaded By Others
18	GCA_028327435.1	[Ruminococcus] gnavus	Bacteria;Terrabacteria group;Bacillota	2217st1_G3_2217SCRN_200827	SAMN31322878	PRJNA880610	Scaffold	3.26126	42.7	48	3034	Uploaded By Others
19	GCA_003459125.1	[Ruminococcus] gnavus	Bacteria;Terrabacteria group;Bacillota	AF24-23LB	SAMN09734470	PRJNA482748	Scaffold	3.2069	42.8	44	3042	Uploaded By Others
20	GCA_028327455.1	[Ruminococcus] gnavus	Bacteria;Terrabacteria group;Bacillota	2217st1_H4_2217SCRN_200827	SAMN31322879	PRJNA880610	Scaffold	3.25874	42.7	49	3029	Uploaded By Others
21	GCA_026805165.1	[Ruminococcus] gnavus	Bacteria;Terrabacteria group;Bacillota	CCUG 52279	SAMN31852911	PRJNA904751	Contig	2.9455	43	67	2761	Uploaded By Others
22	GCA_028327425.1	[Ruminococcus] gnavus	Bacteria;Terrabacteria group;Bacillota	BSD2780061687st1_E4_BSD2780061687_150420	SAMN31322885	PRJNA880610	Scaffold	3.48407	42.9	63	3296	Uploaded By Others
23	GCA_026805035.1	[Ruminococcus] gnavus	Bacteria;Terrabacteria group;Bacillota	CCUG 51289	SAMN31852912	PRJNA904751	Contig	3.35141	42.7	54	3107	Uploaded By Others
24	GCA_028327525.1	[Ruminococcus] gnavus	Bacteria;Terrabacteria group;Bacillota	1001217st1_D6_1001217B_191108	SAMN31322873	PRJNA880610	Scaffold	3.36703	43	53	3185	Uploaded By Others
25	GCA_028327585.1	[Ruminococcus] gnavus	Bacteria;Terrabacteria group;Bacillota	1001217st1_A9_1001217B_191108	SAMN31322871	PRJNA880610	Scaffold	3.43699	43	47	3258	Uploaded By Others
26	GCA_003459705.1	[Ruminococcus] gnavus	Bacteria;Terrabacteria group;Bacillota	AF19-16AC	SAMN09734383	PRJNA482748	Scaffold	3.50137	42.9	72	3361	Uploaded By Others
27	GCA_028327325.1	[Ruminococcus] gnavus	Bacteria;Terrabacteria group;Bacillota	J1101312st1_A9_J1101312_190322	SAMN31322894	PRJNA880610	Scaffold	3.07986	42.8	45	2896	Uploaded By Others
28	GCA_028327505.1	[Ruminococcus] gnavus	Bacteria;Terrabacteria group;Bacillota	1001217st1_B7_1001217B_191108	SAMN31322872	PRJNA880610	Scaffold	3.40716	43	51	3228	Uploaded By Others
29	GCA_028327245.1	[Ruminococcus] gnavus	Bacteria;Terrabacteria group;Bacillota	J1101312st1_A7_J1101312_190322	SAMN31322893	PRJNA880610	Scaffold	3.08019	42.8	45	2895	Uploaded By Others
30	GCA_015559445.1	[Ruminococcus] gnavus	Bacteria;Terrabacteria group;Bacillota	BSD2780120874_150323_G6	SAMN15533198	PRJNA637878	Scaffold	3.18821	42.7	53	2949	Uploaded By Others
31	GCA_003467625.1	[Ruminococcus] gnavus	Bacteria;Terrabacteria group;Bacillota	AM38-12	SAMN09736499	PRJNA482748	Scaffold	3.08076	43	52	2877	Uploaded By Others
32	GCA_002865425.1	[Ruminococcus] gnavus	Bacteria;Terrabacteria group;Bacillota	RJX1122	SAMN07198450	PRJNA388337	Scaffold	3.04024	43.1	87	2812	Uploaded By Others
33	GCA_015666995.1	[Ruminococcus] gnavus	Bacteria;Terrabacteria group;Bacillota	BSD2780061687_150420_H1	SAMN15532516	PRJNA637878	Scaffold	3.46992	42.9	68	3253	Uploaded By Others
34	GCA_026805005.1	[Ruminococcus] gnavus	Bacteria;Terrabacteria group;Bacillota	CCUG 49994	SAMN31852916	PRJNA904751	Contig	3.32159	42.5	58	3203	Uploaded By Others
35	GCA_020538135.1	[Ruminococcus] gnavus	Bacteria;Terrabacteria group;Bacillota	MSK.8.22	SAMN22165287	PRJNA737800	Contig	2.71884	41.2	39	2452	Uploaded By Others
36	GCA_026804945.1	[Ruminococcus] gnavus	Bacteria;Terrabacteria group;Bacillota	CCUG 43222	SAMN31852914	PRJNA904751	Contig	2.91483	43.2	52	2751	Uploaded By Others
37	GCA_015559285.1	[Ruminococcus] gnavus	Bacteria;Terrabacteria group;Bacillota	D52t1_170925_A9	SAMN15533191	PRJNA637878	Scaffold	3.55106	42.7	71	3322	Uploaded By Others
38	GCA_026804965.1	[Ruminococcus] gnavus	Bacteria;Terrabacteria group;Bacillota	CCUG 54531	SAMN31852913	PRJNA904751	Contig	3.31662	43.1	64	3101	Uploaded By Others
39	GCA_026805025.1	[Ruminococcus] gnavus	Bacteria;Terrabacteria group;Bacillota	CCUG 43437	SAMN31852915	PRJNA904751	Contig	3.40935	43	102	3226	Uploaded By Others
40	GCA_003471625.1	[Ruminococcus] gnavus	Bacteria;Terrabacteria group;Bacillota	AM17-51	SAMN09734854	PRJNA482748	Scaffold	3.38852	42.8	67	3157	Uploaded By Others
41	GCA_028327385.1	[Ruminococcus] gnavus	Bacteria;Terrabacteria group;Bacillota	BSD2780120874st1_E4_2217SCRN_200827	SAMN31322886	PRJNA880610	Scaffold	3.10124	43	53	2920	Uploaded By Others
42	GCA_002865435.1	[Ruminococcus] gnavus	Bacteria;Terrabacteria group;Bacillota	RJX1119	SAMN07198447	PRJNA388337	Scaffold	3.18461	43	72	2932	Uploaded By Others
43	GCA_002865485.1	[Ruminococcus] gnavus	Bacteria;Terrabacteria group;Bacillota	RJX1118	SAMN07198446	PRJNA388337	Scaffold	3.1835	43	78	2935	Uploaded By Others
44	GCA_002865345.1	[Ruminococcus] gnavus	Bacteria;Terrabacteria group;Bacillota	RJX1125	SAMN07198453	PRJNA388337	Scaffold	3.2712	42.4	92	3077	Uploaded By Others
45	GCA_003471005.1	[Ruminococcus] gnavus	Bacteria;Terrabacteria group;Bacillota	AM22-7AC	SAMN09734917	PRJNA482748	Scaffold	3.41328	42.5	62	3175	Uploaded By Others
46	GCA_015557345.1	[Ruminococcus] gnavus	Bacteria;Terrabacteria group;Bacillota	1001302B_160321_G6	SAMN15532529	PRJNA637878	Scaffold	3.54807	42.7	89	3250	Uploaded By Others
47	GCA_003473045.1	[Ruminococcus] gnavus	Bacteria;Terrabacteria group;Bacillota	AM13-39	SAMN09734800	PRJNA482748	Scaffold	3.32392	42.7	58	3126	Uploaded By Others
48	GCA_015554725.1	[Ruminococcus] gnavus	Bacteria;Terrabacteria group;Bacillota	1001285H_161024_A10	SAMN15533045	PRJNA637878	Scaffold	3.50023	42.8	69	3215	Uploaded By Others
49	GCA_902374425.1	[Ruminococcus] gnavus	Bacteria;Terrabacteria group;Bacillota	MGYG-HGUT-01380	SAMEA5850883	PRJEB33885	Scaffold	3.46075	42.4	41	3218	Uploaded By Others
50	GCA_028327535.1	[Ruminococcus] gnavus	Bacteria;Terrabacteria group;Bacillota	1001285st1_H5_1001285H_161024	SAMN31322875	PRJNA880610	Scaffold	3.50062	42.8	67	3264	Uploaded By Others
51	GCA_028327285.1	[Ruminococcus] gnavus	Bacteria;Terrabacteria group;Bacillota	J1101312st1_A12_J1101312_190322	SAMN31322892	PRJNA880610	Scaffold	3.0774	42.8	54	2896	Uploaded By Others
52	GCA_013303515.1	[Ruminococcus] gnavus	Bacteria;Terrabacteria group;Bacillota	MSK.22.53	SAMN14067616	PRJNA596270	Contig	3.53988	42.8	119	3264	Uploaded By Others
53	GCA_028327365.1	[Ruminococcus] gnavus	Bacteria;Terrabacteria group;Bacillota	BSD2780120874st1_F6_2217SCRN_200827	SAMN31322887	PRJNA880610	Scaffold	3.10138	43	64	2928	Uploaded By Others
54	GCA_020538505.1	[Ruminococcus] gnavus	Bacteria;Terrabacteria group;Bacillota	MSK.23.17	SAMN22165264	PRJNA737800	Contig	3.89296	42.6	341	3823	Uploaded By Others
55	GCA_020538415.1	[Ruminococcus] gnavus	Bacteria;Terrabacteria group;Bacillota	MSK.23.20	SAMN22165268	PRJNA737800	Contig	3.86142	42.6	270	3775	Uploaded By Others
56	GCA_002865385.1	[Ruminococcus] gnavus	Bacteria;Terrabacteria group;Bacillota	RJX1127	SAMN07198455	PRJNA388337	Scaffold	3.06012	43.1	59	2841	Uploaded By Others
57	GCA_024459975.1	[Ruminococcus] gnavus	Bacteria;Terrabacteria group;Bacillota	SL.2.31	SAMN28944637	PRJNA792599	Contig	3.09902	42.8	171	2973	Uploaded By Others
58	GCA_020537805.1	[Ruminococcus] gnavus	Bacteria;Terrabacteria group;Bacillota	MSK.23.4	SAMN22165324	PRJNA737800	Contig	3.98317	42.4	687	4007	Uploaded By Others
59	GCA_003473185.1	[Ruminococcus] gnavus	Bacteria;Terrabacteria group;Bacillota	AM12-54	SAMN09734789	PRJNA482748	Scaffold	3.17664	42.9	52	2964	Uploaded By Others
60	GCA_002865305.1	[Ruminococcus] gnavus	Bacteria;Terrabacteria group;Bacillota	RJX1126	SAMN07198454	PRJNA388337	Scaffold	3.07889	43.2	58	2890	Uploaded By Others
61	GCA_020538515.1	[Ruminococcus] gnavus	Bacteria;Terrabacteria group;Bacillota	MSK.23.18	SAMN22165265	PRJNA737800	Contig	3.88969	42.3	296	3761	Uploaded By Others
62	GCA_020538895.1	[Ruminococcus] gnavus	Bacteria;Terrabacteria group;Bacillota	MSK.23.10	SAMN22165238	PRJNA737800	Contig	3.88758	42.3	290	3744	Uploaded By Others
63	GCA_020539005.1	[Ruminococcus] gnavus	Bacteria;Terrabacteria group;Bacillota	MSK.22.91	SAMN22165233	PRJNA737800	Contig	3.87457	42.4	261	3743	Uploaded By Others
64	GCA_003469585.1	[Ruminococcus] gnavus	Bacteria;Terrabacteria group;Bacillota	AM27-32	SAMN09736356	PRJNA482748	Scaffold	3.45614	42.4	66	3296	Uploaded By Others
65	GCA_003470265.1	[Ruminococcus] gnavus	Bacteria;Terrabacteria group;Bacillota	AM25-19	SAMN09736305	PRJNA482748	Scaffold	2.94655	43	63	2713	Uploaded By Others
66	GCA_003475065.1	[Ruminococcus] gnavus	Bacteria;Terrabacteria group;Bacillota	AF34-4BH	SAMN09734617	PRJNA482748	Scaffold	3.36492	42.2	68	3180	Uploaded By Others
67	GCA_013303255.1	[Ruminococcus] gnavus	Bacteria;Terrabacteria group;Bacillota	MSK.23.93	SAMN14067630	PRJNA596270	Contig	3.84713	42.3	180	3655	Uploaded By Others
68	GCA_013303345.1	[Ruminococcus] gnavus	Bacteria;Terrabacteria group;Bacillota	MSK.23.63	SAMN14067625	PRJNA596270	Contig	3.84914	42.3	181	3663	Uploaded By Others
69	GCA_013303355.1	[Ruminococcus] gnavus	Bacteria;Terrabacteria group;Bacillota	MSK.23.71	SAMN14067626	PRJNA596270	Contig	3.84998	42.3	182	3659	Uploaded By Others
70	GCA_013303395.1	[Ruminococcus] gnavus	Bacteria;Terrabacteria group;Bacillota	MSK.23.61	SAMN14067623	PRJNA596270	Contig	3.84971	42.3	174	3661	Uploaded By Others
71	GCA_013303465.1	[Ruminococcus] gnavus	Bacteria;Terrabacteria group;Bacillota	MSK.23.55	SAMN14067620	PRJNA596270	Contig	3.84828	42.3	181	3656	Uploaded By Others
72	GCA_003468635.1	[Ruminococcus] gnavus	Bacteria;Terrabacteria group;Bacillota	AM32-6	SAMN09736446	PRJNA482748	Scaffold	3.85155	42.4	108	3646	Uploaded By Others
73	GCA_013303805.1	[Ruminococcus] gnavus	Bacteria;Terrabacteria group;Bacillota	MSK.11.9	SAMN14067604	PRJNA596270	Contig	3.29811	42.6	106	3046	Uploaded By Others
74	GCA_021532045.1	[Ruminococcus] gnavus	Bacteria;Terrabacteria group;Bacillota	ET50	SAMN15872586	PRJNA658263	Contig	3.15595	42.9	94	2895	Uploaded By Others
75	GCA_028327405.1	[Ruminococcus] gnavus	Bacteria;Terrabacteria group;Bacillota	BSD3448080968st1_G7_BSD3448080968_160620	SAMN31322889	PRJNA880610	Scaffold	3.82591	41.8	130	3730	Uploaded By Others
76	GCA_013299885.1	[Ruminococcus] gnavus	Bacteria;Terrabacteria group;Bacillota	MSK.23.91	SAMN14067765	PRJNA596270	Contig	3.83024	42.7	179	3673	Uploaded By Others
77	GCA_013303245.1	[Ruminococcus] gnavus	Bacteria;Terrabacteria group;Bacillota	MSK.23.82	SAMN14067628	PRJNA596270	Contig	3.83155	42.7	182	3678	Uploaded By Others
78	GCA_013303295.1	[Ruminococcus] gnavus	Bacteria;Terrabacteria group;Bacillota	MSK.23.81	SAMN14067627	PRJNA596270	Contig	3.82719	42.7	164	3665	Uploaded By Others
79	GCA_013303325.1	[Ruminococcus] gnavus	Bacteria;Terrabacteria group;Bacillota	MSK.23.92	SAMN14067629	PRJNA596270	Contig	3.83249	42.7	176	3679	Uploaded By Others
80	GCA_013303475.1	[Ruminococcus] gnavus	Bacteria;Terrabacteria group;Bacillota	MSK.23.43	SAMN14067618	PRJNA596270	Contig	3.8325	42.7	179	3675	Uploaded By Others
81	GCA_013303535.1	[Ruminococcus] gnavus	Bacteria;Terrabacteria group;Bacillota	MSK.23.41	SAMN14067617	PRJNA596270	Contig	3.82265	42.7	154	3663	Uploaded By Others
82	GCA_013303585.1	[Ruminococcus] gnavus	Bacteria;Terrabacteria group;Bacillota	MSK.22.24	SAMN14067615	PRJNA596270	Contig	3.82402	42.7	160	3661	Uploaded By Others
83	GCA_022132565.1	[Ruminococcus] gnavus	Bacteria;Terrabacteria group;Bacillota	MSK.23.27	SAMN24726109	PRJNA792599	Contig	3.86693	42.7	191	3731	Uploaded By Others
84	GCA_015561245.1	[Ruminococcus] gnavus	Bacteria;Terrabacteria group;Bacillota	D31t1_170403_H6	SAMN15532656	PRJNA637878	Scaffold	4.01567	41.7	126	3813	Uploaded By Others
85	GCA_002865325.1	[Ruminococcus] gnavus	Bacteria;Terrabacteria group;Bacillota	RJX1124	SAMN07198452	PRJNA388337	Scaffold	3.49729	42.7	126	3211	Uploaded By Others
86	GCA_013299825.1	[Ruminococcus] gnavus	Bacteria;Terrabacteria group;Bacillota	MSK.5.17	SAMN14067766	PRJNA596270	Contig	3.19134	42.8	100	2943	Uploaded By Others
87	GCA_003471265.1	[Ruminococcus] gnavus	Bacteria;Terrabacteria group;Bacillota	AM21-18	SAMN09734890	PRJNA482748	Scaffold	3.9089	42.2	151	3683	Uploaded By Others
88	GCA_013303495.1	[Ruminococcus] gnavus	Bacteria;Terrabacteria group;Bacillota	MSK.23.46	SAMN14067619	PRJNA596270	Contig	3.84881	42.3	185	3662	Uploaded By Others
89	GCA_013300525.1	[Ruminococcus] gnavus	Bacteria;Terrabacteria group;Bacillota	MSK.17.63	SAMN14067786	PRJNA596270	Contig	3.34163	42.9	133	3138	Uploaded By Others
90	GCA_013303565.1	[Ruminococcus] gnavus	Bacteria;Terrabacteria group;Bacillota	MSK.17.82	SAMN14067613	PRJNA596270	Contig	3.34071	42.9	139	3138	Uploaded By Others
91	GCA_013300015.1	[Ruminococcus] gnavus	Bacteria;Terrabacteria group;Bacillota	MSK.19.38	SAMN14067749	PRJNA596270	Contig	3.35696	42.9	149	3186	Uploaded By Others
92	GCA_013303385.1	[Ruminococcus] gnavus	Bacteria;Terrabacteria group;Bacillota	MSK.23.62	SAMN14067624	PRJNA596270	Contig	3.84333	42.7	180	3688	Uploaded By Others
93	GCA_013303595.1	[Ruminococcus] gnavus	Bacteria;Terrabacteria group;Bacillota	MSK.19.33	SAMN14067614	PRJNA596270	Contig	3.38502	42.9	143	3228	Uploaded By Others
94	GCA_013299595.1	[Ruminococcus] gnavus	Bacteria;Terrabacteria group;Bacillota	MSK.5.19	SAMN14067799	PRJNA596270	Contig	3.36913	42.6	128	3112	Uploaded By Others
95	GCA_015553185.1	[Ruminococcus] gnavus	Bacteria;Terrabacteria group;Bacillota	D40t1_170626_D9	SAMN15532681	PRJNA637878	Scaffold	3.3731	43.1	93	3094	Uploaded By Others
96	GCA_013303665.1	[Ruminococcus] gnavus	Bacteria;Terrabacteria group;Bacillota	MSK.15.54	SAMN14067608	PRJNA596270	Contig	3.65452	42.5	113	3428	Uploaded By Others
97	GCA_013303675.1	[Ruminococcus] gnavus	Bacteria;Terrabacteria group;Bacillota	MSK.15.56	SAMN14067609	PRJNA596270	Contig	3.6551	42.5	121	3430	Uploaded By Others
98	GCA_013303705.1	[Ruminococcus] gnavus	Bacteria;Terrabacteria group;Bacillota	MSK.15.18	SAMN14067606	PRJNA596270	Contig	3.65494	42.5	121	3437	Uploaded By Others
99	GCA_002865465.1	[Ruminococcus] gnavus	Bacteria;Terrabacteria group;Bacillota	RJX1121	SAMN07198449	PRJNA388337	Scaffold	3.4211	42.8	105	3247	Uploaded By Others
100	GCA_027697445.1	[Ruminococcus] gnavus	Bacteria;Terrabacteria group;Bacillota	AM97-54	SAMN31809567	PRJNA903559	Scaffold	3.52184	42.3	104	3317	Uploaded By Others
101	GCA_013299785.1	[Ruminococcus] gnavus	Bacteria;Terrabacteria group;Bacillota	MSK.15.58	SAMN14067767	PRJNA596270	Contig	3.65491	42.5	122	3433	Uploaded By Others
102	GCA_013303685.1	[Ruminococcus] gnavus	Bacteria;Terrabacteria group;Bacillota	MSK.15.59	SAMN14067610	PRJNA596270	Contig	3.65537	42.5	125	3429	Uploaded By Others
103	GCA_013303765.1	[Ruminococcus] gnavus	Bacteria;Terrabacteria group;Bacillota	MSK.15.10	SAMN14067605	PRJNA596270	Contig	3.65611	42.5	124	3426	Uploaded By Others
104	GCA_020538885.1	[Ruminococcus] gnavus	Bacteria;Terrabacteria group;Bacillota	MSK.22.96	SAMN22165236	PRJNA737800	Contig	3.86303	42.6	387	3828	Uploaded By Others
105	GCA_013303605.1	[Ruminococcus] gnavus	Bacteria;Terrabacteria group;Bacillota	MSK.15.9	SAMN14067612	PRJNA596270	Contig	3.65488	42.5	121	3443	Uploaded By Others
106	GCA_003436535.1	[Ruminococcus] gnavus	Bacteria;Terrabacteria group;Bacillota	TM04-16	SAMN09736970	PRJNA482748	Scaffold	3.39636	42.6	90	3210	Uploaded By Others
107	GCA_002865355.1	[Ruminococcus] gnavus	Bacteria;Terrabacteria group;Bacillota	RJX1123	SAMN07198451	PRJNA388337	Scaffold	3.41578	42.8	120	3247	Uploaded By Others
108	GCA_003470485.1	[Ruminococcus] gnavus	Bacteria;Terrabacteria group;Bacillota	AM21-41	SAMN09734895	PRJNA482748	Scaffold	3.85955	42.2	154	3639	Uploaded By Others
109	GCA_013303285.1	[Ruminococcus] gnavus	Bacteria;Terrabacteria group;Bacillota	MSK.7.28	SAMN14067631	PRJNA596270	Contig	3.2077	43	130	2962	Uploaded By Others
110	GCA_027660365.1	[Ruminococcus] gnavus	Bacteria;Terrabacteria group;Bacillota	AM10-1A	SAMN31808637	PRJNA903559	Scaffold	3.6902	42.4	121	3476	Uploaded By Others
111	GCA_902167785.1	[Ruminococcus] gnavus	Bacteria;Terrabacteria group;Bacillota	Ruminococcus_gnavus_TS_8243C_mod2	SAMEA5771510	PRJEB26419	Contig	3.96923	42.3	137	3674	Uploaded By Others
112	GCA_013303425.1	[Ruminococcus] gnavus	Bacteria;Terrabacteria group;Bacillota	MSK.23.60	SAMN14067622	PRJNA596270	Contig	3.82933	42.7	193	3682	Uploaded By Others
113	GCA_028327345.1	[Ruminococcus] gnavus	Bacteria;Terrabacteria group;Bacillota	D33st1_G9_D33t1_170424	SAMN31322891	PRJNA880610	Scaffold	3.58757	42.4	144	3412	Uploaded By Others
114	GCA_003464875.1	[Ruminococcus] gnavus	Bacteria;Terrabacteria group;Bacillota	AF13-14A	SAMN09734229	PRJNA482748	Scaffold	3.40441	42.4	132	3177	Uploaded By Others
115	GCA_013302885.1	[Ruminococcus] gnavus	Bacteria;Terrabacteria group;Bacillota	MSK.7.31	SAMN14067632	PRJNA596270	Contig	3.20595	43	131	2959	Uploaded By Others
116	GCA_013303695.1	[Ruminococcus] gnavus	Bacteria;Terrabacteria group;Bacillota	MSK.15.32	SAMN14067607	PRJNA596270	Contig	3.70405	42.5	154	3473	Uploaded By Others
117	GCA_027671245.1	[Ruminococcus] gnavus	Bacteria;Terrabacteria group;Bacillota	AM25-21	SAMN31809096	PRJNA903559	Scaffold	2.93531	43	61	2711	Uploaded By Others
118	GCA_020537205.1	[Ruminococcus] gnavus	Bacteria;Terrabacteria group;Bacillota	MSK.7.5	SAMN22165360	PRJNA737800	Contig	3.75312	42.3	187	3512	Uploaded By Others
119	GCA_002865285.1	[Ruminococcus] gnavus	Bacteria;Terrabacteria group;Bacillota	RJX1128	SAMN07198456	PRJNA388337	Scaffold	3.07215	42.9	97	2826	Uploaded By Others
120	GCA_013303625.1	[Ruminococcus] gnavus	Bacteria;Terrabacteria group;Bacillota	MSK.15.77	SAMN14067611	PRJNA596270	Contig	3.159	42.8	121	2936	Uploaded By Others
121	GCA_013303435.1	[Ruminococcus] gnavus	Bacteria;Terrabacteria group;Bacillota	MSK.23.56	SAMN14067621	PRJNA596270	Contig	3.78167	42.6	270	3595	Uploaded By Others
122	GCA_003457855.1	[Ruminococcus] gnavus	Bacteria;Terrabacteria group;Bacillota	AF27-4BH	SAMN09734535	PRJNA482748	Scaffold	3.80239	42.4	144	3613	Uploaded By Others
123	GCA_002865405.1	[Ruminococcus] gnavus	Bacteria;Terrabacteria group;Bacillota	RJX1120	SAMN07198448	PRJNA388337	Scaffold	3.44075	42.7	132	3223	Uploaded By Others
124	GCA_003475365.1	[Ruminococcus] gnavus	Bacteria;Terrabacteria group;Bacillota	AF33-12	SAMN09734597	PRJNA482748	Scaffold	4.19523	42.2	197	3980	Uploaded By Others
125	GCA_028327305.1	[Ruminococcus] gnavus	Bacteria;Terrabacteria group;Bacillota	RTP21484st1_C12_RTP21484_190118	SAMN31322895	PRJNA880610	Scaffold	4.22716	42.1	260	4115	Uploaded By Others
126	GCA_028327205.1	[Ruminococcus] gnavus	Bacteria;Terrabacteria group;Bacillota	RTP21484st1_H11_RTP21484_190118	SAMN31322897	PRJNA880610	Scaffold	4.22182	42.1	262	4074	Uploaded By Others
127	GCA_028327265.1	[Ruminococcus] gnavus	Bacteria;Terrabacteria group;Bacillota	RTP21484st1_E7_RTP21484_190118	SAMN31322896	PRJNA880610	Scaffold	4.22987	42.1	274	4125	Uploaded By Others
128	GCA_015561395.1	[Ruminococcus] gnavus	Bacteria;Terrabacteria group;Bacillota	D33t1_170424_E3	SAMN15532899	PRJNA637878	Scaffold	3.52702	42.6	278	3314	Uploaded By Others
129	GCA_000526735.1	[Ruminococcus] gnavus	Bacteria;Terrabacteria group;Bacillota	AGR2154	SAMN02584990	PRJNA214525	Contig	3.72408	42.5	5	3519	Uploaded By Others
130	GCA_000507805.1	[Ruminococcus] gnavus	Bacteria;Terrabacteria group;Bacillota	CC55_001C	SAMN01162086	PRJNA71557	Scaffold	3.18186	43.1	5	2926	Uploaded By Others
131	GCA_900067245.1	[Ruminococcus] gnavus	Bacteria;Terrabacteria group;Bacillota		SAMEA3873033	PRJEB9853	Contig	3.7275	42.5	5	0	Uploaded By Others
132	GCA_008679315.1	[Ruminococcus] gnavus	Bacteria;Terrabacteria group;Bacillota	LMAG:97	SAMN06546901	PRJNA362284	Contig	3.42904	43	10	0	Uploaded By Others
133	GCA_008681065.1	[Ruminococcus] gnavus	Bacteria;Terrabacteria group;Bacillota	LMAG:9	SAMN06546813	PRJNA362284	Contig	3.54802	42.8	12	0	Uploaded By Others
134	GCA_019414985.1	[Ruminococcus] gnavus	Bacteria;Terrabacteria group;Bacillota	HRGM_Genome_0287	SAMN19224563	PRJNA730993	Scaffold	3.57866	42.4	73	0	Uploaded By Others
135	GCA_905204875.1	[Ruminococcus] gnavus	Bacteria;Terrabacteria group;Bacillota	SRR413770-bin.1	SAMEA7848136	PRJEB37358	Contig	3.1303	43	44	0	Uploaded By Others
136	GCA_019414925.1	[Ruminococcus] gnavus	Bacteria;Terrabacteria group;Bacillota	HRGM_Genome_0289	SAMN19224565	PRJNA730993	Scaffold	2.94668	43.2	51	0	Uploaded By Others
137	GCA_003464115.1	[Ruminococcus] gnavus	Bacteria;Terrabacteria group;Bacillota	AM51-4BH	SAMN09736628	PRJNA482748	Scaffold	3.41795	42.6	139	2939	Uploaded By Others
138	GCA_022714985.1	[Ruminococcus] gnavus	Bacteria;Terrabacteria group;Bacillota	B266_002	SAMN20300717	PRJNA747761	Contig	2.9974	43.2	74	0	Uploaded By Others
139	GCA_022775325.1	[Ruminococcus] gnavus	Bacteria;Terrabacteria group;Bacillota	SUG771	SAMN26525995	PRJNA629856	Contig	2.9977	42.9	81	2789	Uploaded By Others
140	GCA_019012805.1	[Ruminococcus] gnavus	Bacteria;Terrabacteria group;Bacillota	CD14_MAG27	SAMN18355294	PRJNA715634	Contig	2.71555	43.4	81	0	Uploaded By Others
141	GCA_017851115.1	[Ruminococcus] gnavus	Bacteria;Terrabacteria group;Bacillota	BBSGM-G02-100	SAMN17614269	PRJNA692334	Contig	3.07332	42.8	117	0	Uploaded By Others
142	GCA_900036035.1	[Ruminococcus] gnavus	Bacteria;Terrabacteria group;Bacillota		SAMEA3727092	PRJEB12317	Contig	3.73807	42.9	241	0	Uploaded By Others
143	GCA_022720795.1	[Ruminococcus] gnavus	Bacteria;Terrabacteria group;Bacillota	B596_002	SAMN20300731	PRJNA747761	Contig	3.65112	42.8	190	0	Uploaded By Others
144	GCA_021768575.1	[Ruminococcus] gnavus	Bacteria;Terrabacteria group;Bacillota	S9_Bin4	SAMN16706569	PRJNA675294	Contig	3.09503	43.5	94	0	Uploaded By Others
145	GCA_017850335.1	[Ruminococcus] gnavus	Bacteria;Terrabacteria group;Bacillota	BBMGS-G03-111	SAMN17614308	PRJNA692334	Contig	3.20116	42.5	133	0	Uploaded By Others
146	GCA_003438585.1	[Ruminococcus] gnavus	Bacteria;Terrabacteria group;Bacillota	TF01-20-2	SAMN09736865	PRJNA482748	Scaffold	3.85005	42.7	234	3271	Uploaded By Others
147	GCA_017851335.1	[Ruminococcus] gnavus	Bacteria;Terrabacteria group;Bacillota	BBMGS-G01-107	SAMN17614256	PRJNA692334	Contig	3.40193	43.2	189	0	Uploaded By Others
148	GCA_022735395.1	[Ruminococcus] gnavus	Bacteria;Terrabacteria group;Bacillota	Map_67_007	SAMN20301985	PRJNA747761	Contig	3.17141	42.9	165	0	Uploaded By Others
149	GCA_022713785.1	[Ruminococcus] gnavus	Bacteria;Terrabacteria group;Bacillota	B699_001	SAMN20300802	PRJNA747761	Contig	3.5453	43	281	0	Uploaded By Others
150	GCA_026169315.1	[Ruminococcus] gnavus	Bacteria;Terrabacteria group;Bacillota	bin_13_DannyCat	SAMN31536970	PRJNA893230	Contig	2.80214	42.9	251	0	Uploaded By Others
151	GCA_022743595.1	[Ruminococcus] gnavus	Bacteria;Terrabacteria group;Bacillota	Map_123_010	SAMN20301179	PRJNA747761	Contig	3.62143	43.9	534	0	Uploaded By Others
152	GCA_022714625.1	[Ruminococcus] gnavus	Bacteria;Terrabacteria group;Bacillota	B619_003	SAMN20300759	PRJNA747761	Contig	2.56234	43.5	380	0	Uploaded By Others
153	GCA_017850315.1	[Ruminococcus] gnavus	Bacteria;Terrabacteria group;Bacillota	BBMGS-G03-110	SAMN17614307	PRJNA692334	Contig	3.92443	42.2	630	0	Uploaded By Others
154	GCA_008672535.1	[Ruminococcus] gnavus	Bacteria;Terrabacteria group;Bacillota	S04A.meta.bin_8	SAMN10316543	PRJNA492716	Contig	2.5773	44.2	355	0	Uploaded By Others
155	GCA_008672415.1	[Ruminococcus] gnavus	Bacteria;Terrabacteria group;Bacillota	S04B.meta.bin_4	SAMN10316548	PRJNA492716	Contig	2.52082	44.1	368	0	Uploaded By Others
156	GCA_022724425.1	[Ruminococcus] gnavus	Bacteria;Terrabacteria group;Bacillota	Map_42_007	SAMN20301767	PRJNA747761	Contig	2.67823	43.8	792	0	Uploaded By Others
157	GCA_022722605.1	[Ruminococcus] gnavus	Bacteria;Terrabacteria group;Bacillota	Map_60_010	SAMN20301930	PRJNA747761	Contig	2.60816	43.8	788	0	Uploaded By Others
158	GCA_022713165.1	[Ruminococcus] gnavus	Bacteria;Terrabacteria group;Bacillota	B93_003	SAMN20300833	PRJNA747761	Contig	2.59832	43.4	793	0	Uploaded By Others
159	GCA_022746845.1	[Ruminococcus] gnavus	Bacteria;Terrabacteria group;Bacillota	Map_121_019	SAMN20301160	PRJNA747761	Contig	2.03502	43.8	686	0	Uploaded By Others
160	GCA_022738315.1	[Ruminococcus] gnavus	Bacteria;Terrabacteria group;Bacillota	Map_17_009	SAMN20301413	PRJNA747761	Contig	1.88736	44.3	860	0	Uploaded By Others
161	GCA_022714185.1	[Ruminococcus] gnavus	Bacteria;Terrabacteria group;Bacillota	B636_003	SAMN20300781	PRJNA747761	Contig	1.93997	43.5	884	0	Uploaded By Others
