# Supplementary material for: Comparative genomics reveals extensive intra-species genetic divergence of the prevalent gut commensal Ruminococcus gnavus
Source: Microb Genom. 2023 Jul 24;9(7):mgen001071. doi: 10.1099/mgen.0.001071 (PMC10438805; doi:10.1099/mgen.0.001071)
Supplement: Supplementary material 3 [file mgen-9-1071-s003.xlsx]

## Sheet: R.gnavus161Genomes_checkmResult
Data Source	No.	ID	Genome quality	Host	Sample type	Geographic location	Genome size	GC	GC std	Completeness	Contamination	Longest contig	Marker lineage	scaffolds	N50 (scaffolds)	contigs	N50 (contigs)	Translation table	markers	Coding density	Mean contig length	marker sets	Longest scaffold	predicted genes	ambiguous bases	Mean scaffold length
Public genome from Genbank	1	GCA_022738315.1	Low Quality	Human	Metagenomic assembly	Mozambique	1887358	0.442962	0.0260947	70.5229	1.18908	10759	f__Lachnospiraceae	860	2373	860	2373	11	333	0.925399	2194.6	171	10759	2322	0	2194.6
Public genome from Genbank	2	GCA_008672535.1	Low Quality	Human	Metagenomic assembly	Australia	2577301	0.441904	0.0199911	85.575	6.04288	44177	f__Lachnospiraceae	355	8501	355	8501	11	333	0.907656	7260	171	44177	2680	0	7260
Public genome from Genbank	3	GCA_022746845.1	Low Quality	Human	Metagenomic assembly	Mozambique	2035015	0.438196	0.0282973	84.4635	1.75439	16795	f__Lachnospiraceae	686	3624	686	3624	11	333	0.913812	2966.49	171	16795	2435	0	2966.49
Public genome from Genbank	4	GCA_017851335.1	Low Quality	Human	Metagenomic assembly	Japan	3401927	0.431623	0.0502479	96.5517	9.71787	170558	k__Bacteria	189	57064	189	57064	11	104	0.902358	17999.6	58	170558	3404	0	17999.6
Public genome from Genbank	5	GCA_008672415.1	Low Quality	Human	Metagenomic assembly	Australia	2520822	0.440673	0.0208901	84.9669	3.80117	49975	f__Lachnospiraceae	368	7977	368	7977	11	333	0.914304	6850.06	171	49975	2562	0	6850.06
Public genome from Genbank	6	GCA_022714185.1	Low Quality	Human	Metagenomic assembly	America	1939970	0.434865	0.0312244	63.0529	1.80312	16477	f__Lachnospiraceae	884	2366	884	2366	11	333	0.910989	2194.54	171	16477	2439	0	2194.54
Public genome from Genbank	7	GCA_022722605.1	Low Quality	Human	Metagenomic assembly	Mozambique	2608161	0.437917	0.0325206	88.5303	1.33668	30957	f__Lachnospiraceae	788	4377	788	4377	11	333	0.916308	3309.85	171	30957	2954	0	3309.85
Public genome from Genbank	8	GCA_022713165.1	Low Quality	Human	Metagenomic assembly	America	2598317	0.433717	0.0325043	88.4322	1.79931	19675	f__Lachnospiraceae	793	4243	793	4243	11	333	0.911342	3276.57	171	19675	2983	0	3276.57
Public genome from Genbank	9	GCA_020538135.1	Low ANI	Human	Cell culture	America	2718842	0.412159	0.0346028	95.9064	0	543014	f__Lachnospiraceae	39	138900	39	138900	11	333	0.885503	69713.9	171	543014	2507	0	69713.9
Sequenced in current study	1	GCA_028462465.1	High quality	Human	Cell culture	China	3389570	0.426371	0.0463041	99.4152	0	497177	f__Lachnospiraceae	63	160135	63	160135	11	333	0.900178	53802.7	171	497177	3278	0	53802.7
Sequenced in current study	2	GCA_027495645.1	High quality	Human	Cell culture	China	3042739	0.427489	0.0439541	99.4152	0	413647	f__Lachnospiraceae	65	198019	65	198019	11	333	0.896077	46811.4	171	413647	2889	0	46811.4
Sequenced in current study	3	GCA_028462275.1	High quality	Human	Cell culture	China	3144861	0.426426	0.044501	99.4152	0	413647	f__Lachnospiraceae	67	198117	67	198117	11	333	0.897206	46938.2	171	413647	2981	0	46938.2
Sequenced in current study	4	GCA_027495705.1	High quality	Human	Cell culture	China	3147935	0.426379	0.044302	99.4152	0	413646	f__Lachnospiraceae	65	198117	65	198117	11	333	0.896823	48429.8	171	413646	2983	0	48429.8
Public genome from Genbank	5	GCA_013303345.1	High quality	Human	Cell culture	America	3849137	0.423314	0.0518011	99.4152	0.682261	376737	f__Lachnospiraceae	181	95143	181	95143	11	333	0.896852	21266	171	376737	3831	0	21266
Public genome from Genbank	6	GCA_002865425.1	High quality	Human	Cell culture	America	3040241	0.430585	0.0409668	99.4152	0.292398	308406	f__Lachnospiraceae	87	141767	90	141767	11	333	0.901497	33768.5	171	308406	2920	1079	34945.3
Public genome from Genbank	7	GCA_013299885.1	High quality	Human	Cell culture	America	3830237	0.426769	0.0459421	99.4152	0.292398	193910	f__Lachnospiraceae	179	88174	179	88174	11	333	0.899215	21398	171	193910	3857	0	21398
Public genome from Genbank	8	GCA_002865325.1	High quality	Human	Cell culture	America	3497293	0.426577	0.0366242	99.4152	0.0974659	294578	f__Lachnospiraceae	126	87412	129	87412	11	333	0.901256	27107.8	171	294578	3326	385	27756.3
Public genome from Genbank	9	GCA_013303705.1	High quality	Human	Cell culture	America	3654944	0.425428	0.0415212	99.4152	0.584795	273596	f__Lachnospiraceae	121	80820	121	80820	11	333	0.901652	30206.1	171	273596	3547	0	30206.1
Public genome from Genbank	10	GCA_026805025.1	High quality	Human	Cell culture	Ireland	3409348	0.429601	0.0478047	98.8304	0	335975	f__Lachnospiraceae	102	131253	102	131253	11	333	0.905268	33425	171	335975	3282	0	33425
Public genome from Genbank	11	GCA_021768575.1	High quality	Rat	Metagenomic assembly	Canada	3095025	0.434624	0.0179821	99.4152	1.16959	245170	f__Lachnospiraceae	94	61928	94	61928	11	333	0.904623	32925.8	171	245170	2904	0	32925.8
Public genome from Genbank	12	GCA_015554725.1	High quality	Human	Cell culture	America	3500228	0.42803	0.0481767	99.4152	0	254855	f__Lachnospiraceae	69	128969	76	111581	11	333	0.900936	46047	171	260661	3356	656	50727.9
Public genome from Genbank	13	GCA_028327435.1	High quality	Human	Cell culture	America	3261259	0.427497	0.0382819	99.4152	0	372704	f__Lachnospiraceae	48	175406	49	175406	11	333	0.903561	66554.3	171	372704	3093	98	67942.9
Public genome from Genbank	14	GCA_902167785.1	High quality	NA	Cell culture	America	3969235	0.422745	0.0412679	99.4152	0.243665	232208	f__Lachnospiraceae	137	77108	137	77108	11	333	0.89889	28972.5	171	232208	3834	0	28972.5
Public genome from Genbank	15	GCA_013303805.1	High quality	Human	Cell culture	America	3298109	0.426277	0.0450208	99.4152	0	416411	f__Lachnospiraceae	106	93036	106	93036	11	333	0.902884	31114.2	171	416411	3182	0	31114.2
Public genome from Genbank	16	GCA_013303565.1	High quality	Human	Cell culture	America	3340707	0.428884	0.03998	99.4152	0	375540	f__Lachnospiraceae	139	85522	139	85522	11	333	0.901151	24033.9	171	375540	3263	0	24033.9
Public genome from Genbank	17	GCA_013303255.1	High quality	Human	Cell culture	America	3847130	0.423277	0.0518549	99.4152	0.0974659	376737	f__Lachnospiraceae	180	95143	180	95143	11	333	0.896756	21372.9	171	376737	3826	0	21372.9
Public genome from Genbank	18	GCA_003457855.1	High quality	Human	Cell culture	China	3802386	0.423678	0.0429602	99.4152	0.0974659	216711	f__Lachnospiraceae	144	65610	215	56621	11	333	0.896837	17680.4	171	314934	3760	1099	26405.5
Public genome from Genbank	19	GCA_026804895.1	High quality	Human	Cell culture	Ireland	3003631	0.427767	0.0485252	99.4152	0.0974659	525179	f__Lachnospiraceae	54	188525	54	188525	11	333	0.902045	55622.8	171	525179	2860	0	55622.8
Public genome from Genbank	20	GCA_003470485.1	High quality	Human	Cell culture	China	3859554	0.422127	0.0534347	99.4152	0.0974659	206827	f__Lachnospiraceae	154	101070	210	77482	11	333	0.901194	18375.9	171	206827	3764	617	25062
Public genome from Genbank	21	GCA_905204875.1	High quality	Human	Metagenomic assembly	China	3130300	0.429731	0.0193178	99.4152	0	411369	f__Lachnospiraceae	44	109685	44	109685	11	333	0.904279	71143.2	171	411369	2917	0	71143.2
Public genome from Genbank	22	GCA_013303245.1	High quality	Human	Cell culture	America	3831555	0.426737	0.0450492	99.4152	0.292398	193910	f__Lachnospiraceae	182	88174	182	88174	11	333	0.899113	21052.5	171	193910	3859	0	21052.5
Public genome from Genbank	23	GCA_020537205.1	High quality	Human	Cell culture	America	3753124	0.423214	0.0421891	99.4152	0.974659	240536	f__Lachnospiraceae	187	67450	187	67450	11	333	0.897707	20070.2	171	240536	3669	0	20070.2
Public genome from Genbank	24	GCA_003475365.1	High quality	Human	Cell culture	China	4195233	0.421967	0.0492211	99.4152	0.487329	141193	f__Lachnospiraceae	197	58698	235	53957	11	333	0.88985	17849.4	171	172259	4173	617	21295.6
Public genome from Genbank	25	GCA_022713785.1	High quality	Human	Metagenomic assembly	America	3545296	0.429892	0.0444593	98.2456	2.24595	202197	f__Lachnospiraceae	281	50053	281	50053	11	333	0.898368	12616.7	171	202197	3475	0	12616.7
Public genome from Genbank	26	GCA_020538895.1	High quality	Human	Cell culture	America	3887581	0.422844	0.0530881	99.4152	0.791229	376737	f__Lachnospiraceae	290	101260	290	101260	11	333	0.896224	13405.5	171	376737	3949	0	13405.5
Public genome from Genbank	27	GCA_013303465.1	High quality	Human	Cell culture	America	3848275	0.423302	0.0519467	99.4152	0.0974659	376737	f__Lachnospiraceae	181	95143	181	95143	11	333	0.896934	21261.2	171	376737	3832	0	21261.2
Public genome from Genbank	28	GCA_013303295.1	High quality	Human	Cell culture	America	3827185	0.426685	0.0473434	99.4152	0.292398	193913	f__Lachnospiraceae	164	88174	164	88174	11	333	0.89915	23336.5	171	193913	3848	0	23336.5
Public genome from Genbank	29	GCA_028327405.1	High quality	Human	Cell culture	America	3825911	0.417564	0.0496709	99.4152	0.194932	291684	f__Lachnospiraceae	130	89156	133	89156	11	333	0.899469	28764.3	171	291684	3846	265	29430.1
Public genome from Genbank	30	GCA_028327425.1	High quality	Human	Cell culture	America	3484075	0.428822	0.0460765	99.4152	0	276580	f__Lachnospiraceae	63	164109	65	159604	11	333	0.900487	53594.6	171	378999	3357	423	55302.8
Public genome from Genbank	31	GCA_013303395.1	High quality	Human	Cell culture	America	3849706	0.423342	0.0524621	99.4152	0.0974659	376732	f__Lachnospiraceae	174	95143	174	95143	11	333	0.896838	22124.7	171	376732	3826	0	22124.7
Public genome from Genbank	32	GCA_003473045.1	High quality	Human	Cell culture	China	3323923	0.426615	0.0333886	99.4152	0	341082	f__Lachnospiraceae	58	122872	83	112905	11	333	0.902469	40044.3	171	410264	3219	250	57309
Public genome from Genbank	33	GCA_028327285.1	High quality	Human	Cell culture	America	3077395	0.428398	0.0343915	99.4152	0	313326	f__Lachnospiraceae	54	137472	61	108460	11	333	0.903536	50440.8	171	313326	2946	508	56988.8
Public genome from Genbank	34	GCA_013303695.1	High quality	Human	Cell culture	America	3704051	0.425122	0.0411929	99.4152	1.94932	229455	f__Lachnospiraceae	154	74339	154	74339	11	333	0.899918	24052.3	171	229455	3602	0	24052.3
Public genome from Genbank	35	GCA_003467625.1	High quality	Human	Cell culture	China	3080758	0.430215	0.0362062	99.4152	0	344595	f__Lachnospiraceae	52	170578	77	143901	11	333	0.897893	40001.9	171	404955	2963	609	59245.3
Public genome from Genbank	36	GCA_003470265.1	High quality	Human	Cell culture	China	2946548	0.430424	0.0338682	99.4152	0	330930	f__Lachnospiraceae	63	167539	73	99844	11	333	0.898533	40362.3	171	330930	2798	100	46770.6
Public genome from Genbank	37	GCA_017850315.1	High quality	Human	Metagenomic assembly	Japan	3924435	0.421592	0.0461865	91.3293	0.389864	102212	f__Lachnospiraceae	630	11936	630	11936	11	333	0.897969	6229.26	171	102212	4169	0	6229.26
Public genome from Genbank	38	GCA_002865465.1	High quality	Human	Cell culture	America	3421101	0.428308	0.0377401	99.4152	0.0974659	273113	f__Lachnospiraceae	105	94109	107	80782	11	333	0.902501	31971	171	273113	3318	200	32581.9
Public genome from Genbank	39	GCA_003471005.1	High quality	Human	Cell culture	China	3413278	0.425483	0.0355889	99.4152	0.243665	296578	f__Lachnospiraceae	62	165308	76	114385	11	333	0.902713	44909.5	171	296578	3254	153	55052.9
Public genome from Genbank	40	GCA_013303475.1	High quality	Human	Cell culture	America	3832497	0.42673	0.0443761	99.4152	0.292398	193913	f__Lachnospiraceae	179	88174	179	88174	11	333	0.89941	21410.6	171	193913	3867	0	21410.6
Public genome from Genbank	41	GCA_028327325.1	High quality	Human	Cell culture	America	3079862	0.428354	0.04397	99.4152	0	410335	f__Lachnospiraceae	45	154682	51	152231	11	333	0.903795	60379.8	171	410335	2947	494	68441.4
Public genome from Genbank	42	GCA_020181455.1	High quality	Human	Cell culture	Japan	3757469	0.424914	0.0443945	99.4152	0.389864	3750524	f__Lachnospiraceae	2	3750524	2	3750524	11	333	0.893998	1.87873e+06	171	3750524	3666	0	1.87873e+06
Public genome from Genbank	43	GCA_008681065.1	High quality	Human	Metagenomic assembly	NA	3548018	0.428313	0.011737	98.0507	0.292398	1335501	f__Lachnospiraceae	12	881991	12	881991	11	333	0.890904	295668	171	1335501	3585	0	295668
Public genome from Genbank	44	GCA_021532045.1	High quality	Wild pig	NA	NA	3155945	0.429328	0.0312196	99.4152	0	261630	f__Lachnospiraceae	94	92968	94	92968	11	333	0.904238	33573.9	171	261630	3010	0	33573.9
Public genome from Genbank	45	GCA_013302885.1	High quality	Human	Cell culture	America	3205952	0.429545	0.0332248	99.4152	0	202103	f__Lachnospiraceae	131	74535	131	74535	11	333	0.903432	24472.9	171	202103	3103	0	24472.9
Public genome from Genbank	46	GCA_028327305.1	High quality	Human	Cell culture	America	4227158	0.42177	0.0494206	99.4152	1.40351	179034	f__Lachnospiraceae	260	52346	270	52138	11	333	0.886789	15639	171	179034	4281	4639	16258.3
Public genome from Genbank	47	GCA_022714625.1	High quality	Human	Metagenomic assembly	America	2562337	0.435021	0.0298148	96.0272	0.877193	46742	f__Lachnospiraceae	380	12253	380	12253	11	333	0.908138	6742.99	171	46742	2710	0	6742.99
Public genome from Genbank	48	GCA_003468635.1	High quality	Human	Cell culture	China	3851554	0.424192	0.0492109	99.4152	0.0974659	268761	f__Lachnospiraceae	108	104104	151	94464	11	333	0.899888	25502.3	171	333640	3778	704	35662.5
Public genome from Genbank	49	GCA_002865355.1	High quality	Human	Cell culture	America	3415781	0.428144	0.0344397	99.4152	0.0974659	217012	f__Lachnospiraceae	120	94109	123	78464	11	333	0.902743	27768.1	171	303292	3330	300	28464.8
Public genome from Genbank	50	GCA_020538415.1	High quality	Human	Cell culture	America	3861418	0.426312	0.0489973	99.4152	0.506823	242205	f__Lachnospiraceae	270	106095	270	106095	11	333	0.898701	14301.5	171	242205	3959	0	14301.5
Public genome from Genbank	51	GCA_019414925.1	High quality	Human	Metagenomic assembly	Japan	2946684	0.432173	0.0131558	99.3644	0	198347	f__Lachnospiraceae	51	97775	54	97775	11	333	0.907411	54566	171	225223	2769	120	57778.1
Public genome from Genbank	52	GCA_013303495.1	High quality	Human	Cell culture	America	3848809	0.423387	0.0583683	99.4152	0.0974659	376737	f__Lachnospiraceae	185	86788	185	86788	11	333	0.896883	20804.4	171	376737	3834	0	20804.4
Public genome from Genbank	53	GCA_017851115.1	High quality	Human	Metagenomic assembly	Japan	3073324	0.427446	0.0409316	93.2164	0.584795	170411	f__Lachnospiraceae	117	66266	117	66266	11	333	0.903316	26267.7	171	170411	2882	0	26267.7
Public genome from Genbank	54	GCA_003473185.1	High quality	Human	Cell culture	China	3176643	0.428715	0.0396888	99.4152	0	307601	f__Lachnospiraceae	52	135154	65	103411	11	333	0.903706	48869.4	171	310144	3051	133	61089.3
Public genome from Genbank	55	GCA_028327245.1	High quality	Human	Cell culture	America	3080195	0.428369	0.0342828	99.4152	0	417182	f__Lachnospiraceae	45	146774	52	146774	11	333	0.903823	59223	171	417182	2947	597	68448.8
Public genome from Genbank	56	GCA_027697445.1	High quality	Human	NA	China	3521844	0.422896	0.0590329	99.4152	0.0974659	323319	f__Lachnospiraceae	104	106445	124	80727	11	333	0.901115	28400.4	171	323319	3423	200	33863.9
Public genome from Genbank	57	GCA_900036035.1	High quality	Human	Cell culture	UK	3738074	0.429052	0.0632269	98.6355	0.292398	222692	f__Lachnospiraceae	241	65778	241	65778	11	333	0.894205	15510.7	171	222692	3922	0	15510.7
Public genome from Genbank	58	GCA_026169315.1	High quality	Domestic cat	Metagenomic assembly	America	2802138	0.42868	0.0344603	91.2281	2.92398	73181	f__Lachnospiraceae	251	25140	251	25140	11	333	0.905105	11163.9	171	73181	2825	0	11163.9
Public genome from Genbank	59	GCA_003471265.1	High quality	Human	Cell culture	China	3908902	0.421989	0.0506459	99.4152	0.0974659	202434	f__Lachnospiraceae	151	90311	216	87348	11	333	0.899433	18092.2	171	223564	3828	990	25886.8
Public genome from Genbank	60	GCA_003438585.1	High quality	Human	Cell culture	China	3850045	0.426666	0.0648903	97.0057	0.0974659	243928	f__Lachnospiraceae	234	57473	235	57473	11	333	0.890396	16383	171	243928	4244	49	16453.2
Public genome from Genbank	61	GCA_026805035.1	High quality	Human	Cell culture	Ireland	3351414	0.426528	0.0385829	99.4152	0	645286	f__Lachnospiraceae	54	159145	54	159145	11	333	0.904589	62063.2	171	645286	3176	0	62063.2
Public genome from Genbank	62	GCA_027660365.1	High quality	Human	NA	China	3690203	0.423857	0.0496042	99.4152	0.0974659	282976	f__Lachnospiraceae	121	77460	147	77279	11	333	0.899426	25100.9	171	380714	3589	368	30497.5
Public genome from Genbank	63	GCA_013299785.1	High quality	Human	Cell culture	America	3654915	0.425424	0.0407799	99.4152	0.584795	273596	f__Lachnospiraceae	122	79942	122	79942	11	333	0.901868	29958.3	171	273596	3546	0	29958.3
Public genome from Genbank	64	GCA_020538515.1	High quality	Human	Cell culture	America	3889694	0.422957	0.0521636	99.4152	0.0974659	376737	f__Lachnospiraceae	296	101260	296	101260	11	333	0.896025	13140.9	171	376737	3955	0	13140.9
Public genome from Genbank	65	GCA_022720795.1	High quality	Human	Metagenomic assembly	America	3651119	0.428066	0.0453247	99.4152	0.994152	245803	f__Lachnospiraceae	190	64654	190	64654	11	333	0.901199	19216.4	171	245803	3575	0	19216.4
Public genome from Genbank	66	GCA_013303605.1	High quality	Human	Cell culture	America	3654883	0.425432	0.0411327	99.4152	0.584795	273595	f__Lachnospiraceae	121	79173	121	79173	11	333	0.901738	30205.6	171	273595	3547	0	30205.6
Public genome from Genbank	67	GCA_902374425.1	High quality	Human	Cell culture	NA	3460754	0.423789	0.0401928	99.4152	0	278834	f__Lachnospiraceae	41	278834	90	110702	11	333	0.883582	38199.3	171	409039	3497	22818	84408.6
Public genome from Genbank	68	GCA_017850335.1	High quality	Human	Metagenomic assembly	Japan	3201156	0.424722	0.0449934	95.575	0	188176	f__Lachnospiraceae	133	59029	133	59029	11	333	0.905078	24068.8	171	188176	3109	0	24068.8
Public genome from Genbank	69	GCA_002865385.1	High quality	Human	Cell culture	America	3060122	0.43138	0.0340456	99.4152	0	252573	f__Lachnospiraceae	59	136975	62	105314	11	333	0.899811	49352	171	252573	2933	300	51866.5
Public genome from Genbank	70	GCA_019012805.1	High quality	Human	Metagenomic assembly	Australia	2715554	0.434647	0.0164454	96.1404	0.584795	200928	f__Lachnospiraceae	81	70937	81	70937	11	333	0.906826	33525.4	171	200928	2616	0	33525.4
Public genome from Genbank	71	GCA_002865485.1	High quality	Human	Cell culture	America	3183499	0.429663	0.0449311	99.4152	0	296380	f__Lachnospiraceae	78	150344	82	115799	11	333	0.902203	38811.6	171	445128	3041	948	40814.1
Public genome from Genbank	72	GCA_001406655.1	High quality	Human	Metagenomic assembly	UK	3109807	0.429114	0.0318987	99.4152	0	428286	f__Lachnospiraceae	50	202965	53	189792	11	333	0.9037	58658.1	171	498853	2992	927	62196.1
Public genome from Genbank	73	GCA_015557345.1	High quality	Human	Cell culture	America	3548074	0.426904	0.0376338	99.4152	0	303985	f__Lachnospiraceae	89	113175	94	113175	11	333	0.89743	37740.3	171	303985	3367	486	39866
Public genome from Genbank	74	GCA_900067245.1	High quality	Human	Metagenomic assembly	Malawi	3727501	0.425881	0.0238675	99.1228	0	2260817	f__Lachnospiraceae	5	2263429	5	2260817	11	333	0.882796	744569	171	2263429	3798	4656	745500
Public genome from Genbank	75	GCA_002865435.1	High quality	Human	Cell culture	America	3184606	0.429647	0.0414763	99.4152	0	296380	f__Lachnospiraceae	72	162120	76	118871	11	333	0.90214	41890.2	171	445128	3036	948	44230.6
Public genome from Genbank	76	GCA_002865305.1	High quality	Human	Cell culture	America	3078886	0.432339	0.0335089	99.4152	0	254049	f__Lachnospiraceae	58	136411	61	101447	11	333	0.899235	50468.6	171	254049	2979	300	53084.2
Public genome from Genbank	77	GCA_003469585.1	High quality	Human	Cell culture	China	3456136	0.424002	0.0423457	99.4152	0	499317	f__Lachnospiraceae	66	179208	104	101248	11	333	0.902088	33221.8	171	548874	3403	1065	52365.7
Public genome from Genbank	78	GCA_020538885.1	High quality	Human	Cell culture	America	3863035	0.42623	0.0629609	99.4152	0.292398	486333	f__Lachnospiraceae	387	79885	387	79885	11	333	0.893384	9982	171	486333	4064	0	9982
Public genome from Genbank	79	GCA_013303765.1	High quality	Human	Cell culture	America	3656112	0.425451	0.0405504	99.4152	0.584795	273595	f__Lachnospiraceae	124	79942	124	79942	11	333	0.901531	29484.8	171	273595	3547	0	29484.8
Public genome from Genbank	80	GCA_003471625.1	High quality	Human	Cell culture	China	3388519	0.428497	0.0516287	99.4152	0	470588	f__Lachnospiraceae	67	127078	77	127078	11	333	0.901329	44005.2	171	470588	3246	118	50574.9
Public genome from Genbank	81	GCA_013303285.1	High quality	Human	Cell culture	America	3207698	0.429554	0.034317	99.4152	0	202103	f__Lachnospiraceae	130	77365	130	77365	11	333	0.903512	24674.6	171	202103	3111	0	24674.6
Public genome from Genbank	82	GCA_000526735.1	High quality	NA	Cell culture	NA	3724077	0.425182	0.0242372	98.8304	0	2261011	f__Lachnospiraceae	5	2261011	5	2261011	11	333	0.887124	744815	171	2261011	3762	0	744815
Public genome from Genbank	83	GCA_013300525.1	High quality	Human	Cell culture	America	3341632	0.428864	0.0399893	99.4152	0	375540	f__Lachnospiraceae	133	85522	133	85522	11	333	0.901179	25125.1	171	375540	3261	0	25125.1
Public genome from Genbank	84	GCA_003464115.1	High quality	Human	Cell culture	China	3417946	0.426163	0.0463799	98.4211	0.0974659	211709	f__Lachnospiraceae	139	83340	141	83340	11	333	0.895929	24232.1	171	211709	3481	1217	24589.5
Public genome from Genbank	85	GCA_028327585.1	High quality	Human	Cell culture	America	3436988	0.430212	0.0423326	99.4152	0	453482	f__Lachnospiraceae	47	153248	50	153248	11	333	0.899954	68733.9	171	453482	3327	293	73127.4
Public genome from Genbank	86	GCA_026804965.1	High quality	Human	Cell culture	Ireland	3316615	0.431433	0.0393039	99.4152	0	308396	f__Lachnospiraceae	64	133050	64	133050	11	333	0.904882	51822.1	171	308396	3180	0	51822.1
Public genome from Genbank	87	GCA_028327265.1	High quality	Human	Cell culture	America	4229866	0.421833	0.0498183	99.4152	1.40351	178642	f__Lachnospiraceae	274	46463	284	46463	11	333	0.88706	14877.6	171	178642	4296	4636	15437.5
Public genome from Genbank	88	GCA_026804925.1	High quality	Human	Cell culture	Ireland	2962030	0.432033	0.0319762	99.4152	0	449502	f__Lachnospiraceae	49	245696	49	245696	11	333	0.905146	60449.6	171	449502	2852	0	60449.6
Public genome from Genbank	89	GCA_028327485.1	High quality	Human	Cell culture	America	3392923	0.43058	0.0426032	99.4152	0	433991	f__Lachnospiraceae	43	215906	47	215906	11	333	0.89918	72181.6	171	433991	3284	387	78905.2
Public genome from Genbank	90	GCA_013299595.1	High quality	Human	Cell culture	America	3369130	0.425933	0.0374313	99.4152	0	399185	f__Lachnospiraceae	128	82896	128	82896	11	333	0.902115	26321.3	171	399185	3259	0	26321.3
Public genome from Genbank	91	GCA_020537805.1	High quality	Human	Cell culture	America	3983165	0.424052	0.0483397	99.4152	4.34698	193913	f__Lachnospiraceae	687	103487	687	103487	11	333	0.897636	5797.91	171	193913	4377	0	5797.91
Public genome from Genbank	92	GCA_002865345.1	High quality	Human	Cell culture	America	3271201	0.423666	0.0443206	99.4152	0.682261	269863	f__Lachnospiraceae	92	120108	96	115691	11	333	0.901153	34064.2	171	284149	3197	1036	35556.5
Public genome from Genbank	93	GCA_003459125.1	High quality	Human	Cell culture	China	3206898	0.428441	0.0398402	99.4152	0	953605	f__Lachnospiraceae	44	172161	60	168325	11	333	0.901802	53445.6	171	953864	3116	160	72884
Public genome from Genbank	94	GCA_013303685.1	High quality	Human	Cell culture	America	3655366	0.425411	0.0398978	99.4152	0.584795	274472	f__Lachnospiraceae	125	79942	125	79942	11	333	0.901722	29242.9	171	274472	3550	0	29242.9
Public genome from Genbank	95	GCA_022735395.1	High quality	Human	Metagenomic assembly	Mozambique	3171405	0.429014	0.0458098	99.1367	0.0974659	267250	f__Lachnospiraceae	165	50782	165	50782	11	333	0.906868	19220.6	171	267250	3060	0	19220.6
Public genome from Genbank	96	GCA_009831375.1	High quality	NA	Single cell	America	3549191	0.428739	0	99.4152	0	3549191	f__Lachnospiraceae	1	3549191	1	3549191	11	333	0.896594	3549191	171	3549191	3485	0	3549191
Public genome from Genbank	97	GCA_013300015.1	High quality	Human	Cell culture	America	3356960	0.428618	0.0447482	99.4152	0	370988	f__Lachnospiraceae	149	85032	149	85032	11	333	0.902758	22529.9	171	370988	3325	0	22529.9
Public genome from Genbank	98	GCA_026804985.1	High quality	Human	Cell culture	Ireland	2991404	0.428097	0.0443861	99.4152	0.0974659	525179	f__Lachnospiraceae	54	188525	54	188525	11	333	0.901998	55396.4	171	525179	2848	0	55396.4
Public genome from Genbank	99	GCA_015553185.1	High quality	Human	Cell culture	America	3373099	0.431	0.0451164	99.4152	0	261349	f__Lachnospiraceae	93	84040	96	81309	11	333	0.904712	35133.4	171	261349	3210	296	36269.9
Public genome from Genbank	100	GCA_015559445.1	High quality	Human	Cell culture	America	3188210	0.426719	0.038243	99.4152	0	651049	f__Lachnospiraceae	53	169135	58	144696	11	333	0.902921	54958.1	171	651049	3039	641	60154.9
Public genome from Genbank	101	GCA_028327365.1	High quality	Human	Cell culture	America	3101377	0.429924	0.0424637	99.4152	0	178254	f__Lachnospiraceae	64	111238	77	107698	11	333	0.904792	40272.6	171	249137	2979	390	48459
Public genome from Genbank	102	GCA_013303675.1	High quality	Human	Cell culture	America	3655100	0.425403	0.0415546	99.4152	0.584795	273592	f__Lachnospiraceae	121	80820	121	80820	11	333	0.90166	30207.4	171	273592	3544	0	30207.4
Public genome from Genbank	103	GCA_008121495.1	High quality	Human	Cell culture	Ireland	3552639	0.428712	0	99.4152	0	3552634	f__Lachnospiraceae	1	3552639	1	3552634	11	333	0.896858	3552634	171	3552639	3487	5	3552639
Public genome from Genbank	104	GCA_026805165.1	High quality	Human	Cell culture	Ireland	2945497	0.430242	0.0389117	99.4152	0	519496	f__Lachnospiraceae	67	164114	67	164114	11	333	0.903224	43962.6	171	519496	2827	0	43962.6
Public genome from Genbank	105	GCA_028327345.1	High quality	Human	Cell culture	America	3587567	0.424225	0.0457008	99.4152	0	280073	f__Lachnospiraceae	144	76471	148	76471	11	333	0.898627	24234.5	171	280073	3511	860	24913.7
Public genome from Genbank	106	GCA_020538505.1	High quality	Human	Cell culture	America	3892958	0.425911	0.046404	99.4152	1.01958	242205	f__Lachnospiraceae	341	106238	341	106238	11	333	0.898777	11416.3	171	242205	4062	0	11416.3
Public genome from Genbank	107	GCA_015666995.1	High quality	Human	Cell culture	America	3469917	0.429013	0.0513502	99.4152	0	378774	f__Lachnospiraceae	68	143595	71	139919	11	333	0.901831	48869.5	171	378774	3347	180	51028.2
Public genome from Genbank	108	GCA_020539005.1	High quality	Human	Cell culture	America	3874573	0.423908	0.0531673	99.4152	0.415289	376737	f__Lachnospiraceae	261	101260	261	101260	11	333	0.896269	14845.1	171	376737	3912	0	14845.1
Public genome from Genbank	109	GCA_013303355.1	High quality	Human	Cell culture	America	3849983	0.423337	0.0522605	99.4152	0.0974659	376737	f__Lachnospiraceae	182	95143	182	95143	11	333	0.896873	21153.8	171	376737	3832	0	21153.8
Public genome from Genbank	110	GCA_016904015.1	High quality	NA	NA	America	3196940	0.430847	0	99.4152	0	3196940	f__Lachnospiraceae	1	3196940	1	3196940	11	333	0.899006	3196940	171	3196940	3005	0	3196940
Public genome from Genbank	111	GCA_015561245.1	High quality	Human	Cell culture	America	4015667	0.416705	0.049466	99.4152	0.82846	268273	f__Lachnospiraceae	126	97176	133	87858	11	333	0.896868	30185	171	268273	3975	1056	31870.4
Public genome from Genbank	112	GCA_015559285.1	High quality	Human	Cell culture	America	3551058	0.426993	0.0404263	99.4152	0	248068	f__Lachnospiraceae	71	133297	74	133297	11	333	0.904122	47978.8	171	311265	3417	626	50014.9
Public genome from Genbank	113	GCA_013303515.1	High quality	Human	Cell culture	America	3539880	0.42762	0.0468863	99.4152	0	231300	f__Lachnospiraceae	119	108430	119	108430	11	333	0.898926	29746.9	171	231300	3426	0	29746.9
Public genome from Genbank	114	GCA_002865285.1	High quality	Human	Cell culture	America	3072153	0.428994	0.0368601	99.4152	0	223477	f__Lachnospiraceae	97	67876	99	67214	11	333	0.899873	31029.8	171	223477	2908	200	31671.7
Public genome from Genbank	115	GCA_022132565.1	High quality	Human	Cell culture	America	3866930	0.426803	0.0441564	99.4152	0.292398	193910	f__Lachnospiraceae	191	88174	191	88174	11	333	0.897116	20245.7	171	193910	3887	0	20245.7
Public genome from Genbank	116	GCA_003459705.1	High quality	Human	Cell culture	China	3501367	0.429225	0.041608	99.4152	0	398165	f__Lachnospiraceae	72	186071	88	152910	11	333	0.902696	39786.4	171	463412	3472	160	48630.1
Public genome from Genbank	117	GCA_013303325.1	High quality	Human	Cell culture	America	3832493	0.426773	0.0443185	99.4152	0.292398	193910	f__Lachnospiraceae	176	88174	176	88174	11	333	0.899155	21775.5	171	193910	3853	0	21775.5
Public genome from Genbank	118	GCA_025152275.1	High quality	Human	Cell culture	NA	3196943	0.430849	0	99.4152	0	3196943	f__Lachnospiraceae	1	3196943	1	3196943	11	333	0.899267	3196943	171	3196943	3006	0	3196943
Public genome from Genbank	119	GCA_000507805.1	High quality	Human	NA	NA	3181861	0.430973	0.00703769	99.4152	0	1097166	f__Lachnospiraceae	5	875938	12	497411	11	333	0.894269	264769	171	1107218	2983	4635	636372
Public genome from Genbank	120	GCA_003464875.1	High quality	Human	Cell culture	China	3404406	0.42392	0.0529759	99.4152	0.0974659	256340	f__Lachnospiraceae	132	76082	157	76082	11	333	0.899648	21681.2	171	256340	3275	465	25791
Public genome from Genbank	121	GCA_013299825.1	High quality	Human	Cell culture	America	3191344	0.427677	0.0524041	99.4152	0	247569	f__Lachnospiraceae	100	87405	100	87405	11	333	0.903193	31913.4	171	247569	3058	0	31913.4
Public genome from Genbank	122	GCA_008679315.1	High quality	Human	Metagenomic assembly	NA	3429045	0.430344	0.0110642	93.8596	0.584795	996078	f__Lachnospiraceae	10	923763	10	923763	11	333	0.897799	342904	171	996078	3296	0	342904
Public genome from Genbank	123	GCA_003436535.1	High quality	Human	Cell culture	China	3396357	0.42571	0.0443657	99.4152	0	251840	f__Lachnospiraceae	90	87141	127	78640	11	333	0.903343	26740.1	171	252561	3311	370	37737.3
Public genome from Genbank	124	GCA_013303585.1	High quality	Human	Cell culture	America	3824022	0.426664	0.0477366	99.4152	0.292398	193910	f__Lachnospiraceae	160	88174	160	88174	11	333	0.899375	23900.1	171	193910	3843	0	23900.1
Public genome from Genbank	125	GCA_026804885.1	High quality	Human	Cell culture	Ireland	3008341	0.430474	0.0329442	99.4152	0	591918	f__Lachnospiraceae	42	231770	42	231770	11	333	0.904682	71627.2	171	591918	2947	0	71627.2
Public genome from Genbank	126	GCA_003475065.1	High quality	Human	Cell culture	China	3364919	0.422269	0.0422512	99.4152	0	371612	f__Lachnospiraceae	68	107304	97	99609	11	333	0.899182	34680.9	171	398943	3277	870	49484.1
Public genome from Genbank	127	GCA_000169475.1	High quality	Human	NA	NA	3501911	0.428772	0.0275174	99.4152	0	394300	f__Lachnospiraceae	43	162619	43	162619	11	333	0.9005	81439.8	171	394300	3483	0	81439.8
Public genome from Genbank	128	GCA_024459975.1	High quality	Human	Cell culture	America	3099021	0.427708	0.0332072	99.4152	0.292398	299818	f__Lachnospiraceae	171	105107	171	105107	11	333	0.898696	18122.9	171	299818	3047	0	18122.9
Public genome from Genbank	129	GCA_013303625.1	High quality	Human	Cell culture	America	3158999	0.427718	0.0440709	99.4152	0	271650	f__Lachnospiraceae	121	59679	121	59679	11	333	0.897112	26107.4	171	271650	3070	1	26107.4
Public genome from Genbank	130	GCA_022743595.1	High quality	Human	Metagenomic assembly	Mozambique	3621428	0.43887	0.0457248	98.4545	1.92813	69883	f__Lachnospiraceae	534	12570	534	12570	11	333	0.897421	6781.7	171	69883	3697	0	6781.7
Public genome from Genbank	131	GCA_013303435.1	High quality	Human	Cell culture	America	3781675	0.42588	0.0601568	99.4152	0.0974659	197682	f__Lachnospiraceae	270	59428	270	59428	11	333	0.896109	14006.2	171	197682	3821	0	14006.2
Public genome from Genbank	132	GCA_015561395.1	High quality	Human	Cell culture	America	3527020	0.426069	0.0498434	99.4152	0	93928	f__Lachnospiraceae	278	24064	283	23900	11	333	0.901178	12458.9	171	93928	3484	1151	12687.1
Public genome from Genbank	133	GCA_028327385.1	High quality	Human	Cell culture	America	3101244	0.429866	0.0432285	99.4152	0	482207	f__Lachnospiraceae	53	119438	57	119438	11	333	0.904847	54400.8	171	482207	2970	396	58514
Public genome from Genbank	134	GCA_028327535.1	High quality	Human	Cell culture	America	3500616	0.428059	0.0473042	99.4152	0	254812	f__Lachnospiraceae	67	114572	73	109510	11	333	0.901358	47942.3	171	254812	3363	828	52248
Public genome from Genbank	135	GCA_019414985.1	High quality	Human	Metagenomic assembly	Japan	3578665	0.42435	0.0304101	99.4152	0	380644	f__Lachnospiraceae	73	120304	77	120304	11	333	0.90403	46473.3	171	380644	3440	220	49022.8
Public genome from Genbank	136	GCA_028327505.1	High quality	Human	Cell culture	America	3407165	0.430237	0.0427245	99.4152	0	313010	f__Lachnospiraceae	51	150700	54	150700	11	333	0.899888	63090.2	171	313010	3292	293	66807.2
Public genome from Genbank	137	GCA_022775325.1	High quality	Domestic pig	Metagenomic assembly	Canada	2997703	0.429498	0.0195606	99.4152	1.29672	159509	f__Lachnospiraceae	81	75164	81	75164	11	333	0.905243	37008.7	171	159509	2853	0	37008.7
Public genome from Genbank	138	GCA_002865405.1	High quality	Human	Cell culture	America	3440746	0.427074	0.0311308	99.4152	0.877193	214255	f__Lachnospiraceae	132	61514	134	56303	11	333	0.899789	25675.7	171	214255	3356	200	26066.3
Public genome from Genbank	139	GCA_022714985.1	High quality	Human	Metagenomic assembly	America	2997399	0.432446	0.0397824	96.4912	0	412790	f__Lachnospiraceae	74	82174	74	82174	11	333	0.903407	40505.4	171	412790	2891	0	40505.4
Public genome from Genbank	140	GCA_013303595.1	High quality	Human	Cell culture	America	3385024	0.428863	0.0430402	99.4152	0	370987	f__Lachnospiraceae	143	83109	143	83109	11	333	0.902747	23671.5	171	370987	3367	0	23671.5
Public genome from Genbank	141	GCA_022724425.1	High quality	Human	Metagenomic assembly	Mozambique	2678227	0.438172	0.0319401	90.4452	0.779727	18836	f__Lachnospiraceae	792	4536	792	4536	11	333	0.922507	3381.6	171	18836	2934	0	3381.6
Public genome from Genbank	142	GCA_013303385.1	High quality	Human	Cell culture	America	3843325	0.426586	0.0444117	99.4152	0.292398	193913	f__Lachnospiraceae	180	83305	180	83305	11	333	0.898433	21351.8	171	193913	3870	0	21351.8
Public genome from Genbank	143	GCA_028327525.1	High quality	Human	Cell culture	America	3367034	0.430376	0.0349809	99.4152	0	313215	f__Lachnospiraceae	53	153259	62	153259	11	333	0.899589	54299.8	171	313215	3258	446	63528.9
Public genome from Genbank	144	GCA_028327205.1	High quality	Human	Cell culture	America	4221822	0.421734	0.0505325	99.4152	1.40351	179576	f__Lachnospiraceae	262	49644	271	46463	11	333	0.88679	15563	171	179576	4264	4258	16113.8
Public genome from Genbank	145	GCA_002959615.1	High quality	Human	Cell culture	America	3570397	0.428529	0.162428	99.4152	0	3539169	f__Lachnospiraceae	7	3539169	7	3539169	11	333	0.894705	510057	171	3539169	3517	0	510057
Public genome from Genbank	146	GCA_013303665.1	High quality	Human	Cell culture	America	3654518	0.42543	0.0409589	99.4152	0.584795	273595	f__Lachnospiraceae	113	80880	113	80880	11	333	0.901719	32340.9	171	273595	3541	0	32340.9
Public genome from Genbank	147	GCA_013303425.1	High quality	Human	Cell culture	America	3829335	0.426811	0.047128	99.4152	0.292398	193551	f__Lachnospiraceae	193	76729	193	76729	11	333	0.899939	19841.1	171	193551	3861	0	19841.1
Public genome from Genbank	148	GCA_027671245.1	High quality	Human	NA	China	2935309	0.430404	0.0307423	99.4152	0	330950	f__Lachnospiraceae	61	95206	71	71775	11	333	0.899764	41341	171	498434	2783	100	48119.8
Public genome from Genbank	149	GCA_013303535.1	High quality	Human	Cell culture	America	3822653	0.426687	0.0456523	99.4152	0.292398	193910	f__Lachnospiraceae	154	88174	154	88174	11	333	0.899048	24822.4	171	193910	3833	0	24822.4
Public genome from Genbank	150	GCA_026804945.1	High quality	Human	Cell culture	Ireland	2914830	0.432146	0.0258345	99.4152	0.0974659	302985	f__Lachnospiraceae	52	137313	52	137313	11	333	0.90553	56054.4	171	302985	2828	0	56054.4
Public genome from Genbank	151	GCA_028327455.1	High quality	Human	Cell culture	America	3258744	0.42752	0.0382075	99.4152	0	680942	f__Lachnospiraceae	49	165753	52	165753	11	333	0.902057	62662.6	171	680942	3086	291	66505
Public genome from Genbank	152	GCA_026805005.1	High quality	Human	Cell culture	Ireland	3321591	0.424891	0.0419783	99.4152	1.26706	281947	f__Lachnospiraceae	58	139021	58	139021	11	333	0.902042	57268.8	171	281947	3289	0	57268.8

## Sheet: Sheet1
NO.	ID	Genome quality	Host	Isolation source	Health condition	Geographic location	Sample type	Completeness	Contamination	GC std	# genomes	Genome size	Longest contig	marker lineage	GC	# scaffolds	# contigs	# markers	Coding density	Mean contig length	# marker sets	N50 (contigs)	Longest scaffold	# predicted genes	N50 (scaffolds)	# ambiguous bases	Mean scaffold length
1	GCA_022714185.1	Low Quality	Human	Stool sample	NA	America	Metagenomic assembly	63.0529	1.80312	0.0312244	33	1939970	16477	f__Lachnospiraceae	0.434865	884	884	333	0.910989	2194.54	171	2366	16477	2439	2366	0	2194.54
2	GCA_022738315.1	Low Quality	Human	Stool sample	NA	Mozambique	Metagenomic assembly	70.5229	1.18908	0.0260947	33	1887358	10759	f__Lachnospiraceae	0.442962	860	860	333	0.925399	2194.6	171	2373	10759	2322	2373	0	2194.6
3	GCA_022746845.1	Low Quality	Human	Stool sample	NA	Mozambique	Metagenomic assembly	84.4635	1.75439	0.0282973	33	2035015	16795	f__Lachnospiraceae	0.438196	686	686	333	0.913812	2966.49	171	3624	16795	2435	3624	0	2966.49
4	GCA_008672415.1	Low Quality	Human	NA	NA	Australia	Metagenomic assembly	84.9669	3.80117	0.0208901	33	2520822	49975	f__Lachnospiraceae	0.440673	368	368	333	0.914304	6850.06	171	7977	49975	2562	7977	0	6850.06
5	GCA_008672535.1	Low Quality	Human	NA	NA	Australia	Metagenomic assembly	85.575	6.04288	0.0199911	33	2577301	44177	f__Lachnospiraceae	0.441904	355	355	333	0.907656	7260	171	8501	44177	2680	8501	0	7260
6	GCA_022713165.1	Low Quality	Human	Stool sample	NA	America	Metagenomic assembly	88.4322	1.79931	0.0325043	33	2598317	19675	f__Lachnospiraceae	0.433717	793	793	333	0.911342	3276.57	171	4243	19675	2983	4243	0	3276.57
7	GCA_022722605.1	Low Quality	Human	Stool sample	NA	Mozambique	Metagenomic assembly	88.5303	1.33668	0.0325206	33	2608161	30957	f__Lachnospiraceae	0.437917	788	788	333	0.916308	3309.85	171	4377	30957	2954	4377	0	3309.85
8	GCA_017851335.1	Low Quality	Human	Stool sample	NA	Japan	Metagenomic assembly	96.5517	9.71787	0.0502479	5449	3401927	170558	k__Bacteria	0.431623	189	189	104	0.902358	17999.6	58	57064	170558	3404	57064	0	17999.6
9	GCA_020538135.1	Low ANI	Human	Stool sample	NA	America	Cell culture	95.9064	0	0.0346028	33	2718842	543014	f__Lachnospiraceae	0.412159	39	39	333	0.885503	69713.9	171	138900	543014	2507	138900	0	69713.9
1	GCA_028462465.1	High quality	Human	Stool sample	Healthy	China	Cell culture	99.4152	0	0.0463041	33	3389570	497177	f__Lachnospiraceae	0.426371	63	63	333	0.900178	53802.7	171	160135	497177	3278	160135	0	53802.7
2	GCA_027495645.1	High quality	Human	Stool sample	Healthy	China	Cell culture	99.4152	0	0.0439541	33	3042739	413647	f__Lachnospiraceae	0.427489	65	65	333	0.896077	46811.4	171	198019	413647	2889	198019	0	46811.4
3	GCA_027495705.1	High quality	Human	Stool sample	Healthy	China	Cell culture	99.4152	0	0.044302	33	3147935	413646	f__Lachnospiraceae	0.426379	65	65	333	0.896823	48429.8	171	198117	413646	2983	198117	0	48429.8
4	GCA_028462275.1	High quality	Human	Stool sample	Healthy	China	Cell culture	99.4152	0	0.044501	33	3144861	413647	f__Lachnospiraceae	0.426426	67	67	333	0.897206	46938.2	171	198117	413647	2981	198117	0	46938.2
5	GCA_022724425.1	High quality	Human	Stool sample	NA	Mozambique	Metagenomic assembly	90.4452	0.779727	0.0319401	33	2678227	18836	f__Lachnospiraceae	0.438172	792	792	333	0.922507	3381.6	171	4536	18836	2934	4536	0	3381.6
6	GCA_026169315.1	High quality	Domestic cat	Stool sample	NA	America	Metagenomic assembly	91.2281	2.92398	0.0344603	33	2802138	73181	f__Lachnospiraceae	0.42868	251	251	333	0.905105	11163.9	171	25140	73181	2825	25140	0	11163.9
7	GCA_017850315.1	High quality	Human	Stool sample	NA	Japan	Metagenomic assembly	91.3293	0.389864	0.0461865	33	3924435	102212	f__Lachnospiraceae	0.421592	630	630	333	0.897969	6229.26	171	11936	102212	4169	11936	0	6229.26
8	GCA_017851115.1	High quality	Human	Stool sample	NA	Japan	Metagenomic assembly	93.2164	0.584795	0.0409316	33	3073324	170411	f__Lachnospiraceae	0.427446	117	117	333	0.903316	26267.7	171	66266	170411	2882	66266	0	26267.7
9	GCA_008679315.1	High quality	Human	Stool sample	NA	NA	Metagenomic assembly	93.8596	0.584795	0.0110642	33	3429045	996078	f__Lachnospiraceae	0.430344	10	10	333	0.897799	342904	171	923763	996078	3296	923763	0	342904
10	GCA_017850335.1	High quality	Human	Stool sample	NA	Japan	Metagenomic assembly	95.575	0	0.0449934	33	3201156	188176	f__Lachnospiraceae	0.424722	133	133	333	0.905078	24068.8	171	59029	188176	3109	59029	0	24068.8
11	GCA_022714625.1	High quality	Human	Stool sample	NA	America	Metagenomic assembly	96.0272	0.877193	0.0298148	33	2562337	46742	f__Lachnospiraceae	0.435021	380	380	333	0.908138	6742.99	171	12253	46742	2710	12253	0	6742.99
12	GCA_019012805.1	High quality	Human	Mucosal tissue	Crohns disease	Australia	Metagenomic assembly	96.1404	0.584795	0.0164454	33	2715554	200928	f__Lachnospiraceae	0.434647	81	81	333	0.906826	33525.4	171	70937	200928	2616	70937	0	33525.4
13	GCA_022714985.1	High quality	Human	Stool sample	NA	America	Metagenomic assembly	96.4912	0	0.0397824	33	2997399	412790	f__Lachnospiraceae	0.432446	74	74	333	0.903407	40505.4	171	82174	412790	2891	82174	0	40505.4
14	GCA_003438585.1	High quality	Human	Stool sample	NA	China	Cell culture	97.0057	0.0974659	0.0648903	33	3850045	243928	f__Lachnospiraceae	0.426666	234	235	333	0.890396	16383	171	57473	243928	4244	57473	49	16453.2
15	GCA_008681065.1	High quality	Human	Stool sample	NA	NA	Metagenomic assembly	98.0507	0.292398	0.011737	33	3548018	1335501	f__Lachnospiraceae	0.428313	12	12	333	0.890904	295668	171	881991	1335501	3585	881991	0	295668
16	GCA_022713785.1	High quality	Human	Stool sample	NA	America	Metagenomic assembly	98.2456	2.24595	0.0444593	33	3545296	202197	f__Lachnospiraceae	0.429892	281	281	333	0.898368	12616.7	171	50053	202197	3475	50053	0	12616.7
17	GCA_003464115.1	High quality	Human	Stool sample	NA	China	Cell culture	98.4211	0.0974659	0.0463799	33	3417946	211709	f__Lachnospiraceae	0.426163	139	141	333	0.895929	24232.1	171	83340	211709	3481	83340	1217	24589.5
18	GCA_022743595.1	High quality	Human	Stool sample	NA	Mozambique	Metagenomic assembly	98.4545	0	0.0457248	33	3621428	69883	f__Lachnospiraceae	0.43887	534	11	333	0.897421	6781.7	171	7	1.92813	3697	12570	0	6781.7
19	GCA_900036035.1	High quality	Human	NA	Healthy	UK	Cell culture	98.6355	0.292398	0.0632269	33	3738074	222692	f__Lachnospiraceae	0.429052	241	241	333	0.894205	15510.7	171	65778	222692	3922	65778	0	15510.7
20	GCA_026805025.1	High quality	Human	Stool sample	NA	Ireland	Cell culture	98.8304	0	0.0478047	33	3409348	335975	f__Lachnospiraceae	0.429601	102	102	333	0.905268	33425	171	131253	335975	3282	131253	0	33425
21	GCA_000526735.1	High quality	NA	Stool sample	NA	NA	Cell culture	98.8304	0	0.0242372	33	3724077	2261011	f__Lachnospiraceae	0.425182	5	5	333	0.887124	744815	171	2261011	2261011	3762	2261011	0	744815
22	GCA_900067245.1	High quality	Human	Stool sample	NA	Malawi	Metagenomic assembly	99.1228	0	0.0238675	33	3727501	2260817	f__Lachnospiraceae	0.425881	5	5	333	0.882796	744569	171	2260817	2263429	3798	2263429	4656	745500
23	GCA_022735395.1	High quality	Human	Stool sample	NA	Mozambique	Metagenomic assembly	99.1367	0.0974659	0.0458098	33	3171405	267250	f__Lachnospiraceae	0.429014	165	165	333	0.906868	19220.6	171	50782	267250	3060	50782	0	19220.6
24	GCA_019414925.1	High quality	Human	Stool sample	NA	Japan	Metagenomic assembly	99.3644	0	0.0131558	33	2946684	198347	f__Lachnospiraceae	0.432173	51	54	333	0.907411	54566	171	97775	225223	2769	97775	120	57778.1
25	GCA_013303345.1	High quality	Human	Stool sample	NA	America	Cell culture	99.4152	0.682261	0.0518011	33	3849137	376737	f__Lachnospiraceae	0.423314	181	181	333	0.896852	21266	171	95143	376737	3831	95143	0	21266
26	GCA_002865425.1	High quality	Human	IBD Biopsy	IBD	America	Cell culture	99.4152	0.292398	0.0409668	33	3040241	308406	f__Lachnospiraceae	0.430585	87	90	333	0.901497	33768.5	171	141767	308406	2920	141767	1079	34945.3
27	GCA_013299885.1	High quality	Human	Stool sample	NA	America	Cell culture	99.4152	0.292398	0.0459421	33	3830237	193910	f__Lachnospiraceae	0.426769	179	179	333	0.899215	21398	171	88174	193910	3857	88174	0	21398
28	GCA_002865325.1	High quality	Human	IBD Biopsy	IBD	America	Cell culture	99.4152	0.0974659	0.0366242	33	3497293	294578	f__Lachnospiraceae	0.426577	126	129	333	0.901256	27107.8	171	87412	294578	3326	87412	385	27756.3
29	GCA_013303705.1	High quality	Human	Stool sample	NA	America	Cell culture	99.4152	0.584795	0.0415212	33	3654944	273596	f__Lachnospiraceae	0.425428	121	121	333	0.901652	30206.1	171	80820	273596	3547	80820	0	30206.1
30	GCA_021768575.1	High quality	Rat	Stool sample	NA	Canada	Metagenomic assembly	99.4152	1.16959	0.0179821	33	3095025	245170	f__Lachnospiraceae	0.434624	94	94	333	0.904623	32925.8	171	61928	245170	2904	61928	0	32925.8
31	GCA_015554725.1	High quality	Human	Stool sample	NA	America	Cell culture	99.4152	0	0.0481767	33	3500228	254855	f__Lachnospiraceae	0.42803	69	76	333	0.900936	46047	171	111581	260661	3356	128969	656	50727.9
32	GCA_028327435.1	High quality	Human	NA	NA	America	Cell culture	99.4152	0	0.0382819	33	3261259	372704	f__Lachnospiraceae	0.427497	48	49	333	0.903561	66554.3	171	175406	372704	3093	175406	98	67942.9
33	GCA_902167785.1	High quality	NA	NA	NA	America	Cell culture	99.4152	0.243665	0.0412679	33	3969235	232208	f__Lachnospiraceae	0.422745	137	137	333	0.89889	28972.5	171	77108	232208	3834	77108	0	28972.5
34	GCA_013303805.1	High quality	Human	Stool sample	NA	America	Cell culture	99.4152	0	0.0450208	33	3298109	416411	f__Lachnospiraceae	0.426277	106	106	333	0.902884	31114.2	171	93036	416411	3182	93036	0	31114.2
35	GCA_013303565.1	High quality	Human	Stool sample	NA	America	Cell culture	99.4152	0	0.03998	33	3340707	375540	f__Lachnospiraceae	0.428884	139	139	333	0.901151	24033.9	171	85522	375540	3263	85522	0	24033.9
36	GCA_013303255.1	High quality	Human	Stool sample	NA	America	Cell culture	99.4152	0.0974659	0.0518549	33	3847130	376737	f__Lachnospiraceae	0.423277	180	180	333	0.896756	21372.9	171	95143	376737	3826	95143	0	21372.9
37	GCA_003457855.1	High quality	Human	Stool sample	NA	China	Cell culture	99.4152	0.0974659	0.0429602	33	3802386	216711	f__Lachnospiraceae	0.423678	144	215	333	0.896837	17680.4	171	56621	314934	3760	65610	1099	26405.5
38	GCA_026804895.1	High quality	Human	Stool sample	NA	Ireland	Cell culture	99.4152	0.0974659	0.0485252	33	3003631	525179	f__Lachnospiraceae	0.427767	54	54	333	0.902045	55622.8	171	188525	525179	2860	188525	0	55622.8
39	GCA_003470485.1	High quality	Human	Stool sample	NA	China	Cell culture	99.4152	0.0974659	0.0534347	33	3859554	206827	f__Lachnospiraceae	0.422127	154	210	333	0.901194	18375.9	171	77482	206827	3764	101070	617	25062
40	GCA_905204875.1	High quality	Human	Stool sample	NA	China	Metagenomic assembly	99.4152	0	0.0193178	33	3130300	411369	f__Lachnospiraceae	0.429731	44	44	333	0.904279	71143.2	171	109685	411369	2917	109685	0	71143.2
41	GCA_013303245.1	High quality	Human	Stool sample	NA	America	Cell culture	99.4152	0.292398	0.0450492	33	3831555	193910	f__Lachnospiraceae	0.426737	182	182	333	0.899113	21052.5	171	88174	193910	3859	88174	0	21052.5
42	GCA_020537205.1	High quality	Human	Stool sample	NA	America	Cell culture	99.4152	0.974659	0.0421891	33	3753124	240536	f__Lachnospiraceae	0.423214	187	187	333	0.897707	20070.2	171	67450	240536	3669	67450	0	20070.2
43	GCA_003475365.1	High quality	Human	Stool sample	NA	China	Cell culture	99.4152	0.487329	0.0492211	33	4195233	141193	f__Lachnospiraceae	0.421967	197	235	333	0.88985	17849.4	171	53957	172259	4173	58698	617	21295.6
44	GCA_020538895.1	High quality	Human	Stool sample	NA	America	Cell culture	99.4152	0.791229	0.0530881	33	3887581	376737	f__Lachnospiraceae	0.422844	290	290	333	0.896224	13405.5	171	101260	376737	3949	101260	0	13405.5
45	GCA_013303465.1	High quality	Human	Stool sample	NA	America	Cell culture	99.4152	0.0974659	0.0519467	33	3848275	376737	f__Lachnospiraceae	0.423302	181	181	333	0.896934	21261.2	171	95143	376737	3832	95143	0	21261.2
46	GCA_013303295.1	High quality	Human	Stool sample	NA	America	Cell culture	99.4152	0.292398	0.0473434	33	3827185	193913	f__Lachnospiraceae	0.426685	164	164	333	0.89915	23336.5	171	88174	193913	3848	88174	0	23336.5
47	GCA_028327405.1	High quality	Human	NA	NA	America	Cell culture	99.4152	0	0.0496709	33	3825911	291684	f__Lachnospiraceae	0.417564	130	11	333	0.899469	28764.3	171	0	0.194932	3846	89156	265	29430.1
48	GCA_028327425.1	High quality	Human	NA	NA	America	Cell culture	99.4152	0	0.0460765	33	3484075	276580	f__Lachnospiraceae	0.428822	63	65	333	0.900487	53594.6	171	159604	378999	3357	164109	423	55302.8
49	GCA_013303395.1	High quality	Human	Stool sample	NA	America	Cell culture	99.4152	0.0974659	0.0524621	33	3849706	376732	f__Lachnospiraceae	0.423342	174	174	333	0.896838	22124.7	171	95143	376732	3826	95143	0	22124.7
50	GCA_003473045.1	High quality	Human	Stool sample	NA	China	Cell culture	99.4152	0	0.0333886	33	3323923	341082	f__Lachnospiraceae	0.426615	58	83	333	0.902469	40044.3	171	112905	410264	3219	122872	250	57309
51	GCA_028327285.1	High quality	Human	NA	NA	America	Cell culture	99.4152	0	0.0343915	33	3077395	313326	f__Lachnospiraceae	0.428398	54	61	333	0.903536	50440.8	171	108460	313326	2946	137472	508	56988.8
52	GCA_013303695.1	High quality	Human	Stool sample	NA	America	Cell culture	99.4152	1.94932	0.0411929	33	3704051	229455	f__Lachnospiraceae	0.425122	154	154	333	0.899918	24052.3	171	74339	229455	3602	74339	0	24052.3
53	GCA_003467625.1	High quality	Human	Stool sample	NA	China	Cell culture	99.4152	0	0.0362062	33	3080758	344595	f__Lachnospiraceae	0.430215	52	77	333	0.897893	40001.9	171	143901	404955	2963	170578	609	59245.3
54	GCA_003470265.1	High quality	Human	Stool sample	NA	China	Cell culture	99.4152	0	0.0338682	33	2946548	330930	f__Lachnospiraceae	0.430424	63	73	333	0.898533	40362.3	171	99844	330930	2798	167539	100	46770.6
55	GCA_002865465.1	High quality	Human	IBD Biopsy	IBD	America	Cell culture	99.4152	0.0974659	0.0377401	33	3421101	273113	f__Lachnospiraceae	0.428308	105	107	333	0.902501	31971	171	80782	273113	3318	94109	200	32581.9
56	GCA_003471005.1	High quality	Human	Stool sample	NA	China	Cell culture	99.4152	0.243665	0.0355889	33	3413278	296578	f__Lachnospiraceae	0.425483	62	76	333	0.902713	44909.5	171	114385	296578	3254	165308	153	55052.9
57	GCA_013303475.1	High quality	Human	Stool sample	NA	America	Cell culture	99.4152	0.292398	0.0443761	33	3832497	193913	f__Lachnospiraceae	0.42673	179	179	333	0.89941	21410.6	171	88174	193913	3867	88174	0	21410.6
58	GCA_028327325.1	High quality	Human	NA	NA	America	Cell culture	99.4152	0	0.04397	33	3079862	410335	f__Lachnospiraceae	0.428354	45	51	333	0.903795	60379.8	171	152231	410335	2947	154682	494	68441.4
59	GCA_020181455.1	High quality	Human	Stool sample	NA	Japan	Cell culture	99.4152	0.389864	0.0443945	33	3757469	3750524	f__Lachnospiraceae	0.424914	2	2	333	0.893998	1.87873e+06	171	3750524	3750524	3666	3750524	0	1.87873e+06
60	GCA_021532045.1	High quality	Wild pig	Stool sample	Healthy	NA	NA	99.4152	0	0.0312196	33	3155945	261630	f__Lachnospiraceae	0.429328	94	94	333	0.904238	33573.9	171	92968	261630	3010	92968	0	33573.9
61	GCA_013302885.1	High quality	Human	Stool sample	NA	America	Cell culture	99.4152	0	0.0332248	33	3205952	202103	f__Lachnospiraceae	0.429545	131	131	333	0.903432	24472.9	171	74535	202103	3103	74535	0	24472.9
62	GCA_028327305.1	High quality	Human	NA	NA	America	Cell culture	99.4152	1.40351	0.0494206	33	4227158	179034	f__Lachnospiraceae	0.42177	260	270	333	0.886789	15639	171	52138	179034	4281	52346	4639	16258.3
63	GCA_003468635.1	High quality	Human	Stool sample	NA	China	Cell culture	99.4152	0.0974659	0.0492109	33	3851554	268761	f__Lachnospiraceae	0.424192	108	151	333	0.899888	25502.3	171	94464	333640	3778	104104	704	35662.5
64	GCA_002865355.1	High quality	Human	IBD Biopsy	IBD	America	Cell culture	99.4152	0.0974659	0.0344397	33	3415781	217012	f__Lachnospiraceae	0.428144	120	123	333	0.902743	27768.1	171	78464	303292	3330	94109	300	28464.8
65	GCA_020538415.1	High quality	Human	Stool sample	NA	America	Cell culture	99.4152	0.506823	0.0489973	33	3861418	242205	f__Lachnospiraceae	0.426312	270	270	333	0.898701	14301.5	171	106095	242205	3959	106095	0	14301.5
66	GCA_013303495.1	High quality	Human	Stool sample	NA	America	Cell culture	99.4152	0.0974659	0.0583683	33	3848809	376737	f__Lachnospiraceae	0.423387	185	185	333	0.896883	20804.4	171	86788	376737	3834	86788	0	20804.4
67	GCA_003473185.1	High quality	Human	Stool sample	NA	China	Cell culture	99.4152	0	0.0396888	33	3176643	307601	f__Lachnospiraceae	0.428715	52	65	333	0.903706	48869.4	171	103411	310144	3051	135154	133	61089.3
68	GCA_028327245.1	High quality	Human	NA	NA	America	Cell culture	99.4152	0	0.0342828	33	3080195	417182	f__Lachnospiraceae	0.428369	45	52	333	0.903823	59223	171	146774	417182	2947	146774	597	68448.8
69	GCA_027697445.1	High quality	Human	Stool sample	NA	China	NA	99.4152	0.0974659	0.0590329	33	3521844	323319	f__Lachnospiraceae	0.422896	104	124	333	0.901115	28400.4	171	80727	323319	3423	106445	200	33863.9
70	GCA_003471265.1	High quality	Human	Stool sample	NA	China	Cell culture	99.4152	0.0974659	0.0506459	33	3908902	202434	f__Lachnospiraceae	0.421989	151	216	333	0.899433	18092.2	171	87348	223564	3828	90311	990	25886.8
71	GCA_026805035.1	High quality	Human	Stool sample	NA	Ireland	Cell culture	99.4152	0	0.0385829	33	3351414	645286	f__Lachnospiraceae	0.426528	54	54	333	0.904589	62063.2	171	159145	645286	3176	159145	0	62063.2
72	GCA_027660365.1	High quality	Human	Stool sample	NA	China	NA	99.4152	0.0974659	0.0496042	33	3690203	282976	f__Lachnospiraceae	0.423857	121	147	333	0.899426	25100.9	171	77279	380714	3589	77460	368	30497.5
73	GCA_013299785.1	High quality	Human	Stool sample	NA	America	Cell culture	99.4152	0.584795	0.0407799	33	3654915	273596	f__Lachnospiraceae	0.425424	122	122	333	0.901868	29958.3	171	79942	273596	3546	79942	0	29958.3
74	GCA_020538515.1	High quality	Human	Stool sample	NA	America	Cell culture	99.4152	0.0974659	0.0521636	33	3889694	376737	f__Lachnospiraceae	0.422957	296	296	333	0.896025	13140.9	171	101260	376737	3955	101260	0	13140.9
75	GCA_022720795.1	High quality	Human	Stool sample	NA	America	Metagenomic assembly	99.4152	0.994152	0.0453247	33	3651119	245803	f__Lachnospiraceae	0.428066	190	190	333	0.901199	19216.4	171	64654	245803	3575	64654	0	19216.4
76	GCA_013303605.1	High quality	Human	Stool sample	NA	America	Cell culture	99.4152	0.584795	0.0411327	33	3654883	273595	f__Lachnospiraceae	0.425432	121	121	333	0.901738	30205.6	171	79173	273595	3547	79173	0	30205.6
77	GCA_902374425.1	High quality	Human	Stool sample	NA	NA	Cell culture	99.4152	0	0.0401928	33	3460754	278834	f__Lachnospiraceae	0.423789	41	90	333	0.883582	38199.3	171	110702	409039	3497	278834	22818	84408.6
78	GCA_002865385.1	High quality	Human	IBD Biopsy	IBD	America	Cell culture	99.4152	0	0.0340456	33	3060122	252573	f__Lachnospiraceae	0.43138	59	62	333	0.899811	49352	171	105314	252573	2933	136975	300	51866.5
79	GCA_002865485.1	High quality	Human	Stool sample	NA	America	Cell culture	99.4152	0	0.0449311	33	3183499	296380	f__Lachnospiraceae	0.429663	78	82	333	0.902203	38811.6	171	115799	445128	3041	150344	948	40814.1
80	GCA_001406655.1	High quality	Human	Stool sample	Healthy	UK	Metagenomic assembly	99.4152	0	0.0318987	33	3109807	428286	f__Lachnospiraceae	0.429114	50	53	333	0.9037	58658.1	171	189792	498853	2992	202965	927	62196.1
81	GCA_015557345.1	High quality	Human	Stool sample	NA	America	Cell culture	99.4152	0	0.0376338	33	3548074	303985	f__Lachnospiraceae	0.426904	89	94	333	0.89743	37740.3	171	113175	303985	3367	113175	486	39866
82	GCA_002865435.1	High quality	Human	Stool sample	NA	America	Cell culture	99.4152	0	0.0414763	33	3184606	296380	f__Lachnospiraceae	0.429647	72	76	333	0.90214	41890.2	171	118871	445128	3036	162120	948	44230.6
83	GCA_002865305.1	High quality	Human	IBD Biopsy	IBD	America	Cell culture	99.4152	0	0.0335089	33	3078886	254049	f__Lachnospiraceae	0.432339	58	61	333	0.899235	50468.6	171	101447	254049	2979	136411	300	53084.2
84	GCA_003469585.1	High quality	Human	Stool sample	NA	China	Cell culture	99.4152	0	0.0423457	33	3456136	499317	f__Lachnospiraceae	0.424002	66	104	333	0.902088	33221.8	171	101248	548874	3403	179208	1065	52365.7
85	GCA_020538885.1	High quality	Human	Stool sample	NA	America	Cell culture	99.4152	0.292398	0.0629609	33	3863035	486333	f__Lachnospiraceae	0.42623	387	387	333	0.893384	9982	171	79885	486333	4064	79885	0	9982
86	GCA_013303765.1	High quality	Human	Stool sample	NA	America	Cell culture	99.4152	0.584795	0.0405504	33	3656112	273595	f__Lachnospiraceae	0.425451	124	124	333	0.901531	29484.8	171	79942	273595	3547	79942	0	29484.8
87	GCA_003471625.1	High quality	Human	Stool sample	NA	China	Cell culture	99.4152	0	0.0516287	33	3388519	470588	f__Lachnospiraceae	0.428497	67	77	333	0.901329	44005.2	171	127078	470588	3246	127078	118	50574.9
88	GCA_013303285.1	High quality	Human	Stool sample	NA	America	Cell culture	99.4152	0	0.034317	33	3207698	202103	f__Lachnospiraceae	0.429554	130	130	333	0.903512	24674.6	171	77365	202103	3111	77365	0	24674.6
89	GCA_013300525.1	High quality	Human	Stool sample	NA	America	Cell culture	99.4152	0	0.0399893	33	3341632	375540	f__Lachnospiraceae	0.428864	133	133	333	0.901179	25125.1	171	85522	375540	3261	85522	0	25125.1
90	GCA_028327585.1	High quality	Human	NA	NA	America	Cell culture	99.4152	0	0.0423326	33	3436988	453482	f__Lachnospiraceae	0.430212	47	50	333	0.899954	68733.9	171	153248	453482	3327	153248	293	73127.4
91	GCA_026804965.1	High quality	Human	Stool sample	NA	Ireland	Cell culture	99.4152	0	0.0393039	33	3316615	308396	f__Lachnospiraceae	0.431433	64	64	333	0.904882	51822.1	171	133050	308396	3180	133050	0	51822.1
92	GCA_028327265.1	High quality	Human	NA	NA	America	Cell culture	99.4152	1.40351	0.0498183	33	4229866	178642	f__Lachnospiraceae	0.421833	274	284	333	0.88706	14877.6	171	46463	178642	4296	46463	4636	15437.5
93	GCA_026804925.1	High quality	Human	Stool sample	NA	Ireland	Cell culture	99.4152	0	0.0319762	33	2962030	449502	f__Lachnospiraceae	0.432033	49	49	333	0.905146	60449.6	171	245696	449502	2852	245696	0	60449.6
94	GCA_028327485.1	High quality	Human	NA	NA	America	Cell culture	99.4152	0	0.0426032	33	3392923	433991	f__Lachnospiraceae	0.43058	43	47	333	0.89918	72181.6	171	215906	433991	3284	215906	387	78905.2
95	GCA_013299595.1	High quality	Human	Stool sample	NA	America	Cell culture	99.4152	0	0.0374313	33	3369130	399185	f__Lachnospiraceae	0.425933	128	128	333	0.902115	26321.3	171	82896	399185	3259	82896	0	26321.3
96	GCA_020537805.1	High quality	Human	Stool sample	NA	America	Cell culture	99.4152	4.34698	0.0483397	33	3983165	193913	f__Lachnospiraceae	0.424052	687	687	333	0.897636	5797.91	171	103487	193913	4377	103487	0	5797.91
97	GCA_002865345.1	High quality	Human	IBD Biopsy	IBD	America	Cell culture	99.4152	0.682261	0.0443206	33	3271201	269863	f__Lachnospiraceae	0.423666	92	96	333	0.901153	34064.2	171	115691	284149	3197	120108	1036	35556.5
98	GCA_003459125.1	High quality	Human	Stool sample	NA	China	Cell culture	99.4152	0	0.0398402	33	3206898	953605	f__Lachnospiraceae	0.428441	44	60	333	0.901802	53445.6	171	168325	953864	3116	172161	160	72884
99	GCA_013303685.1	High quality	Human	Stool sample	NA	America	Cell culture	99.4152	0.584795	0.0398978	33	3655366	274472	f__Lachnospiraceae	0.425411	125	125	333	0.901722	29242.9	171	79942	274472	3550	79942	0	29242.9
100	GCA_009831375.1	High quality	NA	Stool sample	NA	America	Single cell	99.4152	0	0	33	3549191	3549191	f__Lachnospiraceae	0.428739	1	1	333	0.896594	3549191	171	3549191	3549191	3485	3549191	0	3549191
101	GCA_013300015.1	High quality	Human	Stool sample	NA	America	Cell culture	99.4152	0	0.0447482	33	3356960	370988	f__Lachnospiraceae	0.428618	149	149	333	0.902758	22529.9	171	85032	370988	3325	85032	0	22529.9
102	GCA_026804985.1	High quality	Human	Stool sample	NA	Ireland	Cell culture	99.4152	0.0974659	0.0443861	33	2991404	525179	f__Lachnospiraceae	0.428097	54	54	333	0.901998	55396.4	171	188525	525179	2848	188525	0	55396.4
103	GCA_015553185.1	High quality	Human	Stool sample	NA	America	Cell culture	99.4152	0	0.0451164	33	3373099	261349	f__Lachnospiraceae	0.431	93	96	333	0.904712	35133.4	171	81309	261349	3210	84040	296	36269.9
104	GCA_015559445.1	High quality	Human	Stool sample	NA	America	Cell culture	99.4152	0	0.038243	33	3188210	651049	f__Lachnospiraceae	0.426719	53	58	333	0.902921	54958.1	171	144696	651049	3039	169135	641	60154.9
105	GCA_028327365.1	High quality	Human	NA	NA	America	Cell culture	99.4152	0	0.0424637	33	3101377	178254	f__Lachnospiraceae	0.429924	64	77	333	0.904792	40272.6	171	107698	249137	2979	111238	390	48459
106	GCA_013303675.1	High quality	Human	Stool sample	NA	America	Cell culture	99.4152	0.584795	0.0415546	33	3655100	273592	f__Lachnospiraceae	0.425403	121	121	333	0.90166	30207.4	171	80820	273592	3544	80820	0	30207.4
107	GCA_008121495.1	High quality	Human	Stool sample	NA	Ireland	Cell culture	99.4152	0	0	33	3552639	3552634	f__Lachnospiraceae	0.428712	1	1	333	0.896858	3552634	171	3552634	3552639	3487	3552639	5	3552639
108	GCA_026805165.1	High quality	Human	Stool sample	NA	Ireland	Cell culture	99.4152	0	0.0389117	33	2945497	519496	f__Lachnospiraceae	0.430242	67	67	333	0.903224	43962.6	171	164114	519496	2827	164114	0	43962.6
109	GCA_028327345.1	High quality	Human	NA	NA	America	Cell culture	99.4152	0	0.0457008	33	3587567	280073	f__Lachnospiraceae	0.424225	144	148	333	0.898627	24234.5	171	76471	280073	3511	76471	860	24913.7
110	GCA_020538505.1	High quality	Human	Stool sample	NA	America	Cell culture	99.4152	1.01958	0.046404	33	3892958	242205	f__Lachnospiraceae	0.425911	341	341	333	0.898777	11416.3	171	106238	242205	4062	106238	0	11416.3
111	GCA_015666995.1	High quality	Human	Stool sample	NA	America	Cell culture	99.4152	0	0.0513502	33	3469917	378774	f__Lachnospiraceae	0.429013	68	71	333	0.901831	48869.5	171	139919	378774	3347	143595	180	51028.2
112	GCA_020539005.1	High quality	Human	Stool sample	NA	America	Cell culture	99.4152	0.415289	0.0531673	33	3874573	376737	f__Lachnospiraceae	0.423908	261	261	333	0.896269	14845.1	171	101260	376737	3912	101260	0	14845.1
113	GCA_013303355.1	High quality	Human	Stool sample	NA	America	Cell culture	99.4152	0.0974659	0.0522605	33	3849983	376737	f__Lachnospiraceae	0.423337	182	182	333	0.896873	21153.8	171	95143	376737	3832	95143	0	21153.8
114	GCA_016904015.1	High quality	NA	NA	NA	America	NA	99.4152	0	0	33	3196940	3196940	f__Lachnospiraceae	0.430847	1	1	333	0.899006	3196940	171	3196940	3196940	3005	3196940	0	3196940
115	GCA_015561245.1	High quality	Human	Stool sample	NA	America	Cell culture	99.4152	0.82846	0.049466	33	4015667	268273	f__Lachnospiraceae	0.416705	126	133	333	0.896868	30185	171	87858	268273	3975	97176	1056	31870.4
116	GCA_015559285.1	High quality	Human	Stool sample	NA	America	Cell culture	99.4152	0	0.0404263	33	3551058	248068	f__Lachnospiraceae	0.426993	71	74	333	0.904122	47978.8	171	133297	311265	3417	133297	626	50014.9
117	GCA_013303515.1	High quality	Human	Stool sample	NA	America	Cell culture	99.4152	0	0.0468863	33	3539880	231300	f__Lachnospiraceae	0.42762	119	119	333	0.898926	29746.9	171	108430	231300	3426	108430	0	29746.9
118	GCA_002865285.1	High quality	Human	IBD Biopsy	IBD	America	Cell culture	99.4152	0	0.0368601	33	3072153	223477	f__Lachnospiraceae	0.428994	97	99	333	0.899873	31029.8	171	67214	223477	2908	67876	200	31671.7
119	GCA_022132565.1	High quality	Human	Stool sample	NA	America	Cell culture	99.4152	0.292398	0.0441564	33	3866930	193910	f__Lachnospiraceae	0.426803	191	191	333	0.897116	20245.7	171	88174	193910	3887	88174	0	20245.7
120	GCA_003459705.1	High quality	Human	Stool sample	NA	China	Cell culture	99.4152	0	0.041608	33	3501367	398165	f__Lachnospiraceae	0.429225	72	88	333	0.902696	39786.4	171	152910	463412	3472	186071	160	48630.1
121	GCA_013303325.1	High quality	Human	Stool sample	NA	America	Cell culture	99.4152	0.292398	0.0443185	33	3832493	193910	f__Lachnospiraceae	0.426773	176	176	333	0.899155	21775.5	171	88174	193910	3853	88174	0	21775.5
122	GCA_025152275.1	High quality	Human	NA	NA	NA	Cell culture	99.4152	0	0	33	3196943	3196943	f__Lachnospiraceae	0.430849	1	1	333	0.899267	3196943	171	3196943	3196943	3006	3196943	0	3196943
123	GCA_000507805.1	High quality	Human	NA	NA	NA	NA	99.4152	0	0.00703769	33	3181861	1097166	f__Lachnospiraceae	0.430973	5	12	333	0.894269	264769	171	497411	1107218	2983	875938	4635	636372
124	GCA_003464875.1	High quality	Human	Stool sample	NA	China	Cell culture	99.4152	0.0974659	0.0529759	33	3404406	256340	f__Lachnospiraceae	0.42392	132	157	333	0.899648	21681.2	171	76082	256340	3275	76082	465	25791
125	GCA_013299825.1	High quality	Human	Stool sample	NA	America	Cell culture	99.4152	0	0.0524041	33	3191344	247569	f__Lachnospiraceae	0.427677	100	100	333	0.903193	31913.4	171	87405	247569	3058	87405	0	31913.4
126	GCA_003436535.1	High quality	Human	Stool sample	NA	China	Cell culture	99.4152	0	0.0443657	33	3396357	251840	f__Lachnospiraceae	0.42571	90	127	333	0.903343	26740.1	171	78640	252561	3311	87141	370	37737.3
127	GCA_013303585.1	High quality	Human	Stool sample	NA	America	Cell culture	99.4152	0.292398	0.0477366	33	3824022	193910	f__Lachnospiraceae	0.426664	160	160	333	0.899375	23900.1	171	88174	193910	3843	88174	0	23900.1
128	GCA_026804885.1	High quality	Human	Stool sample	NA	Ireland	Cell culture	99.4152	0	0.0329442	33	3008341	591918	f__Lachnospiraceae	0.430474	42	42	333	0.904682	71627.2	171	231770	591918	2947	231770	0	71627.2
129	GCA_003475065.1	High quality	Human	Stool sample	NA	China	Cell culture	99.4152	0	0.0422512	33	3364919	371612	f__Lachnospiraceae	0.422269	68	97	333	0.899182	34680.9	171	99609	398943	3277	107304	870	49484.1
130	GCA_000169475.1	High quality	Human	NA	NA	NA	NA	99.4152	0	0.0275174	33	3501911	394300	f__Lachnospiraceae	0.428772	43	43	333	0.9005	81439.8	171	162619	394300	3483	162619	0	81439.8
131	GCA_024459975.1	High quality	Human	Stool sample	NA	America	Cell culture	99.4152	0.292398	0.0332072	33	3099021	299818	f__Lachnospiraceae	0.427708	171	171	333	0.898696	18122.9	171	105107	299818	3047	105107	0	18122.9
132	GCA_013303625.1	High quality	Human	Stool sample	NA	America	Cell culture	99.4152	0	0.0440709	33	3158999	271650	f__Lachnospiraceae	0.427718	121	121	333	0.897112	26107.4	171	59679	271650	3070	59679	1	26107.4
133	GCA_013303435.1	High quality	Human	Stool sample	NA	America	Cell culture	99.4152	0.0974659	0.0601568	33	3781675	197682	f__Lachnospiraceae	0.42588	270	270	333	0.896109	14006.2	171	59428	197682	3821	59428	0	14006.2
134	GCA_015561395.1	High quality	Human	Stool sample	NA	America	Cell culture	99.4152	0	0.0498434	33	3527020	93928	f__Lachnospiraceae	0.426069	278	283	333	0.901178	12458.9	171	23900	93928	3484	24064	1151	12687.1
135	GCA_028327385.1	High quality	Human	NA	NA	America	Cell culture	99.4152	0	0.0432285	33	3101244	482207	f__Lachnospiraceae	0.429866	53	57	333	0.904847	54400.8	171	119438	482207	2970	119438	396	58514
136	GCA_028327535.1	High quality	Human	NA	NA	America	Cell culture	99.4152	0	0.0473042	33	3500616	254812	f__Lachnospiraceae	0.428059	67	73	333	0.901358	47942.3	171	109510	254812	3363	114572	828	52248
137	GCA_019414985.1	High quality	Human	Stool sample	NA	Japan	Metagenomic assembly	99.4152	0	0.0304101	33	3578665	380644	f__Lachnospiraceae	0.42435	73	77	333	0.90403	46473.3	171	120304	380644	3440	120304	220	49022.8
138	GCA_028327505.1	High quality	Human	NA	NA	America	Cell culture	99.4152	0	0.0427245	33	3407165	313010	f__Lachnospiraceae	0.430237	51	54	333	0.899888	63090.2	171	150700	313010	3292	150700	293	66807.2
139	GCA_022775325.1	High quality	Domestic pig	Stool sample	NA	Canada	Metagenomic assembly	99.4152	1.29672	0.0195606	33	2997703	159509	f__Lachnospiraceae	0.429498	81	81	333	0.905243	37008.7	171	75164	159509	2853	75164	0	37008.7
140	GCA_002865405.1	High quality	Human	IBD Biopsy	IBD	America	Cell culture	99.4152	0.877193	0.0311308	33	3440746	214255	f__Lachnospiraceae	0.427074	132	134	333	0.899789	25675.7	171	56303	214255	3356	61514	200	26066.3
141	GCA_013303595.1	High quality	Human	Stool sample	NA	America	Cell culture	99.4152	0	0.0430402	33	3385024	370987	f__Lachnospiraceae	0.428863	143	143	333	0.902747	23671.5	171	83109	370987	3367	83109	0	23671.5
142	GCA_013303385.1	High quality	Human	Stool sample	NA	America	Cell culture	99.4152	0.292398	0.0444117	33	3843325	193913	f__Lachnospiraceae	0.426586	180	180	333	0.898433	21351.8	171	83305	193913	3870	83305	0	21351.8
143	GCA_028327525.1	High quality	Human	NA	NA	America	Cell culture	99.4152	0	0.0349809	33	3367034	313215	f__Lachnospiraceae	0.430376	53	62	333	0.899589	54299.8	171	153259	313215	3258	153259	446	63528.9
144	GCA_028327205.1	High quality	Human	NA	NA	America	Cell culture	99.4152	1.40351	0.0505325	33	4221822	179576	f__Lachnospiraceae	0.421734	262	271	333	0.88679	15563	171	46463	179576	4264	49644	4258	16113.8
145	GCA_002959615.1	High quality	Human	NA	NA	America	Cell culture	99.4152	0	0.162428	33	3570397	3539169	f__Lachnospiraceae	0.428529	7	7	333	0.894705	510057	171	3539169	3539169	3517	3539169	0	510057
146	GCA_013303665.1	High quality	Human	Stool sample	NA	America	Cell culture	99.4152	0.584795	0.0409589	33	3654518	273595	f__Lachnospiraceae	0.42543	113	113	333	0.901719	32340.9	171	80880	273595	3541	80880	0	32340.9
147	GCA_013303425.1	High quality	Human	Stool sample	NA	America	Cell culture	99.4152	0.292398	0.047128	33	3829335	193551	f__Lachnospiraceae	0.426811	193	193	333	0.899939	19841.1	171	76729	193551	3861	76729	0	19841.1
148	GCA_027671245.1	High quality	Human	Stool sample	NA	China	NA	99.4152	0	0.0307423	33	2935309	330950	f__Lachnospiraceae	0.430404	61	71	333	0.899764	41341	171	71775	498434	2783	95206	100	48119.8
149	GCA_013303535.1	High quality	Human	Stool sample	NA	America	Cell culture	99.4152	0.292398	0.0456523	33	3822653	193910	f__Lachnospiraceae	0.426687	154	154	333	0.899048	24822.4	171	88174	193910	3833	88174	0	24822.4
150	GCA_026804945.1	High quality	Human	Stool sample	NA	Ireland	Cell culture	99.4152	0.0974659	0.0258345	33	2914830	302985	f__Lachnospiraceae	0.432146	52	52	333	0.90553	56054.4	171	137313	302985	2828	137313	0	56054.4
151	GCA_028327455.1	High quality	Human	NA	NA	America	Cell culture	99.4152	0	0.0382075	33	3258744	680942	f__Lachnospiraceae	0.42752	49	52	333	0.902057	62662.6	171	165753	680942	3086	165753	291	66505
152	GCA_026805005.1	High quality	Human	Stool sample	NA	Ireland	Cell culture	99.4152	1.26706	0.0419783	33	3321591	281947	f__Lachnospiraceae	0.424891	58	58	333	0.902042	57268.8	171	139021	281947	3289	139021	0	57268.8
