# Supplementary material for: Comparative genomics reveals extensive intra-species genetic divergence of the prevalent gut commensal Ruminococcus gnavus
Source: Microb Genom. 2023 Jul 24;9(7):mgen001071. doi: 10.1099/mgen.0.001071 (PMC10438805; doi:10.1099/mgen.0.001071)
Supplement: Supplementary material 4 [file mgen-9-1071-s004.xlsx]

## Sheet: R.gnavus161.ANIb_percentage_ide
	GCA_028327405.1	GCA_022743595.1	GCA_001406655.1	GCA_902167785.1	GCA_003470265.1	GCA_026804945.1	GCA_015561395.1	GCA_013303585.1	GCA_008121495.1	GCA_020538895.1	GCA_013303295.1	GCA_013303385.1	GCA_003471625.1	GCA_028327205.1	GCA_003459705.1	GCA_025152275.1	GCA_002865385.1	GCA_013303355.1	GCA_013303625.1	GCA_013299825.1	GCA_002865345.1	GCA_026804895.1	GCA_013303465.1	GCA_015553185.1	GCA_013299885.1	GCA_013303765.1	GCA_003470485.1	GCA_003469585.1	GCA_013303695.1	GCA_017850315.1	GCA_028327325.1	GCA_900036035.1	GCA_028327385.1	GCA_022713785.1	GCA_017850335.1	GCA_002865285.1	GCA_002865435.1	GCA_013299785.1	GCA_020537205.1	GCA_013303475.1	GCA_028462275.1	GCA_015554725.1	GCA_022714985.1	GCA_013303425.1	GCA_019414925.1	GCA_013303285.1	GCA_022720795.1	GCA_028327505.1	GCA_015561245.1
GCA_028327405.1	1	0.98559	0.987454	0.980205	0.971643	0.97655	0.983479	0.984018	0.984004	0.984009	0.984057	0.984183	0.986857	0.979386	0.98632	0.987649	0.977073	0.984357	0.981373	0.969827	0.972239	0.973571	0.984347	0.988387	0.984036	0.986033	0.984168	0.985522	0.986007	0.970813	0.985904	0.985293	0.985965	0.987749	0.98506	0.973326	0.968198	0.986024	0.982177	0.984116	0.971522	0.986578	0.978444	0.984025	0.96548	0.983972	0.976983	0.986319	0.982292
GCA_022743595.1	0.98745	1	0.989661	0.983791	0.968348	0.976024	0.988309	0.992916	0.99083	0.987353	0.99292	0.992848	0.988604	0.98695	0.986758	0.989477	0.977445	0.987343	0.981316	0.972451	0.976189	0.976853	0.987344	0.9878	0.992912	0.988913	0.988394	0.988574	0.988829	0.9704	0.990004	0.988981	0.990174	0.98883	0.989075	0.968627	0.966324	0.988852	0.989508	0.992915	0.968375	0.988542	0.980059	0.992915	0.969893	0.989076	0.977616	0.987886	0.987442
GCA_001406655.1	0.990256	0.990363	1	0.985175	0.972264	0.978215	0.991794	0.989611	0.992454	0.990715	0.989623	0.989496	0.993029	0.988651	0.991366	0.99182	0.979893	0.990822	0.983836	0.974077	0.976238	0.977202	0.990742	0.991533	0.989562	0.990917	0.990499	0.993398	0.990941	0.975589	0.992933	0.991976	0.998852	0.992703	0.993563	0.973449	0.971291	0.990932	0.98797	0.989623	0.970247	0.991792	0.982887	0.989614	0.972097	0.987647	0.978529	0.991734	0.99158
GCA_902167785.1	0.981296	0.982504	0.982122	1	0.966414	0.976001	0.976524	0.982151	0.979101	0.980026	0.982201	0.981762	0.981272	0.980514	0.981001	0.982975	0.974216	0.979862	0.977718	0.968554	0.97008	0.97281	0.979835	0.980841	0.982162	0.979024	0.978297	0.980018	0.978954	0.964017	0.982089	0.978859	0.98141	0.981861	0.979443	0.969288	0.962844	0.979032	0.98068	0.982152	0.968806	0.981255	0.974125	0.982298	0.96481	0.983244	0.972694	0.979817	0.980476
GCA_003470265.1	0.972521	0.969032	0.97226	0.968799	1	0.978702	0.969275	0.970068	0.971289	0.971588	0.970106	0.970079	0.97212	0.968514	0.9703	0.972093	0.97809	0.971292	0.976188	0.983011	0.978782	0.978437	0.971306	0.972008	0.970097	0.969938	0.971441	0.969657	0.969694	0.98449	0.971717	0.970593	0.972279	0.971741	0.970148	0.979276	0.982979	0.969924	0.97173	0.970101	0.98514	0.969687	0.976321	0.970087	0.98528	0.971525	0.976217	0.971272	0.971675
GCA_026804945.1	0.978992	0.977469	0.978578	0.977895	0.977788	1	0.97644	0.977398	0.97648	0.979162	0.977394	0.97745	0.978607	0.977234	0.978397	0.978824	0.990271	0.979193	0.989407	0.977661	0.989768	0.992609	0.979197	0.978827	0.977393	0.97665	0.977295	0.977845	0.976612	0.979493	0.977038	0.977256	0.97812	0.977986	0.977863	0.978979	0.97813	0.976749	0.980339	0.977277	0.979332	0.977645	0.988276	0.977404	0.977595	0.979066	0.977787	0.97844	0.9793
GCA_015561395.1	0.985563	0.98679	0.990395	0.977937	0.965412	0.974279	1	0.985488	0.989483	0.986382	0.985487	0.985423	0.989018	0.981463	0.984961	0.987412	0.975185	0.98643	0.978165	0.967544	0.975483	0.97424	0.986439	0.986581	0.985434	0.984416	0.987684	0.991164	0.9843	0.967806	0.9902	0.985212	0.989356	0.988941	0.990448	0.967523	0.964017	0.984417	0.984505	0.98553	0.963873	0.984871	0.978103	0.985453	0.970856	0.981126	0.972717	0.986486	0.983649
GCA_013303585.1	0.984286	0.992219	0.985882	0.982139	0.968958	0.974502	0.98329	1	0.98553	0.983531	0.999696	0.999894	0.986116	0.983164	0.986008	0.986086	0.975224	0.983605	0.979131	0.97035	0.97102	0.971667	0.983496	0.986413	0.99979	0.984534	0.984645	0.987424	0.9846	0.969577	0.986746	0.984194	0.985513	0.987714	0.988271	0.969974	0.963667	0.984523	0.987972	0.999877	0.968857	0.986941	0.97734	0.999832	0.968631	0.986563	0.974948	0.985517	0.984397
GCA_008121495.1	0.987369	0.992058	0.991834	0.982932	0.971557	0.976324	0.990584	0.989324	1	0.986349	0.989376	0.989341	0.99034	0.985693	0.989164	0.990846	0.976401	0.986617	0.981355	0.972631	0.974453	0.974546	0.986625	0.988753	0.989393	0.987298	0.989081	0.991405	0.987465	0.971972	0.99232	0.987914	0.991286	0.987584	0.991809	0.97168	0.968161	0.987289	0.987084	0.989363	0.969643	0.990106	0.981169	0.989328	0.969379	0.987231	0.976135	0.990227	0.987631
GCA_020538895.1	0.983095	0.985732	0.98542	0.977856	0.969564	0.97435	0.982293	0.982552	0.980036	1	0.982526	0.982625	0.986267	0.979075	0.985405	0.984581	0.973668	0.999344	0.977033	0.967147	0.972329	0.97352	0.999313	0.985153	0.982651	0.981488	0.985669	0.987796	0.981759	0.966178	0.98538	0.982637	0.983653	0.988019	0.985913	0.971106	0.964267	0.981568	0.981891	0.982488	0.968666	0.984359	0.978151	0.982576	0.965739	0.983069	0.97396	0.984486	0.983724
GCA_013303295.1	0.984169	0.992078	0.986034	0.98231	0.968672	0.97436	0.983198	0.999676	0.985281	0.983587	1	0.999861	0.986058	0.983098	0.986111	0.986183	0.974961	0.983678	0.979007	0.970189	0.970724	0.971917	0.983569	0.986274	0.999799	0.984524	0.984653	0.987481	0.984592	0.96997	0.986909	0.984535	0.985445	0.987306	0.988362	0.969928	0.963464	0.984517	0.987918	0.999874	0.968518	0.98711	0.977523	0.999817	0.968518	0.986606	0.97496	0.985824	0.984368
GCA_013303385.1	0.984016	0.99222	0.98568	0.98219	0.96885	0.974216	0.983305	0.999664	0.985313	0.983305	0.999595	1	0.986063	0.983038	0.985985	0.986036	0.974655	0.983391	0.978894	0.97011	0.970901	0.97195	0.983283	0.98614	0.999791	0.984672	0.984448	0.987662	0.984747	0.969689	0.987069	0.98477	0.985248	0.986972	0.988379	0.969728	0.963536	0.984675	0.988029	0.999858	0.968519	0.986991	0.977581	0.999819	0.968367	0.986243	0.975314	0.985807	0.984607
GCA_003471625.1	0.98717	0.988422	0.991018	0.982574	0.971793	0.977546	0.988097	0.987533	0.987916	0.98769	0.987556	0.987388	1	0.982777	0.989054	0.987535	0.976984	0.987933	0.979764	0.971994	0.974141	0.97335	0.987908	0.988792	0.987557	0.985885	0.988855	0.992748	0.985803	0.969462	0.99056	0.986267	0.990597	0.991235	0.99256	0.972777	0.964514	0.985878	0.984608	0.987562	0.970491	0.988409	0.978654	0.987463	0.968716	0.985065	0.974884	0.989951	0.990833
GCA_028327205.1	0.972952	0.981961	0.98128	0.973647	0.966098	0.973449	0.975262	0.977087	0.976983	0.972972	0.977107	0.976627	0.975013	1	0.974231	0.981632	0.972398	0.973118	0.97444	0.966359	0.965099	0.969234	0.973037	0.977025	0.977034	0.975509	0.973202	0.980744	0.975492	0.959764	0.980646	0.974442	0.981399	0.977145	0.980436	0.968392	0.95751	0.975506	0.977506	0.97703	0.966336	0.976969	0.967804	0.977126	0.959078	0.978915	0.963209	0.976327	0.972987
GCA_003459705.1	0.988186	0.988431	0.989203	0.982835	0.969621	0.976554	0.985441	0.987844	0.987601	0.988663	0.987859	0.987703	0.990229	0.982484	1	0.988601	0.976884	0.988579	0.980885	0.970814	0.974539	0.974766	0.988562	0.98931	0.987805	0.987304	0.987912	0.990603	0.987123	0.971855	0.989877	0.98582	0.98783	0.989943	0.990428	0.972717	0.966951	0.987296	0.987184	0.98786	0.970275	0.992534	0.981777	0.987829	0.968152	0.985888	0.977689	0.987819	0.987561
GCA_025152275.1	0.990371	0.990563	0.991886	0.985508	0.971767	0.978263	0.988366	0.988248	0.991728	0.988078	0.988415	0.988211	0.9892	0.987003	0.989951	1	0.97985	0.988078	0.983925	0.972521	0.978414	0.979632	0.988093	0.990219	0.988394	0.997212	0.987989	0.990033	0.997235	0.972761	0.99171	0.988515	0.991864	0.98941	0.990775	0.97208	0.969738	0.99723	0.988363	0.988406	0.970422	0.990276	0.984219	0.988296	0.970278	0.988709	0.976852	0.988403	0.989384
GCA_002865385.1	0.978511	0.977486	0.978777	0.976049	0.977452	0.989914	0.975917	0.976188	0.975916	0.976177	0.975961	0.976273	0.976652	0.976562	0.977368	0.978818	1	0.976126	0.989483	0.977649	0.98977	0.991487	0.976134	0.978804	0.976274	0.976983	0.974625	0.978901	0.97686	0.979578	0.976463	0.976241	0.978253	0.978188	0.976583	0.978628	0.977479	0.976962	0.978596	0.976308	0.976985	0.978103	0.987934	0.976297	0.974963	0.97842	0.978815	0.9759	0.977752
GCA_013303355.1	0.9836	0.987066	0.987197	0.979179	0.970539	0.975217	0.983768	0.983348	0.98213	0.999894	0.983327	0.983429	0.987543	0.979484	0.986735	0.985378	0.975073	1	0.978006	0.968778	0.972625	0.974435	0.999955	0.986391	0.983506	0.982905	0.986352	0.989125	0.983213	0.967213	0.987523	0.984275	0.985096	0.988542	0.987118	0.972182	0.965307	0.982989	0.983536	0.983324	0.969893	0.985424	0.9787	0.983408	0.966401	0.984529	0.974659	0.985802	0.984681
GCA_013303625.1	0.983373	0.981999	0.98387	0.980972	0.975289	0.988672	0.980197	0.982555	0.981588	0.981775	0.982575	0.982392	0.981534	0.980285	0.982608	0.983113	0.988891	0.981737	1	0.976504	0.988833	0.989918	0.981753	0.983095	0.982539	0.981363	0.981702	0.982725	0.981304	0.976245	0.982686	0.97925	0.983233	0.980455	0.982351	0.977379	0.974981	0.981357	0.982958	0.982569	0.974804	0.980016	0.987931	0.982575	0.976599	0.982032	0.978207	0.980871	0.981955
GCA_013299825.1	0.971694	0.971169	0.974335	0.969324	0.981771	0.976648	0.968792	0.970407	0.971591	0.971379	0.970434	0.970389	0.971616	0.968139	0.970675	0.972253	0.978072	0.971197	0.976267	1	0.980405	0.979577	0.971201	0.971938	0.970424	0.968571	0.971018	0.970302	0.968567	0.98466	0.974515	0.970378	0.972915	0.97129	0.972438	0.977835	0.97781	0.968545	0.972064	0.970435	0.97832	0.967845	0.976739	0.970398	0.982642	0.971898	0.977134	0.9704	0.973234
GCA_002865345.1	0.973941	0.976229	0.97536	0.972128	0.976979	0.988645	0.976584	0.974609	0.9744	0.975351	0.974635	0.974574	0.97582	0.972029	0.975597	0.977589	0.988824	0.975381	0.988688	0.978609	1	0.993328	0.975382	0.974581	0.974651	0.974062	0.974261	0.977193	0.973917	0.977413	0.974261	0.974439	0.976423	0.976581	0.972131	0.978084	0.975566	0.974044	0.974795	0.974649	0.976599	0.976073	0.98545	0.974518	0.976178	0.976789	0.97805	0.976574	0.972419
GCA_026804895.1	0.976286	0.976877	0.977408	0.975513	0.977329	0.992048	0.975981	0.976673	0.975686	0.978367	0.976684	0.976623	0.975923	0.976477	0.976218	0.979033	0.991839	0.978336	0.990083	0.978917	0.99374	1	0.978336	0.975672	0.976685	0.977365	0.975313	0.977974	0.977221	0.979826	0.976098	0.975662	0.977471	0.977963	0.975576	0.978068	0.975958	0.977507	0.976545	0.976568	0.977494	0.977016	0.988219	0.976682	0.977065	0.977712	0.977851	0.977339	0.974738
GCA_013303465.1	0.983668	0.987066	0.987287	0.979155	0.970479	0.97511	0.983818	0.983334	0.982197	0.999907	0.983306	0.98341	0.987482	0.97909	0.986432	0.985565	0.974837	0.999974	0.978157	0.968667	0.972744	0.974544	1	0.986515	0.983459	0.982962	0.986473	0.989039	0.983287	0.966692	0.98752	0.984311	0.985126	0.988462	0.987234	0.972182	0.965206	0.983052	0.983558	0.983296	0.969798	0.985572	0.978719	0.983368	0.966298	0.984519	0.974721	0.985746	0.984704
GCA_015553185.1	0.990183	0.98758	0.990608	0.98367	0.971116	0.97622	0.985013	0.987786	0.986723	0.987625	0.987785	0.987744	0.989992	0.985369	0.989244	0.988052	0.978613	0.987506	0.982435	0.972642	0.973793	0.97571	0.987513	1	0.987816	0.987654	0.988756	0.987719	0.987811	0.96876	0.987562	0.987719	0.990483	0.989456	0.986862	0.971481	0.966063	0.987664	0.987582	0.98781	0.969933	0.987969	0.980378	0.987762	0.968001	0.986555	0.979064	0.988291	0.989905
GCA_013299885.1	0.984447	0.991972	0.986056	0.982028	0.969064	0.974399	0.983434	0.999649	0.985115	0.983179	0.999565	0.999863	0.986193	0.983193	0.986301	0.986169	0.975115	0.98331	0.979458	0.970639	0.971142	0.97233	0.983207	0.986489	1	0.98475	0.984793	0.987721	0.984833	0.96989	0.986827	0.984564	0.98569	0.987454	0.988345	0.969864	0.963793	0.984763	0.987992	0.999858	0.968692	0.987065	0.977855	0.99981	0.968968	0.986797	0.975619	0.985603	0.984596
GCA_013303765.1	0.988984	0.988541	0.989785	0.981098	0.967037	0.97458	0.985904	0.985933	0.985026	0.983428	0.985944	0.986048	0.98658	0.983063	0.98697	0.995322	0.975584	0.983509	0.978813	0.969264	0.973742	0.97617	0.983506	0.988033	0.985917	1	0.983643	0.987217	0.999977	0.964881	0.989614	0.985826	0.989562	0.984368	0.987015	0.970688	0.968197	0.999966	0.985964	0.986028	0.967695	0.987518	0.979939	0.986015	0.966001	0.983695	0.975394	0.986389	0.983107
GCA_003470485.1	0.981414	0.987104	0.985705	0.976457	0.969064	0.974105	0.983838	0.982508	0.984233	0.984819	0.982517	0.982328	0.986217	0.978559	0.983353	0.984682	0.972714	0.984902	0.976334	0.967992	0.96876	0.970417	0.984776	0.98544	0.98248	0.978966	1	0.987565	0.979266	0.967688	0.986922	0.982846	0.985017	0.98716	0.988433	0.970109	0.96129	0.978959	0.979007	0.982526	0.968146	0.985729	0.975326	0.982473	0.963837	0.984635	0.971607	0.984479	0.983905
GCA_003469585.1	0.988994	0.987775	0.993545	0.981337	0.968325	0.976482	0.991748	0.989255	0.991554	0.991012	0.989264	0.989259	0.992821	0.984731	0.989519	0.989706	0.979023	0.990975	0.982184	0.970468	0.978076	0.978774	0.990977	0.989487	0.989227	0.987908	0.990298	1	0.987849	0.970648	0.992821	0.988875	0.993512	0.992042	0.993953	0.970453	0.966188	0.987913	0.98742	0.98926	0.967188	0.98891	0.982987	0.989243	0.969715	0.984593	0.976072	0.990878	0.988182
GCA_013303695.1	0.987924	0.988644	0.989263	0.980704	0.967812	0.974305	0.9856	0.985643	0.984681	0.983066	0.985648	0.98576	0.986309	0.982999	0.987014	0.995398	0.974834	0.983102	0.978065	0.96936	0.974062	0.976272	0.983099	0.98814	0.985642	0.999847	0.983609	0.986885	1	0.965697	0.989465	0.985819	0.989096	0.984	0.98704	0.970806	0.967932	0.999837	0.986045	0.985747	0.968338	0.987266	0.979843	0.985748	0.966505	0.983696	0.975641	0.985821	0.983317
GCA_017850315.1	0.971738	0.969152	0.972981	0.967826	0.983619	0.977707	0.969157	0.968563	0.968677	0.968588	0.968569	0.968516	0.968998	0.966868	0.970892	0.969366	0.978988	0.968497	0.974644	0.983867	0.976153	0.97771	0.968496	0.97062	0.968589	0.966762	0.969417	0.970141	0.966647	1	0.970535	0.968894	0.972761	0.967092	0.972826	0.979675	0.981136	0.966634	0.969645	0.968569	0.981121	0.968414	0.977181	0.968561	0.980226	0.969937	0.974271	0.970283	0.969731
GCA_028327325.1	0.98977	0.991058	0.993372	0.984697	0.971572	0.977275	0.991276	0.990258	0.993115	0.990099	0.990244	0.990164	0.993009	0.987404	0.990664	0.992468	0.977184	0.990093	0.982735	0.974223	0.975537	0.975781	0.990075	0.990085	0.990267	0.991584	0.991225	0.993144	0.991621	0.972983	1	0.990793	0.993749	0.992291	0.993277	0.972171	0.969964	0.991594	0.987095	0.990307	0.970106	0.992491	0.980977	0.990255	0.972058	0.987802	0.976943	0.991752	0.991625
GCA_900036035.1	0.98513	0.987313	0.990704	0.979245	0.969282	0.975168	0.984372	0.98541	0.984963	0.98465	0.985318	0.985366	0.984754	0.980459	0.984569	0.984841	0.974422	0.984766	0.977867	0.971362	0.973681	0.975104	0.984762	0.985331	0.985236	0.984066	0.984129	0.985692	0.984158	0.965643	0.988091	1	0.990049	0.985287	0.988107	0.969513	0.964524	0.984084	0.983897	0.985412	0.967464	0.984903	0.97471	0.98518	0.963923	0.983431	0.972384	0.98279	0.98337
GCA_028327385.1	0.989073	0.990959	0.999155	0.983802	0.972079	0.977011	0.990773	0.989069	0.992911	0.989689	0.98906	0.988948	0.992794	0.987965	0.990088	0.992284	0.978747	0.989737	0.983461	0.972847	0.976119	0.976716	0.989774	0.991337	0.989002	0.99104	0.990118	0.993152	0.990955	0.974687	0.993511	0.991009	1	0.992243	0.994182	0.973352	0.970629	0.991059	0.988237	0.98906	0.96959	0.991095	0.982441	0.989074	0.970938	0.987959	0.977747	0.990808	0.989881
GCA_022713785.1	0.986313	0.986103	0.988771	0.980562	0.967667	0.975123	0.985779	0.984045	0.983743	0.987192	0.983829	0.983952	0.986935	0.980814	0.985706	0.983941	0.976225	0.986733	0.976073	0.96999	0.975704	0.975877	0.986657	0.985685	0.983928	0.983594	0.986032	0.988234	0.983746	0.961781	0.987267	0.984468	0.989462	1	0.988938	0.968931	0.963489	0.983584	0.985235	0.983824	0.966222	0.984509	0.979252	0.984004	0.965423	0.982562	0.973831	0.985122	0.986795
GCA_017850335.1	0.987612	0.98974	0.993274	0.983068	0.971184	0.977439	0.992978	0.98967	0.992296	0.989532	0.989679	0.989619	0.993446	0.985373	0.99052	0.990171	0.977331	0.989559	0.981494	0.973478	0.974375	0.976558	0.98956	0.989809	0.989676	0.987737	0.993117	0.994821	0.987554	0.975466	0.992643	0.990986	0.993276	0.99396	1	0.971498	0.968588	0.987727	0.985771	0.989647	0.970071	0.991459	0.981382	0.989654	0.970716	0.986502	0.977259	0.991999	0.990538
GCA_002865285.1	0.973736	0.968505	0.973155	0.969979	0.977234	0.97758	0.96971	0.970646	0.970216	0.972392	0.970664	0.970663	0.971472	0.968893	0.971766	0.971425	0.978557	0.972246	0.975974	0.979026	0.978758	0.97779	0.972244	0.971117	0.970675	0.970821	0.971492	0.97162	0.970734	0.980454	0.971972	0.969206	0.973035	0.969996	0.970163	1	0.980782	0.970857	0.971338	0.970667	0.979831	0.971431	0.975866	0.970663	0.982508	0.970696	0.974329	0.97212	0.971155
GCA_002865435.1	0.971372	0.966675	0.971168	0.966237	0.982002	0.977002	0.966376	0.966492	0.967455	0.968194	0.966611	0.96654	0.966852	0.967114	0.967612	0.967937	0.977287	0.96829	0.974257	0.978902	0.976697	0.976449	0.968282	0.96898	0.966567	0.967079	0.966959	0.965351	0.967081	0.982001	0.969609	0.967941	0.97107	0.966125	0.968076	0.98089	1	0.967069	0.970272	0.9666	0.982929	0.967982	0.974045	0.966479	0.983841	0.968765	0.974165	0.968559	0.966953
GCA_013299785.1	0.989049	0.988514	0.98976	0.980882	0.967037	0.97441	0.985689	0.986114	0.984419	0.983577	0.986131	0.986245	0.986289	0.983162	0.987028	0.995377	0.975457	0.983646	0.977983	0.968933	0.973653	0.976231	0.983646	0.988077	0.986115	0.999958	0.983455	0.987143	0.99996	0.96394	0.989503	0.985868	0.989529	0.984368	0.986687	0.970971	0.967931	1	0.986129	0.986214	0.967538	0.987536	0.980144	0.986213	0.966033	0.983844	0.975404	0.986183	0.982845
GCA_020537205.1	0.984496	0.988927	0.986005	0.98267	0.970516	0.978036	0.984149	0.989603	0.985634	0.984075	0.989604	0.989324	0.984202	0.982962	0.986317	0.986175	0.977988	0.984506	0.982074	0.971517	0.972735	0.974433	0.9845	0.98801	0.989656	0.985728	0.982459	0.986165	0.985614	0.970515	0.985566	0.984925	0.986414	0.988047	0.984294	0.971804	0.968644	0.985732	1	0.989602	0.970995	0.985272	0.979055	0.989602	0.968051	0.986207	0.977932	0.986436	0.98374
GCA_013303475.1	0.984195	0.992186	0.985805	0.982147	0.968772	0.974355	0.983433	0.999733	0.985431	0.983327	0.999618	0.999913	0.985937	0.98315	0.986111	0.986165	0.97485	0.983414	0.979162	0.970268	0.971023	0.971994	0.983307	0.986225	0.999853	0.984763	0.984683	0.987605	0.984828	0.969846	0.986943	0.984553	0.985473	0.987399	0.988231	0.969776	0.963684	0.984756	0.988204	1	0.968502	0.986984	0.977726	0.999834	0.968671	0.986525	0.975246	0.985451	0.984398
GCA_028462275.1	0.971806	0.967003	0.970173	0.966864	0.982103	0.978153	0.96327	0.967865	0.967996	0.970304	0.967892	0.9679	0.969928	0.967254	0.966987	0.969942	0.976765	0.970182	0.974342	0.976642	0.977111	0.977938	0.970194	0.97078	0.967876	0.966432	0.970291	0.965246	0.966234	0.980586	0.969096	0.96696	0.969564	0.966835	0.966614	0.977452	0.980423	0.966413	0.971488	0.967891	1	0.966507	0.975013	0.967847	0.984819	0.968435	0.9764	0.969159	0.968873
GCA_015554725.1	0.989378	0.987705	0.99143	0.98207	0.96742	0.975625	0.984892	0.987806	0.989186	0.988694	0.987947	0.987754	0.988347	0.983233	0.991385	0.989264	0.976509	0.988635	0.978177	0.967297	0.976602	0.976956	0.988628	0.988747	0.987939	0.98805	0.988182	0.988161	0.987742	0.96651	0.991726	0.986707	0.990794	0.987103	0.989836	0.970222	0.966807	0.988043	0.986608	0.987943	0.968819	1	0.980888	0.987694	0.966766	0.985366	0.975354	0.9863	0.985336
GCA_022714985.1	0.981806	0.979845	0.981903	0.976981	0.975024	0.987662	0.979092	0.979933	0.979997	0.98114	0.97996	0.97998	0.980406	0.976839	0.981977	0.983738	0.988154	0.98118	0.987696	0.976327	0.985797	0.988041	0.981182	0.981713	0.979928	0.98099	0.979926	0.981925	0.980838	0.97814	0.980723	0.978678	0.981679	0.981735	0.980147	0.976362	0.973408	0.981014	0.980434	0.979928	0.975178	0.981076	1	0.979912	0.971623	0.979941	0.978865	0.981903	0.980401
GCA_013303425.1	0.984307	0.992252	0.986232	0.982487	0.968923	0.974631	0.983523	0.999674	0.985536	0.983539	0.999573	0.999852	0.986208	0.982885	0.986204	0.986186	0.975129	0.98353	0.979135	0.970105	0.970848	0.971809	0.983431	0.986168	0.999799	0.98509	0.984568	0.987807	0.985272	0.97012	0.987232	0.985169	0.985816	0.987433	0.988361	0.970071	0.964002	0.985091	0.988186	0.999802	0.968759	0.986909	0.977851	1	0.968626	0.986473	0.975683	0.985774	0.98485
GCA_019414925.1	0.96774	0.970617	0.971711	0.967155	0.983884	0.977378	0.971555	0.968811	0.968811	0.96842	0.968796	0.968796	0.968977	0.964399	0.968499	0.968877	0.975562	0.968693	0.976018	0.982432	0.976498	0.977147	0.968659	0.968711	0.968808	0.966303	0.967032	0.969477	0.966304	0.980664	0.971287	0.966454	0.971136	0.969106	0.970414	0.982196	0.983098	0.966297	0.96811	0.968805	0.984747	0.966704	0.971694	0.968788	1	0.97067	0.973478	0.969548	0.969096
GCA_013303285.1	0.986622	0.989822	0.987463	0.987239	0.97144	0.978534	0.983962	0.988562	0.987664	0.986786	0.988564	0.988321	0.987142	0.986616	0.986109	0.987864	0.979127	0.986716	0.982554	0.973687	0.977681	0.978786	0.986722	0.987848	0.988542	0.984741	0.987562	0.985811	0.984681	0.970681	0.987711	0.986005	0.987734	0.987873	0.986547	0.972795	0.969453	0.984735	0.989124	0.988562	0.970972	0.987174	0.981258	0.988533	0.971367	1	0.976923	0.986304	0.987179
GCA_022720795.1	0.977809	0.97517	0.97556	0.973019	0.973181	0.975891	0.971213	0.975115	0.971812	0.975245	0.975093	0.975031	0.974632	0.970025	0.975316	0.974518	0.978132	0.975296	0.975745	0.976504	0.976183	0.975932	0.975299	0.976838	0.975092	0.972638	0.973342	0.973334	0.972532	0.972754	0.974124	0.97349	0.975608	0.974267	0.973721	0.973182	0.970152	0.972646	0.976067	0.975085	0.976299	0.974808	0.9766	0.975097	0.971976	0.973664	1	0.972631	0.972901
GCA_028327505.1	0.988951	0.988728	0.990929	0.981727	0.970732	0.977324	0.987773	0.988318	0.989938	0.98845	0.988352	0.988349	0.989582	0.983018	0.989006	0.987065	0.975152	0.988545	0.979703	0.970034	0.97802	0.977551	0.988569	0.989338	0.988344	0.986024	0.988136	0.990171	0.986133	0.971173	0.99065	0.984768	0.9899	0.989035	0.990264	0.972885	0.968796	0.986028	0.987786	0.988353	0.970067	0.986634	0.982617	0.988338	0.967693	0.985981	0.974899	1	0.989677
GCA_015561245.1	0.983227	0.985516	0.989009	0.979931	0.968957	0.975508	0.980926	0.985171	0.982785	0.984997	0.985208	0.985161	0.989173	0.978665	0.983945	0.98495	0.97549	0.985094	0.978491	0.971265	0.971801	0.973102	0.985087	0.987642	0.985209	0.97915	0.986003	0.985823	0.979325	0.968084	0.98875	0.983807	0.987081	0.988099	0.986796	0.968887	0.963394	0.979151	0.982721	0.985204	0.969229	0.98285	0.978656	0.985224	0.966799	0.983657	0.972527	0.98504	1
GCA_013303675.1	0.988891	0.988757	0.989869	0.981072	0.967284	0.974723	0.986025	0.98584	0.985278	0.983432	0.985852	0.985908	0.986677	0.983126	0.98701	0.995263	0.975649	0.983502	0.978713	0.969409	0.973871	0.976322	0.983498	0.987983	0.98584	0.999972	0.983722	0.987207	0.999962	0.965066	0.989763	0.985886	0.989649	0.984613	0.987116	0.971095	0.968263	0.999968	0.986034	0.98594	0.968087	0.987443	0.980078	0.985932	0.966318	0.983344	0.975875	0.986434	0.98292
GCA_009831375.1	0.987105	0.992015	0.991019	0.982342	0.971034	0.975504	0.990271	0.989209	0.999971	0.985688	0.98924	0.989092	0.990017	0.986479	0.989139	0.990567	0.975626	0.985836	0.980865	0.972473	0.974566	0.974171	0.985872	0.988156	0.989247	0.986943	0.988763	0.991052	0.986863	0.971011	0.992087	0.986997	0.991224	0.98799	0.9918	0.971105	0.968163	0.986948	0.987381	0.989244	0.96907	0.989917	0.980091	0.989175	0.968796	0.987879	0.976025	0.98996	0.986757
GCA_020538415.1	0.98298	0.990887	0.984883	0.981604	0.967711	0.974063	0.982154	0.998704	0.984751	0.983303	0.998899	0.998782	0.984681	0.981972	0.985103	0.98505	0.974946	0.983603	0.978634	0.969545	0.969512	0.970676	0.983527	0.985105	0.998838	0.983642	0.983306	0.987229	0.983774	0.969013	0.985797	0.983888	0.98449	0.986307	0.987392	0.970427	0.963329	0.983644	0.987213	0.998869	0.967778	0.986521	0.977068	0.998921	0.968575	0.985347	0.975245	0.985092	0.983809
GCA_020538515.1	0.982975	0.986061	0.985649	0.977692	0.968639	0.974165	0.98245	0.983024	0.980776	0.999486	0.983009	0.983126	0.986651	0.978711	0.98585	0.984436	0.973794	0.999086	0.976811	0.967393	0.97161	0.973123	0.99905	0.985	0.983054	0.981696	0.985455	0.987839	0.981932	0.965646	0.985846	0.982737	0.98402	0.987857	0.986291	0.971094	0.964278	0.981778	0.982043	0.982964	0.968591	0.98516	0.978144	0.982987	0.96642	0.983303	0.973215	0.984508	0.98368
GCA_027671245.1	0.972686	0.9689	0.972305	0.968526	0.999889	0.978863	0.96802	0.969854	0.971084	0.971899	0.969856	0.96985	0.972199	0.967689	0.970394	0.971733	0.978114	0.971756	0.975721	0.982739	0.978907	0.978157	0.971759	0.971645	0.96985	0.968466	0.972014	0.969349	0.968277	0.984698	0.971659	0.970529	0.972209	0.971493	0.970006	0.978536	0.982173	0.968446	0.971808	0.969857	0.98521	0.968823	0.97603	0.969848	0.984678	0.971062	0.975157	0.971273	0.971775
GCA_020538885.1	0.984525	0.988306	0.9888	0.981366	0.968467	0.973083	0.984551	0.985056	0.98193	0.989682	0.984913	0.985121	0.986759	0.982009	0.98568	0.986059	0.974308	0.989785	0.977502	0.968104	0.972469	0.973496	0.989805	0.987078	0.985019	0.98459	0.98595	0.988548	0.984599	0.9673	0.988165	0.985445	0.986599	0.98717	0.989745	0.970603	0.965173	0.984577	0.98409	0.985139	0.96681	0.985575	0.98077	0.985092	0.967384	0.98567	0.973793	0.985539	0.9864
GCA_002865325.1	0.968861	0.968971	0.970974	0.965411	0.978531	0.976051	0.968411	0.966598	0.968336	0.965265	0.966688	0.966688	0.968984	0.964607	0.96912	0.970572	0.977381	0.96535	0.97484	0.977058	0.977905	0.975506	0.965295	0.969183	0.966715	0.966185	0.965823	0.969929	0.965973	0.977015	0.971038	0.969048	0.971405	0.966824	0.967822	0.98188	0.978022	0.966012	0.970287	0.966683	0.97818	0.969922	0.973957	0.966726	0.978852	0.97074	0.970036	0.969584	0.965443
GCA_026169315.1	0.970053	0.96878	0.970413	0.968896	0.984347	0.975867	0.970534	0.968308	0.970088	0.971977	0.968336	0.968332	0.971056	0.96721	0.969774	0.971193	0.975554	0.971958	0.974731	0.98017	0.976923	0.976345	0.971953	0.970781	0.968325	0.970243	0.969609	0.970496	0.970199	0.982975	0.97158	0.970072	0.969706	0.971175	0.970858	0.980996	0.984704	0.970238	0.970437	0.968322	0.984493	0.970525	0.973001	0.968302	0.985753	0.970001	0.974765	0.970196	0.970076
GCA_002865465.1	0.984796	0.988628	0.989468	0.982534	0.968771	0.972276	0.986934	0.981666	0.988953	0.98588	0.981797	0.981659	0.987999	0.983763	0.987603	0.995421	0.978872	0.98601	0.981891	0.969817	0.974027	0.975667	0.986011	0.988977	0.981782	0.994693	0.984685	0.988432	0.994599	0.970912	0.989447	0.986711	0.988977	0.987167	0.9883	0.972669	0.969296	0.994696	0.986691	0.981795	0.969436	0.989168	0.982194	0.981706	0.967453	0.983821	0.977897	0.98728	0.983901
GCA_002865355.1	0.984747	0.988586	0.989154	0.982467	0.968713	0.971985	0.987041	0.981703	0.988941	0.985862	0.981736	0.981696	0.987907	0.983892	0.987577	0.995401	0.978643	0.985945	0.981623	0.969939	0.974106	0.975661	0.985949	0.989111	0.981636	0.994739	0.985186	0.988261	0.994669	0.970935	0.989478	0.986591	0.988854	0.987171	0.98849	0.973142	0.969626	0.99483	0.986684	0.981726	0.969456	0.988526	0.981697	0.981571	0.966955	0.984373	0.977748	0.987759	0.984344
GCA_026805035.1	0.99183	0.987879	0.993322	0.983322	0.968059	0.977507	0.988604	0.987709	0.990142	0.987267	0.987718	0.987715	0.99036	0.98422	0.988261	0.99029	0.978287	0.987238	0.982597	0.970966	0.976181	0.976797	0.987216	0.991728	0.987707	0.989289	0.98944	0.989627	0.989234	0.970688	0.990687	0.990206	0.99321	0.989395	0.988733	0.970528	0.966306	0.989298	0.986	0.987731	0.96869	0.989153	0.980584	0.987708	0.968588	0.983789	0.977277	0.990435	0.987448
GCA_013303325.1	0.984192	0.992125	0.986222	0.982119	0.968982	0.974532	0.983741	0.999673	0.985338	0.983121	0.999574	0.999882	0.986312	0.983076	0.98618	0.986073	0.974995	0.983298	0.979059	0.97035	0.970713	0.971657	0.983174	0.986221	0.999822	0.984672	0.984459	0.98789	0.98489	0.969744	0.986865	0.984647	0.985814	0.987445	0.98842	0.969819	0.963705	0.984666	0.988086	0.999847	0.968773	0.986964	0.97756	0.999793	0.968874	0.98655	0.975304	0.985582	0.984456
GCA_000507805.1	0.989693	0.990075	0.991353	0.984646	0.972281	0.978277	0.987633	0.988087	0.990458	0.988167	0.988171	0.988119	0.988099	0.986156	0.988317	0.998807	0.979256	0.988172	0.984258	0.973368	0.977912	0.979628	0.988185	0.9897	0.988137	0.996324	0.98811	0.989893	0.996322	0.97228	0.991085	0.988564	0.991315	0.989387	0.990178	0.972635	0.969452	0.996325	0.987951	0.988167	0.971066	0.989811	0.984187	0.988143	0.969249	0.987766	0.977651	0.988088	0.989173
GCA_003471265.1	0.98115	0.986427	0.984858	0.976055	0.97007	0.973801	0.983308	0.981288	0.983442	0.984887	0.981285	0.981079	0.985852	0.977446	0.983207	0.983236	0.972024	0.985074	0.976228	0.96902	0.967329	0.969014	0.984945	0.984671	0.981254	0.978408	0.998179	0.987083	0.97871	0.967243	0.98571	0.981662	0.984066	0.987354	0.988633	0.969806	0.961433	0.978506	0.977873	0.981197	0.968429	0.984912	0.974476	0.981162	0.963352	0.983148	0.969822	0.983492	0.98333
GCA_002865485.1	0.971387	0.96666	0.971357	0.966183	0.981937	0.97694	0.966468	0.966658	0.967523	0.96827	0.966757	0.966714	0.966987	0.967451	0.967561	0.968118	0.977408	0.968324	0.974624	0.978983	0.976715	0.97647	0.968315	0.969053	0.966734	0.967204	0.966801	0.965319	0.967214	0.982118	0.969826	0.968078	0.971272	0.966321	0.968177	0.980767	0.999949	0.967201	0.97015	0.966759	0.982796	0.968191	0.973891	0.966631	0.983641	0.968813	0.974039	0.968477	0.967199
GCA_028327585.1	0.989357	0.989477	0.991057	0.981957	0.970674	0.977742	0.988138	0.988578	0.990023	0.987649	0.98861	0.98871	0.989757	0.983575	0.989257	0.987693	0.975427	0.987759	0.979552	0.970584	0.977889	0.977967	0.987736	0.989269	0.988578	0.986558	0.988008	0.990288	0.986489	0.970767	0.991081	0.984579	0.990162	0.988591	0.99059	0.973283	0.968407	0.986547	0.987816	0.988727	0.969382	0.986304	0.982173	0.988593	0.968645	0.986124	0.975342	0.999553	0.989039
GCA_028327285.1	0.98979	0.991184	0.993156	0.985256	0.972211	0.977079	0.991618	0.990091	0.993102	0.99023	0.990086	0.989978	0.993186	0.988243	0.990822	0.992396	0.977389	0.990225	0.982626	0.974543	0.975938	0.976015	0.990213	0.989936	0.990078	0.991526	0.9912	0.993195	0.99156	0.973011	0.999945	0.990762	0.993453	0.991749	0.993422	0.972559	0.970143	0.991538	0.987372	0.990112	0.970509	0.992432	0.981174	0.990028	0.972312	0.987814	0.977106	0.991854	0.991609
GCA_013303515.1	0.986118	0.98864	0.990225	0.979717	0.97037	0.976185	0.984174	0.988657	0.987166	0.985744	0.988634	0.9886	0.98831	0.981476	0.985588	0.987095	0.97628	0.985775	0.980928	0.969645	0.975322	0.976904	0.985763	0.988706	0.988633	0.983197	0.987444	0.988409	0.983217	0.966298	0.989196	0.987082	0.989107	0.988217	0.988345	0.969572	0.964071	0.983204	0.987207	0.988607	0.967925	0.986495	0.9773	0.988519	0.967129	0.984273	0.973899	0.989066	0.987542
GCA_003473185.1	0.989644	0.990736	0.992474	0.983288	0.971709	0.97644	0.990346	0.991039	0.991219	0.990778	0.991043	0.991052	0.992103	0.986462	0.991045	0.989259	0.979078	0.990727	0.983143	0.972054	0.977001	0.978901	0.990787	0.991333	0.990971	0.989368	0.992606	0.993576	0.989355	0.972461	0.990792	0.992392	0.992301	0.993258	0.994292	0.971749	0.969548	0.989382	0.987899	0.991035	0.969684	0.99161	0.982659	0.99105	0.969609	0.985623	0.97744	0.994447	0.990529
GCA_013303685.1	0.989102	0.988592	0.989834	0.981028	0.967444	0.974955	0.985563	0.986012	0.984485	0.983284	0.98602	0.986104	0.986271	0.982895	0.986905	0.995446	0.975864	0.983361	0.97839	0.96921	0.974098	0.976548	0.983356	0.988408	0.986036	0.999971	0.983357	0.987058	0.999965	0.963791	0.989486	0.985742	0.989627	0.984214	0.986924	0.970987	0.968324	0.999963	0.98613	0.986108	0.96776	0.987484	0.980125	0.986128	0.966046	0.983855	0.975618	0.986218	0.983003
GCA_024459975.1	0.968731	0.967153	0.968893	0.966125	0.984916	0.977843	0.968337	0.966366	0.966686	0.966225	0.966408	0.966443	0.968762	0.96626	0.968211	0.969223	0.977015	0.966336	0.975356	0.980953	0.976828	0.976276	0.966287	0.969011	0.966412	0.967238	0.966865	0.969267	0.967129	0.98341	0.968074	0.967583	0.968337	0.964882	0.968148	0.98123	0.985014	0.967229	0.968063	0.966427	0.985352	0.967994	0.973026	0.9664	0.983272	0.969105	0.974949	0.969148	0.967837
GCA_013303345.1	0.983706	0.987208	0.987066	0.979058	0.970921	0.975128	0.983727	0.983506	0.981979	0.999893	0.983473	0.983635	0.987384	0.979883	0.986529	0.985714	0.974752	0.999961	0.978106	0.969028	0.972777	0.974546	0.999938	0.98642	0.983623	0.982874	0.986404	0.989031	0.983196	0.967103	0.987389	0.984108	0.984872	0.988616	0.987004	0.972119	0.965171	0.982961	0.983445	0.983526	0.970121	0.985497	0.978711	0.98358	0.966406	0.984504	0.974484	0.985608	0.98468
GCA_027697445.1	0.986605	0.990833	0.989164	0.981494	0.969461	0.976772	0.987765	0.99157	0.986989	0.984976	0.991619	0.991573	0.990594	0.981939	0.989883	0.988511	0.977652	0.985032	0.979801	0.970937	0.969063	0.97132	0.98502	0.990128	0.991623	0.984791	0.987586	0.991854	0.984955	0.968115	0.98939	0.988287	0.989445	0.987135	0.990418	0.971951	0.966513	0.9848	0.986544	0.991504	0.970146	0.990053	0.979445	0.991708	0.969352	0.986888	0.976739	0.990594	0.987656
GCA_022735395.1	0.988522	0.986859	0.989846	0.983316	0.973204	0.9789	0.987813	0.9864	0.987732	0.988106	0.986365	0.986393	0.990768	0.982506	0.989109	0.987451	0.978336	0.988071	0.982517	0.975247	0.975898	0.977098	0.988091	0.98975	0.986365	0.986527	0.990672	0.989424	0.98642	0.973304	0.988997	0.988403	0.989924	0.991716	0.989258	0.973073	0.968466	0.986518	0.984336	0.986374	0.972854	0.989111	0.979021	0.986389	0.969037	0.986836	0.978847	0.989163	0.99033
GCA_002865305.1	0.978047	0.976456	0.978525	0.976166	0.97655	0.98946	0.974862	0.976456	0.975284	0.977652	0.976239	0.97656	0.977162	0.97674	0.97387	0.978317	0.999386	0.977536	0.988195	0.977806	0.988981	0.990643	0.977553	0.978916	0.976542	0.977045	0.976358	0.978526	0.976936	0.980301	0.976518	0.976312	0.977992	0.97845	0.976403	0.979646	0.977672	0.977146	0.978575	0.976588	0.977452	0.978348	0.988032	0.976548	0.976148	0.978146	0.979025	0.976991	0.977181
GCA_028327525.1	0.988935	0.989577	0.99142	0.982776	0.971167	0.978239	0.989125	0.989075	0.990747	0.988553	0.989109	0.989083	0.990298	0.98447	0.989805	0.988232	0.975859	0.98861	0.980052	0.971241	0.978566	0.978484	0.988595	0.989759	0.989084	0.987187	0.989053	0.991198	0.987367	0.972121	0.991131	0.986207	0.990413	0.990318	0.991449	0.973202	0.969068	0.987194	0.988088	0.989111	0.97091	0.987337	0.982971	0.989038	0.968731	0.987169	0.976444	0.999756	0.990083
GCA_020181455.1	0.985963	0.986715	0.987734	0.980464	0.971632	0.978124	0.983839	0.986222	0.984627	0.98392	0.986283	0.986318	0.986491	0.979563	0.987345	0.987879	0.97877	0.984045	0.981707	0.971999	0.972709	0.974833	0.984063	0.98709	0.986313	0.983795	0.987295	0.988155	0.983669	0.972969	0.987788	0.984356	0.987102	0.983118	0.987372	0.973862	0.967746	0.983632	0.983297	0.986311	0.972346	0.987355	0.980491	0.986316	0.968191	0.985858	0.979006	0.986843	0.98526
GCA_003457855.1	0.984826	0.986388	0.987274	0.97786	0.966138	0.97472	0.982931	0.984591	0.984602	0.981896	0.9846	0.984698	0.987677	0.978794	0.985903	0.986304	0.976227	0.982046	0.97736	0.965025	0.970926	0.971889	0.982	0.98599	0.984678	0.980016	0.985262	0.987643	0.980146	0.966504	0.987944	0.983468	0.985905	0.982186	0.987902	0.969539	0.965155	0.980057	0.98219	0.984737	0.966266	0.984613	0.97986	0.98461	0.966577	0.980133	0.972879	0.985303	0.983213
GCA_028462465.1	0.988514	0.987955	0.992349	0.982493	0.969153	0.976101	0.990671	0.98774	0.989336	0.989791	0.987761	0.987739	0.993331	0.984948	0.988336	0.986439	0.977063	0.989803	0.981546	0.971637	0.977056	0.977203	0.989794	0.988033	0.987718	0.986252	0.990618	0.992128	0.986522	0.967968	0.99122	0.988313	0.992131	0.992256	0.99329	0.970669	0.965054	0.986255	0.98619	0.987752	0.968477	0.989314	0.979477	0.987624	0.968314	0.98478	0.975057	0.989542	0.990479
GCA_027495705.1	0.971921	0.967152	0.970537	0.967217	0.982481	0.978307	0.963981	0.968246	0.968336	0.969937	0.968274	0.968282	0.96969	0.967378	0.967487	0.97012	0.976971	0.969816	0.974555	0.976935	0.977322	0.97815	0.969828	0.970529	0.968259	0.966854	0.96986	0.965459	0.966657	0.980744	0.969482	0.967265	0.969946	0.966804	0.966966	0.977613	0.980453	0.966836	0.971616	0.968271	0.999805	0.966337	0.975188	0.968227	0.984545	0.968736	0.976676	0.968919	0.969069
GCA_013302885.1	0.986938	0.989927	0.987022	0.987256	0.971286	0.978446	0.98424	0.988625	0.987469	0.986555	0.988634	0.98843	0.987152	0.986643	0.986112	0.988045	0.979012	0.986503	0.982147	0.973647	0.978155	0.978954	0.986504	0.987967	0.988634	0.984998	0.987482	0.985782	0.984937	0.970018	0.987788	0.985893	0.987415	0.988128	0.986408	0.972312	0.969248	0.98501	0.988933	0.988629	0.970599	0.987041	0.981414	0.988623	0.971242	0.999877	0.97711	0.9867	0.987112
GCA_022714625.1	0.974619	0.971523	0.973434	0.971783	0.986348	0.9794	0.97374	0.971017	0.972556	0.973671	0.971006	0.971012	0.973601	0.971081	0.974024	0.973413	0.978768	0.973698	0.978093	0.983839	0.980509	0.98006	0.973674	0.973656	0.97101	0.973887	0.97421	0.973329	0.973754	0.987139	0.973132	0.972701	0.972803	0.974109	0.973437	0.984786	0.986491	0.973882	0.973223	0.971015	0.983858	0.973437	0.978244	0.97099	0.984555	0.973052	0.977962	0.973234	0.973306
GCA_013303435.1	0.98337	0.986854	0.987169	0.978878	0.969966	0.974857	0.983817	0.983384	0.981658	0.999744	0.983362	0.983467	0.986864	0.979495	0.985944	0.984929	0.974057	0.999838	0.977577	0.968415	0.972551	0.974184	0.999815	0.985909	0.983491	0.982631	0.986356	0.988881	0.982838	0.966317	0.987254	0.984096	0.984867	0.988227	0.987314	0.972029	0.965079	0.982622	0.983984	0.983449	0.969536	0.985502	0.978801	0.983306	0.966063	0.984285	0.973849	0.985784	0.985216
GCA_020539005.1	0.983375	0.985624	0.985822	0.978271	0.969419	0.974621	0.982835	0.98278	0.97988	0.99952	0.982709	0.98295	0.986391	0.979686	0.985322	0.984665	0.973071	0.999285	0.977188	0.966983	0.973022	0.974254	0.999262	0.985149	0.982951	0.98171	0.985684	0.988109	0.981685	0.965837	0.985974	0.982948	0.983791	0.987845	0.986621	0.970454	0.96476	0.981694	0.982372	0.982922	0.969047	0.983949	0.978982	0.982793	0.966188	0.982928	0.974114	0.984693	0.983539
GCA_013303255.1	0.983738	0.986939	0.987622	0.97925	0.970603	0.975053	0.983502	0.983146	0.981392	0.999906	0.983118	0.983235	0.987349	0.979081	0.986514	0.985414	0.974755	0.999932	0.977563	0.967962	0.972685	0.974204	0.999898	0.986288	0.983291	0.982603	0.986446	0.988784	0.982816	0.966396	0.987602	0.984128	0.985487	0.98824	0.987149	0.972046	0.965063	0.982693	0.983421	0.983119	0.969814	0.985504	0.978764	0.983192	0.966285	0.984466	0.974353	0.985568	0.985112
GCA_026804925.1	0.967892	0.965886	0.967005	0.967088	0.984643	0.976346	0.963527	0.965704	0.964465	0.967278	0.965826	0.965715	0.967145	0.964628	0.966738	0.966249	0.976543	0.967283	0.974198	0.979521	0.976232	0.976682	0.967281	0.966516	0.965823	0.9619	0.964957	0.965927	0.962016	0.979649	0.96629	0.964455	0.967627	0.966718	0.966101	0.981302	0.982847	0.961906	0.966856	0.965821	0.985026	0.965412	0.972962	0.965757	0.985315	0.967824	0.973883	0.967634	0.968168
GCA_900067245.1	0.976642	0.979806	0.98214	0.989581	0.971001	0.975342	0.979953	0.980148	0.977418	0.980371	0.980189	0.980085	0.978193	0.97684	0.980483	0.980057	0.975887	0.98026	0.979178	0.971484	0.973769	0.975309	0.980291	0.978607	0.980148	0.977584	0.977859	0.980219	0.97731	0.96268	0.980053	0.976908	0.983867	0.977966	0.981501	0.970488	0.964413	0.97773	0.977569	0.98008	0.971439	0.980256	0.973724	0.980286	0.964714	0.982735	0.972258	0.980138	0.97945
GCA_003475365.1	0.980301	0.982929	0.983237	0.976445	0.966551	0.974098	0.975729	0.9804	0.976179	0.977221	0.980409	0.980206	0.977659	0.991467	0.977079	0.982376	0.973651	0.977657	0.973766	0.967279	0.969733	0.972842	0.977525	0.980198	0.980377	0.977908	0.976714	0.979586	0.977717	0.960859	0.982455	0.978582	0.983014	0.97989	0.980904	0.966681	0.960459	0.977929	0.979101	0.980442	0.964284	0.978672	0.977167	0.980438	0.964095	0.979773	0.966679	0.979399	0.973766
GCA_028327535.1	0.98941	0.988207	0.991189	0.981982	0.968077	0.976011	0.984758	0.988435	0.989465	0.988394	0.988579	0.988391	0.988419	0.98299	0.991183	0.988977	0.976365	0.988458	0.978202	0.967367	0.976825	0.977089	0.98846	0.988543	0.988573	0.987935	0.988244	0.987977	0.987626	0.967067	0.991558	0.986766	0.990558	0.987109	0.99023	0.970418	0.967234	0.987924	0.986732	0.988574	0.968855	0.999951	0.980825	0.988278	0.966826	0.985824	0.975774	0.986218	0.985439
GCA_026805165.1	0.979706	0.977968	0.978306	0.978245	0.977351	0.991109	0.977626	0.978785	0.977803	0.979974	0.978818	0.978721	0.977793	0.977294	0.977901	0.980209	0.99078	0.979867	0.99176	0.978074	0.99056	0.993632	0.979856	0.978755	0.97882	0.977684	0.977043	0.978845	0.977416	0.978646	0.977165	0.977335	0.978927	0.979174	0.977898	0.978791	0.976929	0.977803	0.979051	0.978697	0.977569	0.977823	0.987777	0.978798	0.976752	0.978891	0.978598	0.978758	0.978078
GCA_020538135.1	0.744247	0.739811	0.745722	0.742515	0.743124	0.739956	0.748204	0.742566	0.745067	0.742683	0.742883	0.742514	0.744299	0.752057	0.744853	0.743166	0.740353	0.743016	0.747355	0.744704	0.741457	0.742186	0.743339	0.742636	0.742556	0.748843	0.741785	0.743495	0.748857	0.746972	0.74553	0.743181	0.744571	0.742173	0.745256	0.740467	0.740277	0.748923	0.742092	0.742883	0.746644	0.742875	0.740409	0.742557	0.740328	0.74185	0.741486	0.742641	0.743071
GCA_028327245.1	0.990113	0.990958	0.99326	0.985877	0.971412	0.97728	0.991144	0.990324	0.993415	0.990569	0.990254	0.990233	0.992869	0.988411	0.991497	0.992326	0.977707	0.990567	0.982611	0.974666	0.975632	0.976118	0.990549	0.990435	0.990269	0.99154	0.991756	0.992972	0.991548	0.972926	0.999932	0.990993	0.993556	0.992169	0.9932	0.972268	0.970095	0.99156	0.987814	0.990281	0.970434	0.992894	0.981007	0.990329	0.971808	0.987906	0.977655	0.992044	0.991946
GCA_003468635.1	0.98591	0.988487	0.98806	0.981794	0.96809	0.976801	0.985246	0.98722	0.98644	0.988568	0.987201	0.986965	0.988612	0.983402	0.987878	0.986499	0.977128	0.98857	0.98127	0.967837	0.973508	0.975265	0.988564	0.988537	0.987201	0.984688	0.99101	0.98932	0.98473	0.970297	0.988216	0.985258	0.986785	0.988238	0.987976	0.971424	0.967928	0.984794	0.985227	0.98708	0.966817	0.987246	0.981637	0.987136	0.967001	0.984362	0.976448	0.987782	0.985733
GCA_028327455.1	0.965594	0.967285	0.966689	0.968293	0.961752	0.966208	0.964967	0.965248	0.966792	0.967497	0.965261	0.965237	0.967178	0.967536	0.966693	0.966179	0.965972	0.967611	0.968313	0.960372	0.964703	0.965777	0.967612	0.966008	0.965256	0.965316	0.966525	0.966853	0.965333	0.958949	0.966953	0.967807	0.968342	0.96755	0.966848	0.962057	0.958765	0.965358	0.966971	0.96527	0.959712	0.967586	0.964556	0.965258	0.956742	0.966884	0.962373	0.966223	0.967679
GCA_026805005.1	0.972865	0.977244	0.977169	0.975889	0.977261	0.986042	0.973695	0.972743	0.975279	0.976938	0.972739	0.972728	0.975386	0.974918	0.974868	0.977017	0.994638	0.976936	0.988768	0.978253	0.99031	0.992986	0.976951	0.97717	0.972741	0.973262	0.974435	0.976059	0.973082	0.979196	0.976147	0.975504	0.976744	0.978281	0.976485	0.977075	0.976108	0.973342	0.977911	0.972623	0.977519	0.974911	0.988876	0.972732	0.975982	0.977796	0.977599	0.975904	0.975396
GCA_015559285.1	0.987753	0.988097	0.991752	0.982632	0.96912	0.976237	0.985809	0.983713	0.988319	0.986316	0.983731	0.983708	0.986913	0.982861	0.987231	0.994786	0.977767	0.986267	0.981895	0.971586	0.974744	0.977566	0.986252	0.988831	0.983714	0.993519	0.98524	0.988835	0.993522	0.972474	0.990649	0.98486	0.991541	0.986869	0.988628	0.971356	0.967981	0.993527	0.98569	0.98372	0.970664	0.988301	0.98023	0.983731	0.966531	0.985567	0.976167	0.985827	0.986307
GCA_020538505.1	0.983391	0.991374	0.985172	0.981618	0.967728	0.974169	0.982602	0.998708	0.9846	0.982548	0.998686	0.998915	0.985117	0.982168	0.985158	0.985437	0.9747	0.982735	0.978417	0.969397	0.969221	0.970119	0.9826	0.985753	0.998882	0.983492	0.983897	0.986983	0.983521	0.968812	0.986288	0.983743	0.984995	0.986299	0.987931	0.969714	0.962991	0.983492	0.987272	0.999005	0.967371	0.986493	0.976578	0.99894	0.968153	0.985637	0.974423	0.98479	0.983559
GCA_003475065.1	0.988007	0.989686	0.993104	0.983025	0.969333	0.976456	0.992155	0.99013	0.991222	0.99072	0.990186	0.990135	0.992126	0.987231	0.989342	0.990231	0.978666	0.990622	0.982226	0.969849	0.977389	0.978524	0.990601	0.990456	0.990096	0.989347	0.991585	0.994158	0.989446	0.971501	0.993131	0.990121	0.993243	0.993704	0.994516	0.970885	0.966923	0.989362	0.987566	0.990154	0.967543	0.99062	0.982792	0.99014	0.970599	0.987252	0.976199	0.991117	0.98771
GCA_028327365.1	0.989183	0.99079	0.999118	0.983825	0.971963	0.976763	0.990815	0.989075	0.992549	0.989471	0.98909	0.98895	0.992781	0.988008	0.989937	0.992057	0.978818	0.989546	0.983465	0.972389	0.976565	0.977135	0.989512	0.991127	0.989057	0.990977	0.990391	0.993323	0.99089	0.9751	0.993263	0.991196	0.999899	0.991969	0.993931	0.973136	0.970511	0.990993	0.987959	0.989101	0.96957	0.990956	0.982209	0.989049	0.971	0.987707	0.977729	0.990365	0.989757
GCA_013303245.1	0.98442	0.991837	0.986182	0.982028	0.96887	0.974715	0.983636	0.999689	0.985598	0.983276	0.999611	0.999846	0.986194	0.982984	0.986139	0.98632	0.975332	0.983363	0.979484	0.970322	0.971162	0.972166	0.983249	0.986499	0.999829	0.985058	0.984775	0.987777	0.985137	0.970004	0.98708	0.984586	0.985841	0.987547	0.988424	0.970085	0.963994	0.985069	0.987832	0.999827	0.968959	0.986944	0.977676	0.999865	0.968671	0.9865	0.975503	0.985725	0.984624
GCA_003471005.1	0.987024	0.991854	0.990623	0.982536	0.969827	0.978211	0.990003	0.992203	0.99115	0.988876	0.992233	0.992123	0.991722	0.984917	0.990862	0.989928	0.977714	0.988935	0.982832	0.972094	0.970533	0.974094	0.98892	0.990792	0.992201	0.987276	0.98972	0.992708	0.987383	0.969777	0.990944	0.989322	0.990807	0.992043	0.991832	0.971885	0.967689	0.987298	0.987624	0.992252	0.969463	0.990932	0.982286	0.992232	0.969251	0.988832	0.977117	0.992227	0.990932
GCA_000526735.1	0.961174	0.964115	0.966975	0.962632	0.963479	0.967388	0.96505	0.963366	0.960615	0.965537	0.963349	0.963356	0.962591	0.962366	0.965426	0.964157	0.968111	0.965665	0.969521	0.963337	0.966316	0.967741	0.965677	0.962224	0.963329	0.962404	0.962411	0.96429	0.962247	0.955759	0.964252	0.963923	0.968172	0.962004	0.964958	0.963881	0.958283	0.962385	0.962629	0.963312	0.962986	0.963982	0.963414	0.96329	0.957742	0.96719	0.959315	0.964915	0.964521
GCA_013300015.1	0.992276	0.987103	0.987857	0.983268	0.972237	0.978107	0.984319	0.985032	0.984567	0.986119	0.985042	0.985029	0.987265	0.983339	0.987207	0.988267	0.978342	0.986318	0.978741	0.972286	0.974297	0.975046	0.986282	0.987797	0.985029	0.988047	0.987009	0.987943	0.988279	0.968237	0.987772	0.98637	0.987081	0.988927	0.988262	0.97383	0.966621	0.988049	0.984711	0.985045	0.972275	0.988619	0.979231	0.98504	0.966837	0.984942	0.978027	0.987289	0.985267
GCF_002959615.1	0.987145	0.991972	0.991629	0.982736	0.971299	0.976247	0.99061	0.989199	0.999919	0.986614	0.989258	0.989219	0.990356	0.985847	0.988891	0.990558	0.976104	0.986691	0.980998	0.97276	0.975081	0.975518	0.986686	0.988801	0.989276	0.987369	0.989148	0.990986	0.987512	0.972149	0.992314	0.988087	0.991418	0.987352	0.991974	0.97157	0.968007	0.987358	0.987179	0.98925	0.969638	0.989808	0.981751	0.989158	0.969107	0.987197	0.976287	0.990191	0.987746
GCA_022724425.1	0.987204	0.991679	0.989431	0.986276	0.972968	0.979298	0.986294	0.989962	0.988602	0.986781	0.98996	0.989963	0.990405	0.986297	0.988684	0.989422	0.980059	0.9869	0.982488	0.973155	0.975326	0.976481	0.986942	0.990259	0.989988	0.987841	0.988846	0.990014	0.987719	0.972272	0.989476	0.98839	0.989278	0.99032	0.989797	0.972979	0.967639	0.98784	0.988707	0.989905	0.971956	0.989507	0.979691	0.989966	0.968032	0.990639	0.97896	0.989819	0.989299
GCA_013303665.1	0.98889	0.988607	0.989827	0.981175	0.967265	0.974898	0.98589	0.986323	0.984974	0.983977	0.986335	0.986455	0.986959	0.982974	0.986782	0.995373	0.975568	0.984076	0.978981	0.969215	0.973945	0.976763	0.984061	0.988157	0.986275	0.999848	0.983991	0.987572	0.999851	0.965669	0.989509	0.985975	0.989587	0.984485	0.986318	0.971205	0.968107	0.999856	0.986169	0.986421	0.968122	0.98765	0.980444	0.986403	0.966375	0.984013	0.975399	0.986639	0.982823
GCA_019414985.1	0.986453	0.989329	0.989985	0.980343	0.96648	0.976954	0.986348	0.987248	0.988491	0.988481	0.987247	0.987204	0.989216	0.983291	0.987424	0.98703	0.978444	0.988478	0.980273	0.970491	0.975529	0.976528	0.988475	0.988645	0.987225	0.98514	0.993021	0.988741	0.985082	0.968755	0.99033	0.985201	0.989558	0.989275	0.989004	0.97011	0.965529	0.98514	0.985952	0.987248	0.966927	0.987136	0.981271	0.987239	0.968998	0.981777	0.976884	0.988066	0.985256
GCA_026804985.1	0.97642	0.976676	0.97711	0.975983	0.97764	0.992172	0.975935	0.976164	0.975534	0.9778	0.976174	0.976154	0.975594	0.975984	0.976231	0.979163	0.991885	0.977812	0.989998	0.979461	0.993532	0.999996	0.977813	0.975748	0.976164	0.977171	0.975166	0.977821	0.977097	0.97992	0.975838	0.97581	0.977159	0.978102	0.975477	0.978361	0.976544	0.977294	0.976435	0.976057	0.977628	0.97719	0.988112	0.976161	0.977174	0.977862	0.978078	0.976941	0.975058
GCA_028327425.1	0.989605	0.98928	0.989851	0.981187	0.969689	0.97644	0.984201	0.98382	0.984907	0.985978	0.983842	0.983807	0.986229	0.982818	0.985655	0.995364	0.977434	0.986246	0.978907	0.971624	0.975068	0.976912	0.986123	0.988927	0.983809	0.995658	0.985288	0.988414	0.995722	0.969778	0.989284	0.985342	0.98891	0.987913	0.98848	0.972824	0.968509	0.99565	0.987214	0.98383	0.970003	0.988012	0.982141	0.983843	0.966725	0.985468	0.975055	0.985834	0.985079
GCA_000169475.1	0.987689	0.991592	0.991632	0.983487	0.971472	0.976231	0.990097	0.989634	0.999881	0.986944	0.989674	0.989545	0.99048	0.986614	0.989039	0.990448	0.976198	0.987119	0.980894	0.972306	0.975078	0.975224	0.987072	0.98812	0.98968	0.987496	0.989585	0.991228	0.987429	0.971461	0.992432	0.987886	0.991543	0.988569	0.991664	0.971793	0.968889	0.987489	0.98788	0.989665	0.969705	0.989698	0.980899	0.989615	0.969003	0.987193	0.97574	0.990293	0.987541
GCA_028327345.1	0.986732	0.987288	0.990973	0.977978	0.96571	0.974744	0.999176	0.985442	0.988763	0.986671	0.985474	0.985387	0.988949	0.982913	0.985486	0.987627	0.975958	0.986877	0.978677	0.967792	0.975949	0.974961	0.986883	0.98704	0.985483	0.984565	0.987777	0.990772	0.984717	0.969655	0.990296	0.985749	0.989765	0.988438	0.990394	0.967978	0.965009	0.984564	0.984957	0.985489	0.964635	0.984833	0.979792	0.985565	0.971473	0.981314	0.974158	0.986404	0.983674
GCA_028327485.1	0.98988	0.989804	0.991344	0.982009	0.971271	0.977751	0.988169	0.988592	0.990851	0.988846	0.988637	0.988623	0.990421	0.983734	0.989293	0.988388	0.976543	0.988868	0.979596	0.971118	0.977881	0.978011	0.988845	0.990765	0.988622	0.986666	0.989446	0.991411	0.986693	0.971887	0.991346	0.986322	0.990343	0.989491	0.991054	0.973204	0.969251	0.98667	0.987828	0.988636	0.970311	0.987662	0.982466	0.988619	0.969992	0.986191	0.976102	0.999665	0.989964
GCA_017851115.1	0.989175	0.988207	0.99145	0.9831	0.97111	0.979122	0.987767	0.988766	0.988449	0.989344	0.98876	0.988772	0.991893	0.982111	0.990785	0.988705	0.977865	0.989509	0.983506	0.973541	0.978422	0.978436	0.989528	0.991952	0.988759	0.987314	0.991381	0.990346	0.987326	0.970295	0.989906	0.989978	0.990533	0.990876	0.989705	0.972491	0.967995	0.987321	0.986793	0.988752	0.970625	0.986635	0.981759	0.988783	0.967067	0.986684	0.980539	0.989907	0.990659
GCA_028327305.1	0.972277	0.981946	0.98083	0.973626	0.966233	0.973627	0.974559	0.977327	0.977024	0.972638	0.977328	0.976845	0.975017	0.999424	0.973845	0.981577	0.972792	0.97298	0.974411	0.966468	0.96516	0.969406	0.972867	0.976519	0.977213	0.975135	0.972563	0.981104	0.97513	0.959669	0.980743	0.974182	0.980971	0.976507	0.980319	0.968589	0.957621	0.97512	0.977188	0.977337	0.96673	0.976848	0.967987	0.977339	0.959061	0.97873	0.963423	0.976077	0.972377
GCA_013303705.1	0.98893	0.988765	0.989614	0.981135	0.967332	0.974773	0.985712	0.986096	0.984965	0.983262	0.986101	0.986192	0.986479	0.983203	0.986795	0.995369	0.975422	0.983343	0.979009	0.969346	0.973913	0.976225	0.98334	0.988214	0.986127	0.999958	0.983344	0.986931	0.999955	0.965349	0.989584	0.985702	0.989415	0.984195	0.986771	0.970556	0.968011	0.999956	0.986248	0.986203	0.967741	0.987313	0.980172	0.986204	0.965682	0.983824	0.975692	0.986305	0.983109
GCA_902374425.1	0.990013	0.989202	0.992382	0.985153	0.969693	0.976867	0.987753	0.987807	0.990059	0.987234	0.987814	0.987498	0.989405	0.986202	0.989177	0.997117	0.977978	0.987321	0.981903	0.972125	0.976614	0.978124	0.987333	0.990062	0.987749	0.995661	0.98852	0.988714	0.99565	0.968316	0.991207	0.98857	0.992287	0.990646	0.989634	0.970572	0.966926	0.995669	0.988331	0.987834	0.968555	0.989982	0.981448	0.98782	0.966986	0.987601	0.976292	0.987183	0.987333
GCA_027495645.1	0.972327	0.967741	0.970458	0.967854	0.984155	0.97882	0.964395	0.969014	0.969075	0.970786	0.969041	0.969007	0.970523	0.968315	0.967545	0.970983	0.977294	0.970617	0.975283	0.97814	0.977724	0.97823	0.97063	0.971643	0.969025	0.967797	0.970973	0.966281	0.967584	0.981229	0.969827	0.967859	0.969792	0.96841	0.966498	0.978373	0.982002	0.967784	0.971488	0.969041	0.999732	0.966737	0.975649	0.969027	0.985133	0.970119	0.977605	0.970099	0.969455
GCA_013303595.1	0.992275	0.987085	0.98767	0.982898	0.972346	0.978003	0.984496	0.984932	0.984425	0.986365	0.984946	0.984934	0.987298	0.983388	0.987019	0.988331	0.978563	0.986471	0.978765	0.972568	0.974064	0.974815	0.986514	0.98797	0.984929	0.987767	0.986992	0.98784	0.988008	0.968529	0.987483	0.986459	0.98717	0.989096	0.98804	0.974024	0.967227	0.987775	0.984644	0.984943	0.972492	0.988692	0.979077	0.984937	0.966811	0.984691	0.977999	0.987239	0.985806
GCA_027660365.1	0.985169	0.988239	0.988054	0.983747	0.972134	0.977497	0.985419	0.987853	0.985535	0.985459	0.987882	0.987605	0.990001	0.984325	0.988682	0.986338	0.977087	0.985093	0.980328	0.972528	0.974967	0.976266	0.985104	0.987557	0.987887	0.984102	0.98948	0.990313	0.984087	0.970784	0.988415	0.986151	0.986409	0.987803	0.989733	0.973575	0.970184	0.984102	0.983669	0.987896	0.971715	0.988364	0.982164	0.987876	0.970134	0.986757	0.977902	0.985449	0.988149
GCA_002865425.1	0.975791	0.977165	0.977309	0.97718	0.977455	0.990704	0.975194	0.976241	0.97586	0.977305	0.976319	0.976364	0.976709	0.976296	0.976145	0.978247	0.990431	0.977122	0.989976	0.976871	0.990635	0.993075	0.977098	0.977145	0.976305	0.976229	0.97558	0.977357	0.976094	0.979299	0.976173	0.976297	0.976765	0.977882	0.977153	0.977454	0.976808	0.976341	0.977716	0.97633	0.977403	0.974666	0.988879	0.976307	0.974416	0.978241	0.976906	0.976297	0.975873
GCA_021532045.1	0.985976	0.989592	0.988437	0.987819	0.972294	0.97905	0.985338	0.987896	0.98848	0.986661	0.98791	0.987687	0.986594	0.98685	0.986797	0.987722	0.979136	0.986499	0.981979	0.974452	0.978635	0.979066	0.986508	0.987493	0.987906	0.98618	0.987188	0.986876	0.985942	0.971155	0.989478	0.985681	0.988314	0.987596	0.9876	0.972546	0.970368	0.986188	0.98799	0.987908	0.971229	0.986877	0.980111	0.987894	0.971321	0.996918	0.976862	0.98619	0.987358
GCA_003467625.1	0.976866	0.977433	0.976332	0.976851	0.977438	0.989034	0.976103	0.976736	0.975851	0.976042	0.976758	0.976718	0.975367	0.975487	0.977365	0.978218	0.989853	0.976029	0.987357	0.977491	0.989248	0.990835	0.976028	0.977117	0.976763	0.97658	0.974966	0.97635	0.976681	0.979654	0.97686	0.975668	0.976095	0.977463	0.976301	0.978354	0.976387	0.976564	0.977556	0.976765	0.976883	0.976474	0.986605	0.976729	0.974913	0.9778	0.977336	0.975473	0.976055
GCA_022132565.1	0.984051	0.992005	0.985914	0.982146	0.968814	0.974607	0.983355	0.999555	0.98503	0.98312	0.999484	0.999704	0.986023	0.982593	0.985981	0.985908	0.975218	0.983252	0.979069	0.97037	0.971041	0.971879	0.983121	0.986425	0.999676	0.98457	0.984295	0.987504	0.984826	0.969536	0.986678	0.984133	0.985794	0.987433	0.988236	0.97013	0.963665	0.984575	0.98766	0.999721	0.968542	0.9867	0.97744	0.999717	0.968645	0.986346	0.975257	0.985345	0.984411
GCA_002865405.1	0.987064	0.986181	0.991987	0.980556	0.969698	0.977543	0.987729	0.98614	0.988283	0.985813	0.986166	0.986209	0.987482	0.983625	0.986886	0.98835	0.97775	0.985751	0.982038	0.971326	0.976644	0.977121	0.985729	0.987593	0.98613	0.98846	0.986291	0.988409	0.988337	0.968354	0.989312	0.987179	0.992181	0.986809	0.988007	0.971154	0.967559	0.988453	0.984498	0.986212	0.968179	0.987776	0.979184	0.986145	0.969158	0.982511	0.974794	0.988773	0.984642
GCA_013303805.1	0.987267	0.988407	0.992998	0.981776	0.969852	0.977111	0.988443	0.987897	0.989034	0.983989	0.987886	0.987582	0.988721	0.985007	0.988576	0.989849	0.977153	0.984044	0.982114	0.970546	0.975736	0.976584	0.98404	0.988831	0.987853	0.987619	0.987662	0.989862	0.987618	0.96862	0.990988	0.988505	0.993161	0.984787	0.990243	0.970065	0.965687	0.987615	0.985336	0.98789	0.968318	0.989042	0.979601	0.987858	0.967271	0.983942	0.975755	0.98818	0.987042
GCA_003436535.1	0.985484	0.987497	0.988783	0.980823	0.969889	0.975818	0.984491	0.984233	0.987378	0.98816	0.98424	0.984136	0.989403	0.982811	0.986597	0.986871	0.97798	0.988177	0.979054	0.969114	0.973067	0.974234	0.988163	0.989596	0.984177	0.984088	0.99041	0.990737	0.984301	0.969013	0.988288	0.986005	0.988609	0.990296	0.990106	0.970775	0.964162	0.984242	0.985775	0.984206	0.968987	0.986609	0.976564	0.984269	0.966594	0.982778	0.975232	0.989851	0.987265
GCA_013303605.1	0.988855	0.988888	0.989971	0.981175	0.967694	0.974648	0.986012	0.986191	0.985137	0.983029	0.986211	0.986328	0.986768	0.983632	0.987043	0.995276	0.975558	0.983109	0.979022	0.969843	0.973529	0.976226	0.983106	0.988182	0.986214	0.999974	0.983726	0.987648	0.999962	0.96588	0.989657	0.985954	0.98976	0.984587	0.98712	0.971371	0.968557	0.999965	0.986143	0.986311	0.96844	0.987673	0.980286	0.986318	0.965939	0.984095	0.975672	0.986309	0.983278
GCA_905204875.1	0.990182	0.988066	0.991584	0.983929	0.972448	0.979963	0.989329	0.989299	0.989658	0.989816	0.989303	0.989079	0.991598	0.984765	0.990943	0.988693	0.978551	0.989874	0.984074	0.973662	0.977895	0.978404	0.989839	0.992262	0.989296	0.98891	0.992641	0.991144	0.988843	0.971787	0.990078	0.989943	0.991474	0.991953	0.990782	0.973471	0.968967	0.988841	0.988204	0.989306	0.971388	0.990373	0.982042	0.98924	0.968883	0.986606	0.979743	0.991388	0.991982
GCA_013299595.1	0.987444	0.987799	0.990488	0.983959	0.968022	0.977248	0.986535	0.987654	0.989135	0.988139	0.987682	0.987669	0.989267	0.983649	0.987249	0.98896	0.976878	0.988222	0.981623	0.972235	0.97523	0.976321	0.988231	0.989302	0.987634	0.987806	0.988092	0.988919	0.987796	0.96749	0.991315	0.986978	0.989421	0.988483	0.988667	0.971143	0.964517	0.987817	0.986164	0.987676	0.967611	0.988387	0.979356	0.98766	0.9654	0.985234	0.975341	0.989232	0.987101
GCA_003459125.1	0.987449	0.992304	0.992665	0.98337	0.971025	0.976871	0.990991	0.989846	0.992999	0.989959	0.989872	0.98987	0.991921	0.986342	0.989219	0.990491	0.977762	0.98998	0.981974	0.97151	0.976962	0.977674	0.989978	0.990317	0.989878	0.988728	0.991539	0.993053	0.988955	0.97237	0.993076	0.990706	0.992244	0.992193	0.993834	0.97108	0.96813	0.988731	0.98791	0.989882	0.968524	0.990942	0.979869	0.989912	0.969281	0.988298	0.976843	0.992159	0.989838
GCA_026805025.1	0.98731	0.989992	0.991485	0.980782	0.970129	0.976898	0.986143	0.98851	0.985736	0.985819	0.988512	0.988388	0.987628	0.981847	0.988434	0.988242	0.973279	0.985749	0.976754	0.971076	0.974101	0.974838	0.985754	0.987939	0.988499	0.987266	0.986996	0.98876	0.987212	0.965824	0.990163	0.989416	0.990997	0.987611	0.989837	0.970307	0.966326	0.987272	0.986297	0.988515	0.968451	0.9881	0.978325	0.988437	0.966353	0.984911	0.973869	0.988526	0.987894
GCA_028327265.1	0.972246	0.981761	0.980535	0.973644	0.965822	0.973626	0.974117	0.976847	0.976293	0.972772	0.976861	0.976373	0.975332	0.999566	0.973594	0.981123	0.972277	0.973086	0.974476	0.966271	0.964786	0.968614	0.973007	0.976092	0.976771	0.975038	0.97269	0.980905	0.974921	0.959302	0.980576	0.97403	0.98022	0.97645	0.980207	0.96866	0.957534	0.975045	0.977313	0.976793	0.966586	0.976584	0.967791	0.976866	0.959078	0.978917	0.963361	0.976658	0.972445
GCA_008679315.1	0.989714	0.988115	0.990747	0.982217	0.970235	0.97398	0.983345	0.985379	0.986938	0.986161	0.985484	0.985435	0.98975	0.983344	0.987817	0.988939	0.975482	0.986169	0.978634	0.968312	0.975601	0.976828	0.986178	0.988799	0.985448	0.988263	0.98756	0.987062	0.988342	0.971399	0.988705	0.987986	0.988247	0.988163	0.988833	0.969958	0.965931	0.988274	0.986943	0.985495	0.968599	0.988671	0.979869	0.985423	0.963766	0.985737	0.97556	0.985634	0.986568
GCA_022775325.1	0.971515	0.969339	0.970059	0.968929	0.982386	0.977959	0.972143	0.968083	0.96957	0.971153	0.9681	0.968137	0.971009	0.967998	0.971508	0.971674	0.979024	0.970969	0.976058	0.983077	0.978171	0.978727	0.970969	0.970542	0.968099	0.971015	0.96995	0.970864	0.971014	0.986244	0.969728	0.970735	0.97047	0.970969	0.969963	0.981479	0.984742	0.971016	0.969703	0.968215	0.9828	0.970767	0.97688	0.968139	0.985226	0.969811	0.977872	0.970991	0.971122
GCA_003438585.1	0.981191	0.985942	0.98603	0.976775	0.969601	0.974893	0.982686	0.983252	0.982466	0.985883	0.983267	0.983222	0.983652	0.979069	0.985407	0.986047	0.975309	0.985818	0.978111	0.970396	0.968676	0.97097	0.985774	0.984952	0.98325	0.982796	0.982866	0.988399	0.982835	0.967255	0.984882	0.981724	0.985284	0.987181	0.98598	0.971404	0.960946	0.982785	0.981407	0.983231	0.968213	0.985489	0.97686	0.983212	0.96452	0.984014	0.974165	0.983818	0.981449
GCA_003464875.1	0.984539	0.989977	0.98808	0.982961	0.971723	0.977084	0.985449	0.985849	0.987757	0.987583	0.985995	0.985673	0.9889	0.9833	0.986877	0.986801	0.976806	0.987677	0.981185	0.970976	0.976031	0.975618	0.987582	0.988191	0.985976	0.985042	0.990053	0.990667	0.985096	0.973904	0.988123	0.986043	0.986922	0.989994	0.990717	0.972313	0.968386	0.985033	0.984201	0.986003	0.971019	0.987217	0.982789	0.98585	0.968299	0.987173	0.976207	0.987937	0.988771
GCA_020537805.1	0.981376	0.989027	0.982674	0.979651	0.965573	0.972029	0.980441	0.997568	0.982525	0.981093	0.99726	0.997455	0.982588	0.979709	0.983009	0.982969	0.973123	0.981534	0.975985	0.967936	0.967717	0.968746	0.981405	0.98324	0.997392	0.981705	0.981942	0.98516	0.981783	0.965863	0.983312	0.981537	0.982337	0.984072	0.985405	0.96804	0.961228	0.981702	0.985245	0.997576	0.965563	0.984604	0.975192	0.997349	0.965814	0.983552	0.972934	0.983644	0.981363
GCA_003473045.1	0.986906	0.988879	0.990155	0.981838	0.972804	0.977396	0.987953	0.984606	0.98932	0.988382	0.984645	0.984673	0.990567	0.983894	0.987368	0.989323	0.978117	0.988477	0.981301	0.974353	0.973657	0.974652	0.988433	0.989182	0.98462	0.987327	0.990374	0.991917	0.987325	0.971039	0.990393	0.987251	0.990627	0.991771	0.991988	0.9726	0.966177	0.987358	0.98506	0.984748	0.971721	0.990292	0.976985	0.984533	0.967574	0.985542	0.977273	0.988665	0.98983
GCA_015559445.1	0.988494	0.988996	0.997374	0.981533	0.971393	0.978881	0.989884	0.989006	0.990987	0.988422	0.98903	0.988845	0.991875	0.984186	0.990754	0.991073	0.979214	0.988425	0.983104	0.973504	0.976016	0.977808	0.98842	0.99084	0.988986	0.987157	0.988195	0.992214	0.987228	0.973674	0.991862	0.989769	0.997267	0.991154	0.990218	0.973603	0.97043	0.987169	0.988294	0.989051	0.970855	0.991418	0.982958	0.989035	0.970961	0.986833	0.97836	0.991634	0.989893
GCA_013303395.1	0.983543	0.987222	0.987219	0.979283	0.970363	0.975241	0.983488	0.983345	0.982183	0.999902	0.983323	0.983427	0.987467	0.979475	0.986695	0.985693	0.975004	0.999941	0.977949	0.96887	0.972709	0.974509	0.999934	0.986352	0.983481	0.982993	0.986401	0.989023	0.983313	0.96713	0.987596	0.984208	0.985048	0.988419	0.98702	0.972145	0.965175	0.983081	0.983755	0.983317	0.96987	0.985807	0.978636	0.983375	0.96655	0.98467	0.974566	0.985787	0.984569
GCA_013300525.1	0.992447	0.987162	0.987418	0.982056	0.970683	0.975646	0.984841	0.985873	0.983608	0.985961	0.985869	0.985855	0.986304	0.984023	0.986959	0.987981	0.97719	0.986273	0.977919	0.971361	0.974832	0.975274	0.986236	0.989154	0.985829	0.9878	0.986611	0.987601	0.987808	0.966796	0.986703	0.9854	0.986333	0.989064	0.987081	0.972805	0.966249	0.987778	0.985845	0.985862	0.970188	0.988262	0.980153	0.985872	0.965901	0.98538	0.977966	0.985286	0.983785
GCA_021768575.1	0.970374	0.965515	0.970761	0.966748	0.97664	0.975123	0.967461	0.9687	0.968575	0.970611	0.968703	0.968718	0.969265	0.965406	0.967789	0.969617	0.976129	0.970321	0.975194	0.976111	0.97493	0.976052	0.970321	0.968425	0.968696	0.967636	0.968829	0.966969	0.967229	0.974514	0.969347	0.966114	0.971711	0.96734	0.967289	0.986704	0.977136	0.967677	0.969023	0.968717	0.975519	0.967564	0.971102	0.968683	0.977778	0.968515	0.970547	0.969423	0.967412
GCA_026804885.1	0.972934	0.968965	0.969403	0.969114	0.986717	0.978482	0.970981	0.969784	0.968216	0.973151	0.969855	0.969915	0.971201	0.96753	0.971728	0.97022	0.979391	0.973054	0.977622	0.982427	0.977481	0.978558	0.973057	0.972349	0.969839	0.970592	0.970627	0.971242	0.970269	0.985393	0.969023	0.969861	0.970692	0.971425	0.971	0.983762	0.985929	0.970581	0.970137	0.969855	0.985591	0.970863	0.976556	0.969814	0.985088	0.970975	0.980896	0.971556	0.970824
GCA_003464115.1	0.983614	0.988707	0.986812	0.981521	0.97236	0.976982	0.984213	0.984253	0.986594	0.986939	0.984268	0.984033	0.988296	0.982106	0.984454	0.986269	0.976706	0.987462	0.980253	0.970805	0.971911	0.971337	0.987197	0.987388	0.984293	0.984067	0.988527	0.990379	0.984111	0.97297	0.987682	0.98457	0.985359	0.989364	0.991207	0.972864	0.967183	0.984058	0.983643	0.984292	0.971066	0.986216	0.979539	0.984258	0.968511	0.985623	0.973868	0.987903	0.987033
GCA_013303495.1	0.983666	0.987065	0.986863	0.97883	0.970104	0.97504	0.983842	0.983361	0.981465	0.999905	0.983341	0.983454	0.98732	0.979407	0.986364	0.985335	0.974833	0.999921	0.977857	0.968516	0.972585	0.974553	0.999924	0.986128	0.983504	0.982873	0.986673	0.989074	0.983195	0.966954	0.987103	0.984046	0.984769	0.98851	0.987289	0.971907	0.9653	0.982971	0.983219	0.983447	0.969742	0.985279	0.978581	0.983391	0.966257	0.984178	0.974355	0.985784	0.984637
GCA_019012805.1	0.978041	0.9768	0.978736	0.978316	0.975689	0.992139	0.976026	0.977956	0.977609	0.979323	0.977996	0.977955	0.977873	0.977234	0.977497	0.979036	0.992788	0.979332	0.98958	0.977044	0.991249	0.993493	0.979333	0.977858	0.977997	0.976877	0.978536	0.976888	0.976838	0.979952	0.977959	0.97655	0.978795	0.977194	0.976604	0.977236	0.97641	0.976901	0.978687	0.977982	0.976322	0.976674	0.991103	0.977926	0.977668	0.976943	0.977855	0.978415	0.977052
GCA_016904015.1	0.990585	0.99086	0.991726	0.985065	0.972341	0.978351	0.988586	0.988277	0.99135	0.98784	0.988383	0.988278	0.989063	0.987531	0.989516	0.999984	0.97957	0.988008	0.984067	0.974087	0.978251	0.979773	0.988013	0.990348	0.988338	0.997323	0.988172	0.989972	0.99734	0.972725	0.991571	0.9889	0.991644	0.989686	0.990334	0.972627	0.970137	0.997337	0.988207	0.988376	0.970725	0.990514	0.984165	0.988358	0.969555	0.98879	0.977919	0.988303	0.989359
GCA_008681065.1	0.984358	0.984224	0.988117	0.976683	0.970681	0.974446	0.982344	0.983132	0.982197	0.984475	0.983204	0.983181	0.983773	0.979738	0.985792	0.984976	0.977423	0.984439	0.980208	0.971447	0.976255	0.975863	0.984504	0.985322	0.983176	0.984383	0.983194	0.985622	0.98438	0.968559	0.985064	0.981471	0.986834	0.982349	0.985228	0.972446	0.964678	0.98435	0.984678	0.983221	0.969617	0.984405	0.978857	0.983175	0.964155	0.9814	0.975782	0.984555	0.981011
GCA_013303565.1	0.992586	0.987335	0.987574	0.982114	0.970908	0.975866	0.985234	0.985947	0.983744	0.986083	0.985953	0.985935	0.986109	0.983972	0.986884	0.987915	0.977278	0.986395	0.978156	0.971645	0.974774	0.975226	0.986364	0.989284	0.985934	0.987979	0.986938	0.987772	0.987994	0.966762	0.987118	0.98563	0.986477	0.989356	0.987421	0.97298	0.966343	0.987973	0.985944	0.98595	0.970458	0.988329	0.980181	0.985945	0.966151	0.985417	0.977988	0.985428	0.983785
GCA_013303535.1	0.984235	0.992277	0.986031	0.982047	0.968718	0.974318	0.983647	0.999919	0.985513	0.983985	0.999689	0.999905	0.986063	0.983227	0.986136	0.986082	0.975001	0.984062	0.979334	0.970016	0.971189	0.971986	0.983959	0.986236	0.999858	0.984696	0.984656	0.987562	0.984771	0.969564	0.987173	0.984698	0.985678	0.987466	0.98823	0.969763	0.963592	0.984688	0.988206	0.999924	0.968574	0.986978	0.977831	0.999869	0.968605	0.986517	0.975181	0.985598	0.984525
GCA_028327435.1	0.965598	0.96722	0.966385	0.968338	0.961681	0.965596	0.964991	0.964402	0.966783	0.967685	0.964399	0.964429	0.967499	0.967193	0.96659	0.966366	0.965691	0.967734	0.967869	0.960718	0.963798	0.965509	0.96776	0.96638	0.964396	0.965393	0.966379	0.966928	0.965395	0.95886	0.966652	0.966938	0.96816	0.966972	0.96645	0.961819	0.959042	0.965401	0.966456	0.964401	0.959841	0.967431	0.964073	0.964399	0.956987	0.967033	0.962558	0.965965	0.967449
GCA_015557345.1	0.986256	0.987973	0.988722	0.981778	0.968903	0.975627	0.983447	0.986852	0.986197	0.984006	0.986854	0.986619	0.987155	0.983995	0.985992	0.988779	0.976094	0.983831	0.97932	0.969839	0.975043	0.976811	0.983882	0.989005	0.986844	0.987284	0.985262	0.986628	0.987446	0.972327	0.988719	0.985919	0.986915	0.986523	0.986292	0.970879	0.967734	0.987283	0.986088	0.986853	0.96756	0.985852	0.980817	0.986826	0.967405	0.98577	0.975793	0.984899	0.983444
GCA_026804965.1	0.974252	0.973841	0.975066	0.97155	0.973799	0.988388	0.970109	0.972333	0.972528	0.974515	0.972339	0.972395	0.970833	0.971333	0.97177	0.973336	0.994017	0.974635	0.986141	0.977382	0.988399	0.991578	0.97465	0.970888	0.972321	0.969649	0.971448	0.972788	0.969503	0.974463	0.972764	0.969386	0.975724	0.970905	0.971981	0.976853	0.970065	0.969746	0.975074	0.972218	0.97441	0.970761	0.985144	0.972341	0.973903	0.973735	0.973783	0.971871	0.973103
GCA_015666995.1	0.989484	0.989484	0.989846	0.981394	0.970194	0.976135	0.984697	0.983716	0.98533	0.98549	0.983726	0.983646	0.985804	0.981871	0.985959	0.99543	0.977045	0.98557	0.97823	0.971361	0.975448	0.97695	0.985565	0.989114	0.983666	0.995731	0.984175	0.988176	0.995741	0.969012	0.989808	0.984879	0.988998	0.987882	0.988618	0.972427	0.968372	0.995732	0.987243	0.983715	0.970338	0.987715	0.98197	0.983731	0.966711	0.985882	0.975	0.985582	0.985235
[truncated: 104 more columns]
