# Supplementary material for: Comparative genomics reveals extensive intra-species genetic divergence of the prevalent gut commensal Ruminococcus gnavus
Source: Microb Genom. 2023 Jul 24;9(7):mgen001071. doi: 10.1099/mgen.0.001071 (PMC10438805; doi:10.1099/mgen.0.001071)
Supplement: Supplementary material 5 [file mgen-9-1071-s005.xlsx]

## Sheet: Sheet1
Gene	ackA	ackA_1	acsA	acsA_1	acsA_2	acsA_3	acyP	adh	adk	aglD	aglD_1	aglD_2	aglE_1	aglE_2	aglE_3	aglE_4	aglE_5	aglE_6	aglE_7	aglF	aglF_2	aglF_3	aglG	aglG_1	aglG_2	aglI	aglI_1	aglI_2	aglJ	aglK	aglM	aglM_2	aksF	alaS_1	alaS_2	alaS_3	aldhT	apgM1	apgM2	araD	arcD	arcR	arcR_1	arcR_2	are	are_1	are_2	arfC	argF_1
GCA_000526735.1	1	0	0	0	0	0	1	0	1	0	1	1	1	0	0	0	0	0	0	1	0	0	1	0	0	0	0	0	0	0	0	0	1	1	1	0	0	1	1	0	0	1	0	0	1	0	0	0	1
GCA_028327455.1	1	0	0	0	0	0	1	0	1	0	1	1	1	0	0	0	0	0	0	1	0	0	1	0	0	0	0	0	0	0	1	0	1	1	1	0	0	1	1	0	0	1	0	0	1	0	1	0	1
GCA_028327435.1	1	0	0	0	0	0	1	0	1	0	1	1	1	0	0	0	0	0	0	1	0	0	1	0	0	0	0	0	0	0	1	0	1	1	1	0	0	1	1	0	0	1	0	0	1	0	1	0	1
GCA_022714985.1	1	0	0	0	0	0	1	0	1	0	1	1	1	0	0	0	0	0	0	1	0	0	1	0	1	0	0	0	0	0	1	0	1	1	1	0	0	1	1	0	0	1	0	0	0	0	0	0	1
GCA_013303625.1	1	0	0	0	0	0	1	0	1	0	1	1	1	0	0	0	0	0	0	1	0	0	1	0	0	0	0	0	0	0	0	0	1	1	1	0	0	1	1	0	0	1	0	0	0	0	0	0	1
GCA_002865345.1	1	0	0	0	0	0	1	0	1	0	0	1	1	0	0	0	0	0	0	1	1	0	1	0	0	0	0	0	0	0	1	0	1	1	1	0	0	1	1	0	0	1	0	0	0	0	0	0	1
GCA_026805005.1	1	0	0	0	0	0	1	0	1	0	1	1	1	0	0	0	0	0	0	1	0	0	1	0	0	0	0	0	0	0	0	0	1	1	1	0	0	1	1	0	0	1	0	0	0	0	0	0	1
GCA_026804965.1	1	0	0	0	0	0	1	0	1	0	1	1	1	0	0	0	0	0	0	1	0	0	1	0	0	0	0	0	0	0	0	0	1	1	1	0	0	1	1	0	0	1	0	0	0	0	0	0	1
GCA_002865385.1	1	0	0	0	0	0	1	0	1	0	1	1	1	0	0	0	0	0	0	1	0	0	1	0	0	0	0	0	0	0	0	0	1	1	1	0	0	1	1	0	0	1	0	0	0	0	0	0	1
GCA_002865305.1	1	0	0	0	0	0	1	0	1	0	1	1	1	0	0	0	0	0	0	1	0	0	1	0	0	0	0	0	0	0	0	0	1	1	1	0	0	1	1	0	0	1	0	0	0	0	0	0	1
GCA_003467625.1	1	0	0	0	0	0	1	0	1	0	0	1	1	0	0	0	0	0	0	1	0	0	0	0	0	0	0	0	0	1	0	0	1	1	1	0	0	1	1	0	0	1	0	0	0	0	0	0	1
GCA_026805165.1	1	0	0	0	0	0	1	0	1	0	0	1	1	0	0	0	0	0	0	1	0	0	0	0	0	0	0	0	0	0	0	0	1	1	1	0	0	1	1	0	0	1	0	0	0	0	0	0	1
GCA_026804945.1	1	0	0	0	0	0	1	0	1	0	1	1	1	0	0	0	0	0	0	1	0	0	1	0	0	0	0	0	0	0	0	0	1	1	1	0	0	1	1	0	0	1	0	0	0	0	0	0	1
GCA_002865425.1	1	0	0	0	0	0	1	0	1	0	1	1	1	0	0	0	0	0	0	1	0	1	1	0	0	0	0	0	0	0	1	0	1	1	1	0	0	1	1	0	0	1	0	0	0	0	0	0	1
GCA_019012805.1	1	0	0	0	0	0	1	0	0	0	1	1	1	0	0	0	0	0	0	1	0	0	1	0	0	0	0	0	0	0	0	0	1	1	1	0	0	1	1	0	0	1	0	0	0	0	0	0	1
GCA_026804985.1	1	0	0	0	0	0	1	0	1	0	1	1	1	0	0	0	0	0	0	1	0	0	1	0	0	0	0	0	0	0	0	0	1	1	1	0	0	1	1	0	0	1	0	0	0	0	0	0	1
GCA_026804895.1	1	0	0	0	0	0	1	0	1	0	1	1	1	0	0	0	0	0	0	1	0	0	1	0	0	0	0	0	0	0	0	0	1	1	1	0	0	1	1	0	0	1	0	0	0	0	0	0	1
GCA_013299825.1	1	0	0	0	0	0	1	0	1	1	0	0	1	0	0	0	0	0	0	1	0	0	1	0	0	0	0	0	1	0	0	0	1	1	1	0	0	1	1	0	0	0	0	0	1	0	0	0	1
GCA_002865325.1	1	0	0	0	0	0	1	0	1	0	0	1	1	0	0	0	0	0	0	1	0	0	1	0	0	0	0	0	1	0	1	0	1	1	1	0	0	1	1	0	0	1	0	0	0	1	0	0	1
GCA_021768575.1	1	0	0	0	0	0	1	0	1	0	1	1	1	0	0	0	0	0	0	1	0	0	1	0	0	0	0	0	0	0	0	0	1	1	1	0	0	1	1	0	0	1	0	0	0	1	0	0	1
GCA_002865285.1	1	0	0	0	0	0	1	0	1	0	0	1	1	0	0	0	0	0	0	1	0	0	0	0	0	0	0	0	0	1	0	0	1	1	1	0	0	1	1	0	0	0	0	0	0	0	0	0	1
GCA_017850315.1	1	0	0	0	0	0	1	0	1	1	0	0	1	0	0	0	0	0	0	1	0	0	1	0	0	0	0	0	1	0	0	1	1	1	1	0	0	0	1	0	0	1	0	0	0	1	0	1	1
GCA_028462275.1	1	0	0	0	0	0	1	0	1	1	0	0	1	0	0	0	0	0	0	1	0	0	1	0	0	0	0	0	1	0	0	0	1	1	1	0	0	1	1	0	0	0	0	0	0	0	0	0	1
GCA_027495705.1	1	0	0	0	0	0	1	0	1	1	0	0	1	0	0	0	0	0	0	1	0	0	1	0	0	0	0	0	1	0	0	0	1	1	1	0	0	1	1	0	0	0	0	0	0	0	0	0	1
GCA_027495645.1	1	0	0	0	0	0	1	0	1	1	0	0	1	0	0	0	0	0	0	1	0	0	1	0	0	0	0	0	1	0	0	0	1	1	1	0	0	1	1	0	0	0	0	0	0	0	0	0	1
GCA_027671245.1	1	0	0	0	0	0	1	0	1	1	0	0	1	0	0	0	0	0	0	1	0	0	1	1	0	0	0	0	1	0	0	0	1	1	1	0	0	1	1	0	0	0	0	0	0	1	0	0	1
GCA_003470265.1	1	0	0	0	0	0	1	0	1	1	0	0	1	0	0	0	0	0	0	1	0	0	1	1	0	0	0	0	1	0	0	0	1	1	1	0	0	1	1	0	0	0	0	0	0	1	0	0	1
GCA_022775325.1	1	0	0	0	0	0	1	0	1	1	0	0	1	0	1	1	0	0	0	1	0	0	1	0	0	1	0	0	1	0	0	0	1	1	1	0	0	1	1	0	0	1	0	0	0	0	1	0	1
GCA_022714625.1	1	0	0	0	0	0	1	0	0	0	0	0	1	0	0	0	0	0	0	1	0	0	1	0	0	0	0	0	1	0	0	0	1	1	1	0	0	1	1	0	0	0	0	0	0	0	0	0	1
GCA_019414925.1	1	0	0	0	0	0	1	0	1	1	0	0	1	0	0	0	0	0	0	1	0	0	1	0	0	0	0	0	1	0	0	0	1	1	1	0	0	1	1	0	0	0	0	0	0	1	0	0	1
GCA_002865485.1	1	0	0	0	0	0	1	0	1	1	0	0	1	0	0	0	0	0	0	1	0	0	1	0	0	0	0	0	1	0	0	0	1	1	1	0	0	1	1	0	0	0	0	0	0	0	0	0	1
GCA_002865435.1	1	0	0	0	0	0	1	0	1	1	0	0	1	0	0	0	0	0	0	1	0	0	1	0	0	0	0	0	1	0	0	0	1	1	1	0	0	1	1	0	0	0	0	0	0	0	0	0	1
GCA_026169315.1	1	0	0	0	0	0	0	0	1	1	0	0	1	0	1	1	0	0	0	1	0	0	0	0	0	1	0	0	0	1	0	0	1	1	1	0	0	1	1	0	0	0	0	0	0	0	0	0	1
GCA_024459975.1	1	1	0	0	0	0	1	0	1	1	0	0	1	0	0	0	0	0	0	1	0	0	1	0	0	0	0	0	1	0	0	0	1	1	1	0	0	1	1	0	0	1	0	0	0	0	0	0	1
GCA_026804925.1	1	0	0	0	0	0	1	0	1	1	0	0	1	0	0	0	0	0	0	1	0	0	1	1	0	0	0	0	1	0	0	0	1	1	1	0	0	1	1	0	0	1	0	0	0	0	0	0	1
GCA_026804885.1	1	0	0	0	0	0	1	0	1	1	0	0	1	0	0	0	0	0	0	1	0	0	1	0	0	0	0	0	1	0	0	0	1	1	1	0	0	1	1	0	0	0	0	0	0	0	0	0	1
GCA_022720795.1	1	0	0	0	0	0	1	0	1	1	1	0	1	0	0	0	0	0	0	1	0	0	1	0	0	0	0	0	0	0	1	0	1	1	1	0	0	1	1	0	0	1	0	0	1	1	0	0	1
GCA_021532045.1	1	0	0	0	0	0	1	0	1	0	0	1	1	0	0	0	0	0	0	1	0	0	1	0	0	0	0	0	0	0	0	0	1	1	1	0	0	1	1	0	0	1	0	0	1	0	0	0	1
GCA_013303285.1	1	0	0	0	0	0	1	0	1	0	0	1	1	0	0	0	0	0	0	1	0	0	1	0	0	0	0	0	0	0	1	0	1	1	1	0	0	1	1	0	0	1	0	0	1	0	0	0	1
GCA_013302885.1	1	0	0	0	0	0	1	0	1	0	0	1	1	0	0	0	0	0	0	1	0	0	1	0	0	0	0	0	0	0	1	0	1	1	1	0	0	1	1	0	0	1	0	0	1	0	0	0	1
GCA_902167785.1	1	0	0	0	0	0	1	0	1	0	1	1	1	0	0	0	0	0	0	1	0	0	1	0	0	0	0	0	0	0	0	0	1	1	1	0	0	1	1	0	0	0	0	0	1	1	0	0	1
GCA_900067245.1	1	0	0	0	0	0	1	0	1	0	1	1	1	0	0	0	0	0	0	1	0	0	1	0	0	0	0	0	0	0	0	0	1	1	1	0	0	1	1	0	0	0	0	0	1	0	0	0	1
GCA_003475365.1	1	0	0	1	0	1	1	0	1	0	0	1	1	0	0	0	0	0	0	1	0	0	1	0	0	0	0	0	1	0	0	0	1	1	1	1	1	1	1	0	0	1	0	0	1	0	0	0	1
GCA_028327205.1	1	0	0	0	0	0	1	0	1	0	1	1	1	0	0	0	0	0	0	1	0	0	1	0	0	0	0	0	0	0	0	0	1	1	1	0	0	1	1	1	0	1	0	0	1	0	0	1	1
GCA_028327305.1	1	0	0	0	0	0	1	0	1	0	1	1	1	0	0	0	0	0	0	1	0	0	1	0	0	0	0	0	0	0	0	0	1	1	1	0	0	1	1	1	0	1	0	0	1	0	0	1	1
GCA_028327265.1	1	0	0	0	0	0	1	0	1	0	1	1	1	0	0	0	0	0	0	1	0	0	1	0	0	0	0	0	0	0	0	0	1	1	1	0	0	1	1	1	0	1	0	0	1	0	0	1	1
GCA_020537205.1	1	0	0	0	0	0	1	0	1	0	1	1	1	0	0	0	0	0	0	1	0	0	1	0	0	0	0	0	0	0	0	0	1	1	1	0	0	1	1	0	0	1	0	0	1	0	0	0	1
GCA_022743595.1	1	0	0	0	0	0	1	0	1	0	1	0	1	0	0	0	0	0	0	1	0	0	1	0	0	0	0	0	0	0	0	0	1	1	1	0	0	1	1	0	1	1	0	0	1	0	0	0	1
GCA_022724425.1	1	0	0	0	0	0	1	0	1	0	0	0	1	0	0	0	0	0	0	1	0	0	0	0	0	0	0	0	0	0	1	0	1	0	1	0	0	1	1	0	0	1	0	0	1	0	0	0	1
GCA_013303475.1	1	0	0	0	0	0	1	0	1	0	1	1	1	1	0	0	0	0	0	1	0	0	0	0	0	0	0	0	0	0	0	0	1	1	1	0	0	1	1	0	0	1	0	0	1	1	0	0	1
GCA_013303245.1	1	0	0	0	0	0	1	0	1	0	1	1	1	1	0	0	0	0	0	1	0	0	0	0	0	0	0	0	0	0	0	0	1	1	1	0	0	1	1	0	0	1	0	0	1	1	0	0	1
GCA_013303325.1	1	0	0	0	0	0	1	0	1	0	1	1	1	1	0	0	0	0	0	1	0	0	0	0	0	0	0	0	0	0	0	0	1	1	1	0	0	1	1	0	0	1	0	0	1	1	0	0	1
GCA_020538505.1	1	0	0	0	0	0	1	0	1	0	1	1	1	1	0	0	0	0	0	1	0	0	0	0	0	0	0	0	0	0	0	0	1	1	1	0	0	1	1	0	0	1	0	0	1	1	0	0	1
GCA_022132565.1	1	0	0	0	0	0	1	0	1	0	1	1	1	1	0	0	0	0	0	1	0	0	0	0	0	0	0	0	0	0	0	0	1	1	1	0	0	1	1	0	0	1	0	0	1	1	0	0	1
GCA_013303425.1	1	0	0	0	0	0	1	0	1	0	1	1	1	1	0	0	0	0	0	1	0	0	0	0	0	0	0	0	0	0	0	0	1	1	1	0	0	1	1	0	0	1	0	0	1	1	0	0	1
GCA_020538415.1	1	0	0	0	0	0	1	0	1	0	1	1	1	1	0	0	0	0	0	1	0	0	0	0	0	0	0	0	0	0	0	0	1	1	1	0	0	1	1	0	0	1	0	0	1	1	0	0	1
GCA_013303295.1	1	0	0	0	0	0	1	0	1	0	1	1	1	1	0	0	0	0	0	1	0	0	0	0	0	0	0	0	0	0	0	0	1	1	1	0	0	1	1	0	0	1	0	0	1	1	0	0	1
GCA_013299885.1	1	0	0	0	0	0	1	0	1	0	1	1	1	1	0	0	0	0	0	1	0	0	0	0	0	0	0	0	0	0	0	0	1	1	1	0	0	1	1	0	0	1	0	0	1	1	0	0	1
GCA_013303385.1	1	0	0	0	0	0	1	0	1	0	1	1	1	1	0	0	0	0	0	1	0	0	0	0	0	0	0	0	0	0	0	0	1	1	1	0	0	1	1	0	0	1	0	0	1	1	0	0	1
GCA_013303535.1	1	0	0	0	0	0	1	0	1	0	1	1	1	1	0	0	0	0	0	1	0	0	0	0	0	0	0	0	0	0	0	0	1	1	1	0	0	1	1	0	0	1	0	0	1	1	0	0	1
GCA_020537805.1	1	0	0	0	0	0	1	0	1	0	1	1	1	1	0	0	0	0	0	1	0	0	0	0	0	0	0	0	0	0	0	0	1	1	1	0	0	1	1	0	0	1	0	0	1	1	0	0	1
GCA_013303585.1	1	0	0	0	0	0	1	0	1	0	1	1	1	1	0	0	0	0	0	1	0	0	0	0	0	0	0	0	0	0	0	0	1	1	1	0	0	1	1	0	0	1	0	0	1	1	0	0	1
GCA_028327245.1	1	0	0	0	0	0	1	0	1	0	1	1	1	0	1	1	0	0	0	1	0	0	1	0	0	1	0	0	0	0	0	0	1	1	1	0	0	1	1	0	1	1	0	0	1	0	0	0	1
GCA_028327325.1	1	0	0	0	0	0	1	0	1	0	1	1	1	0	1	1	0	0	0	1	0	0	1	0	0	1	0	0	0	0	0	0	1	1	1	0	0	1	1	0	1	1	0	0	1	0	0	0	1
GCA_028327285.1	1	0	0	0	0	0	1	0	1	0	1	1	1	0	1	1	0	0	0	1	0	0	1	0	0	1	0	0	0	0	0	0	1	1	1	0	0	1	1	0	1	1	0	0	1	0	0	0	1
GCA_013299595.1	1	0	0	0	0	0	1	0	1	0	1	1	1	0	1	1	0	0	0	1	0	0	1	0	0	1	0	0	0	0	0	0	1	1	1	0	0	1	1	0	0	1	0	0	1	0	0	0	1
GCA_008121495.1	1	0	0	0	0	0	1	0	1	0	1	1	1	0	1	1	0	0	0	1	0	0	1	0	0	1	0	0	0	0	0	0	1	1	1	0	0	1	1	0	1	1	0	0	1	0	0	0	1
GCA_000169475.1	1	0	0	0	0	0	1	0	1	0	1	1	1	0	1	1	0	0	0	1	0	0	1	0	0	1	0	0	0	0	0	0	1	1	1	0	0	1	1	0	1	1	0	0	0	0	0	0	1
GCF_002959615.1	1	0	0	0	0	0	1	0	1	0	1	1	1	0	1	1	0	0	0	1	0	0	1	0	0	1	0	0	0	0	0	0	1	1	1	0	0	1	1	0	1	1	0	0	1	0	0	0	1
GCA_009831375.1	1	0	0	0	0	0	1	0	1	0	1	1	1	0	1	1	0	0	0	1	0	0	1	0	0	1	0	0	0	0	0	0	1	1	1	0	0	1	1	0	1	1	0	0	1	0	0	0	1
GCA_003471625.1	1	0	0	0	0	0	1	0	1	0	1	1	1	0	1	1	0	0	0	1	0	0	1	0	0	1	0	0	0	0	0	0	1	1	1	0	0	1	1	0	0	1	0	0	1	0	0	0	1
GCA_022735395.1	1	0	0	0	0	0	1	0	1	0	1	1	1	0	1	1	0	0	0	1	0	0	1	0	0	1	1	0	0	0	0	0	1	1	1	0	0	1	1	0	0	1	0	1	0	0	0	0	1
GCA_003457855.1	1	0	0	0	0	0	1	0	1	0	1	1	1	0	0	0	0	0	0	1	0	0	1	0	0	0	0	0	0	0	0	0	1	1	1	0	0	1	1	0	0	1	0	0	1	0	0	0	1
GCA_003473045.1	1	0	0	0	0	0	1	0	1	0	1	1	1	0	1	1	0	0	0	1	0	0	1	0	0	1	0	0	0	0	0	0	1	1	1	0	0	1	1	0	1	1	0	0	1	0	0	0	1
GCA_003459125.1	1	0	0	0	0	0	1	0	1	0	1	1	1	0	0	0	0	0	0	1	0	0	1	0	0	0	0	0	0	0	0	0	1	1	1	0	0	1	1	0	1	1	1	0	1	0	0	0	1
GCA_003473185.1	1	0	0	0	0	0	1	0	1	0	1	1	1	0	0	0	0	0	0	1	0	0	1	0	0	0	0	0	0	0	0	0	1	1	1	0	0	1	1	0	0	1	0	0	1	0	0	0	1
GCA_003436535.1	1	0	0	0	0	0	1	0	1	0	1	1	1	0	0	0	0	0	0	1	0	0	1	0	0	0	0	0	0	0	0	0	1	1	1	0	0	1	1	0	0	1	0	0	1	0	0	0	1
GCA_028327505.1	1	0	0	0	0	0	1	0	1	0	1	1	1	0	1	1	1	0	0	1	0	0	1	0	0	1	0	0	0	0	0	0	1	1	1	0	0	1	1	0	0	1	0	0	1	0	0	0	1
GCA_028327485.1	1	0	0	0	0	0	1	0	1	0	1	1	1	0	1	1	1	0	0	1	0	0	1	0	0	1	0	0	0	0	0	0	1	1	1	0	0	1	1	0	0	1	0	0	1	0	0	0	1
GCA_028327585.1	1	0	0	0	0	0	1	0	1	0	1	1	1	0	1	1	1	0	0	1	0	0	1	0	0	1	0	0	0	0	0	0	1	1	1	0	0	1	1	0	0	1	0	0	1	0	0	0	1
GCA_028327525.1	1	0	0	0	0	0	1	0	1	0	1	1	1	0	1	1	1	0	0	1	0	0	1	0	0	1	0	0	0	0	0	0	1	1	1	0	0	1	1	0	0	1	0	0	1	0	0	0	1
GCA_022713785.1	1	0	0	0	0	0	1	0	1	0	1	1	1	0	0	0	0	0	0	1	0	0	1	0	0	0	0	0	0	0	0	0	1	1	1	0	0	1	1	0	0	1	0	0	1	0	0	0	1
GCA_017850335.1	1	0	0	0	0	0	1	0	1	0	1	1	1	0	1	1	0	0	0	1	0	0	1	0	0	1	0	0	0	0	0	0	1	1	0	0	0	1	1	0	1	1	0	0	1	0	0	0	1
GCA_028462465.1	1	0	0	0	0	0	1	0	1	0	1	1	1	0	1	1	0	0	0	1	0	0	1	0	0	1	0	0	0	0	0	0	1	1	1	0	0	1	1	0	1	1	0	0	1	0	0	0	1
GCA_003475065.1	1	0	0	0	0	0	1	0	1	0	1	1	1	0	0	0	0	0	0	1	0	0	1	0	0	0	0	0	0	0	0	0	1	1	1	0	0	1	1	0	1	1	0	0	1	0	0	0	1
GCA_003469585.1	1	0	0	0	0	0	1	0	1	0	1	1	1	0	1	1	0	0	0	1	0	0	1	0	0	1	1	0	0	0	0	0	1	1	1	0	0	1	1	0	0	1	0	0	1	0	0	0	1
GCA_028327345.1	1	0	0	0	0	0	1	0	1	0	1	1	1	0	1	1	0	0	0	1	1	0	1	0	0	1	0	0	0	0	0	1	1	1	1	0	0	1	1	0	1	1	0	0	1	0	0	0	1
GCA_015561395.1	1	0	0	0	0	0	1	0	1	0	1	1	1	0	1	1	0	0	0	1	1	0	0	0	0	1	0	0	0	0	0	1	1	1	1	0	0	1	1	0	1	1	0	0	1	0	0	0	1
GCA_013303515.1	1	0	0	0	0	0	1	0	1	0	1	1	1	0	0	0	0	0	0	1	0	0	1	0	0	0	0	0	0	0	0	0	1	1	1	0	0	1	1	0	0	1	0	0	1	0	0	0	1
GCA_027697445.1	1	0	0	0	0	0	1	0	1	0	1	1	1	0	0	0	0	0	0	1	0	0	1	0	0	0	0	0	0	0	0	0	1	1	1	0	0	1	1	0	0	1	0	0	1	0	0	0	1
GCA_003471005.1	1	0	0	0	0	0	1	0	1	0	0	1	1	0	0	0	0	0	0	1	0	0	1	0	1	0	0	0	0	0	1	0	1	1	1	0	0	1	1	0	0	1	0	0	1	0	0	0	1
GCA_015561245.1	1	0	0	0	1	0	1	0	1	0	1	1	1	0	0	0	0	0	0	1	0	0	1	0	0	0	0	0	0	0	0	0	1	1	1	0	0	1	1	0	0	1	0	0	1	0	0	0	1
GCA_003438585.1	1	0	0	0	0	0	1	0	1	0	1	1	1	0	0	0	0	0	0	1	1	0	1	0	0	0	0	0	0	0	1	1	1	1	1	0	0	1	1	0	0	1	0	0	1	0	0	0	1
GCA_027660365.1	1	0	0	0	0	0	1	0	1	0	1	1	1	0	0	0	0	0	0	1	1	0	1	0	0	0	0	0	0	0	1	1	1	1	1	0	0	1	1	0	0	1	0	0	1	0	0	0	1
GCA_003468635.1	1	0	1	0	0	0	1	0	1	0	1	1	1	0	0	0	0	0	0	1	1	0	1	0	0	0	0	0	0	0	1	1	1	1	1	0	0	1	1	0	0	1	0	0	1	0	0	0	1
GCA_003464875.1	1	0	0	0	0	0	1	0	1	0	1	1	1	0	0	0	0	0	0	1	1	0	1	0	0	0	0	0	0	0	1	1	1	1	1	0	0	1	1	0	0	1	0	0	1	0	0	0	1
GCA_003464115.1	1	0	0	0	0	0	1	0	1	0	1	1	1	0	0	0	0	0	0	1	1	0	1	0	0	0	0	0	0	0	1	1	1	1	0	0	0	1	1	0	0	1	0	0	1	0	0	0	1
GCA_019414985.1	1	0	0	0	0	0	1	0	1	0	1	1	1	0	1	1	0	0	0	1	0	0	1	0	0	1	0	0	0	0	0	0	1	1	1	0	0	1	1	0	0	1	0	0	1	0	0	0	1
GCA_003471265.1	1	0	1	0	0	0	1	0	1	0	1	1	1	0	0	0	0	0	0	1	0	0	1	0	0	0	0	0	0	0	0	0	1	1	1	0	0	1	1	0	0	1	0	0	1	0	0	0	1
GCA_003470485.1	1	0	1	0	0	0	1	0	1	0	1	1	1	0	0	0	0	0	0	1	0	0	1	0	0	0	0	0	0	0	0	0	1	1	1	0	0	1	1	0	0	1	0	0	1	0	0	0	1
GCA_020538885.1	1	0	0	0	0	0	1	0	1	0	1	1	1	0	0	0	0	0	0	1	0	0	1	0	1	0	0	0	0	0	1	0	1	1	1	0	0	1	1	0	0	1	0	0	1	0	0	0	1
GCA_013303345.1	1	0	0	0	0	0	1	0	1	0	1	1	1	0	0	0	0	0	0	1	0	0	1	0	1	0	0	0	0	0	1	0	1	1	1	0	0	1	1	0	0	1	0	0	1	0	0	0	1
GCA_013303395.1	1	0	0	0	0	0	1	0	1	0	1	1	1	0	0	0	0	0	0	1	0	0	1	0	1	0	0	0	0	0	1	0	1	1	1	0	0	1	1	0	0	1	0	0	1	0	0	0	1
GCA_013303495.1	1	0	0	0	0	0	1	0	1	0	1	1	1	0	0	0	0	0	0	1	0	0	1	0	1	0	0	0	0	0	1	0	1	1	1	0	0	1	1	0	0	1	0	0	1	0	0	0	1
GCA_020538515.1	1	0	0	0	0	0	1	0	1	0	1	1	1	0	0	0	0	0	0	1	0	0	1	0	1	0	0	0	0	0	1	0	1	1	1	0	0	1	1	0	0	1	0	0	1	0	0	0	1
GCA_013303435.1	1	0	0	0	0	0	1	0	1	0	1	1	1	0	0	0	0	0	0	1	0	0	1	0	1	0	0	0	0	0	1	0	1	1	1	0	0	1	1	0	0	1	0	0	1	0	0	0	1
GCA_013303255.1	1	0	0	0	0	0	1	0	1	0	1	1	1	0	0	0	0	0	0	1	0	0	1	0	1	0	0	0	0	0	1	0	1	1	1	0	0	1	1	0	0	1	0	0	1	0	0	0	1
GCA_013303355.1	1	0	0	0	0	0	1	0	1	0	1	1	1	0	0	0	0	0	0	1	0	0	1	0	1	0	0	0	0	0	1	0	1	1	1	0	0	1	1	0	0	1	0	0	1	0	0	0	1
GCA_013303465.1	1	0	0	0	0	0	1	0	1	0	1	1	1	0	0	0	0	0	0	1	0	0	1	0	1	0	0	0	0	0	1	0	1	1	1	0	0	1	1	0	0	1	0	0	1	0	0	0	1
GCA_020539005.1	1	0	0	0	0	0	1	0	1	0	1	1	1	0	0	0	0	0	0	1	0	0	1	0	1	0	0	0	0	0	1	0	1	1	1	0	0	1	1	0	0	1	0	0	1	0	0	0	1
GCA_020538895.1	1	0	0	0	0	0	1	0	1	0	1	1	1	0	0	0	0	0	0	1	0	0	1	0	1	0	0	0	0	0	1	0	1	1	1	0	0	1	1	0	0	1	0	0	1	0	0	0	1
GCA_905204875.1	1	0	0	0	0	0	1	0	1	0	1	1	1	0	0	0	0	0	0	1	0	0	1	0	0	0	0	0	0	0	0	0	1	1	1	0	0	1	1	0	0	1	0	0	1	0	0	0	1
GCA_017851115.1	1	0	0	0	0	0	1	0	1	0	1	0	1	0	0	0	0	0	0	1	0	0	1	0	0	0	0	0	0	0	0	0	1	1	1	0	0	1	1	0	0	1	0	0	1	0	0	0	1
GCA_003459705.1	1	0	0	0	0	0	1	0	1	0	1	1	1	0	0	0	0	0	0	1	0	0	1	0	0	0	0	0	0	0	0	0	1	1	1	0	0	1	1	0	0	1	0	0	1	0	0	0	1
GCA_028327535.1	1	0	0	0	0	0	1	0	1	0	1	1	1	0	1	1	0	0	0	1	0	0	1	0	0	1	0	0	0	0	0	0	1	1	1	0	0	1	1	0	0	1	0	0	1	0	0	0	1
GCA_015554725.1	1	0	0	0	0	0	1	0	1	0	1	1	1	0	1	1	0	0	0	1	0	0	1	0	0	1	0	0	0	0	0	0	1	1	1	0	0	1	1	0	0	1	0	0	1	0	0	0	1
GCA_900036035.1	1	0	0	0	0	0	1	0	1	0	0	0	1	0	1	1	0	0	0	1	0	0	1	0	0	1	0	0	1	0	0	0	1	1	1	0	0	1	1	0	1	0	0	0	1	0	0	0	1
GCA_026805025.1	1	0	0	0	0	0	1	0	1	0	0	1	1	0	1	1	0	0	0	1	0	0	1	0	0	1	0	0	1	0	0	0	1	1	1	0	0	1	1	0	1	1	0	0	1	0	0	0	1
GCA_015553185.1	1	0	0	0	0	0	1	0	1	0	1	1	1	0	1	1	0	0	0	1	0	0	1	0	0	1	0	0	0	0	0	0	1	1	1	0	0	1	1	0	0	1	0	0	1	0	0	0	1
GCA_026805035.1	1	0	0	0	0	0	1	0	1	0	0	1	1	0	1	1	0	0	0	1	0	0	1	0	0	1	0	0	1	0	0	0	1	1	1	0	0	1	1	0	0	1	0	0	1	1	0	0	1
GCA_013303805.1	1	0	0	0	0	0	1	0	1	0	0	1	1	0	1	1	0	0	0	1	0	0	1	0	0	1	0	0	1	0	0	0	1	1	1	0	0	1	1	0	1	1	0	0	1	0	0	0	1
GCA_002865405.1	1	0	0	0	0	0	1	0	1	0	0	1	1	0	1	1	0	0	0	1	0	0	1	0	0	1	0	0	1	0	0	0	1	1	1	0	0	1	1	0	1	1	0	0	1	1	0	0	1
GCA_015559445.1	1	0	0	0	0	0	1	0	1	0	1	1	1	0	1	1	0	0	0	1	0	0	1	0	0	1	0	0	0	0	0	0	1	1	1	0	0	1	1	0	0	1	0	0	1	1	0	0	1
GCA_001406655.1	1	0	0	0	0	0	1	0	1	0	1	1	1	0	1	1	0	0	0	1	0	0	1	0	0	1	0	0	0	0	0	0	1	1	1	0	0	1	1	0	1	1	0	0	1	1	0	0	1
GCA_028327385.1	1	0	0	0	0	0	1	0	1	0	1	1	1	0	1	1	0	0	0	1	0	0	1	0	0	1	0	0	0	0	0	0	1	1	1	0	0	1	1	0	1	1	0	0	1	1	0	0	1
GCA_028327365.1	1	0	0	0	0	0	1	0	1	0	1	1	1	0	1	1	0	0	0	1	0	0	1	0	0	1	0	0	0	0	0	0	1	1	1	0	0	1	1	0	1	1	0	0	1	1	0	0	1
GCA_020181455.1	1	0	0	0	0	0	1	0	1	0	1	1	1	0	0	0	0	0	0	1	1	0	1	0	0	0	0	0	0	0	0	1	1	1	1	0	0	1	1	0	0	1	0	0	0	0	0	0	1
GCA_008681065.1	1	0	0	0	0	0	1	0	1	0	1	1	1	0	0	0	0	0	0	1	0	0	1	0	0	0	0	0	0	0	0	0	1	1	1	0	0	1	1	0	0	1	0	0	1	0	0	0	1
GCA_013303565.1	1	0	0	0	0	0	1	1	1	0	1	1	1	0	0	0	0	0	0	1	0	0	0	0	0	0	0	0	0	0	0	0	1	1	1	0	0	1	1	0	0	1	0	0	0	1	0	0	1
GCA_013300525.1	1	0	0	0	0	0	1	1	1	0	1	1	1	0	0	0	0	0	0	1	0	0	0	0	0	0	0	0	0	0	0	0	1	1	1	0	0	1	1	0	0	1	0	0	0	1	0	0	1
GCA_028327405.1	1	0	0	0	0	0	1	0	1	0	1	1	1	0	0	0	0	0	0	1	0	0	0	0	0	0	0	1	0	0	1	1	1	1	1	0	0	1	1	0	0	1	0	0	0	1	0	0	1
GCA_013303595.1	1	0	0	0	0	0	1	0	1	0	1	1	1	0	0	0	0	0	0	1	0	0	0	0	0	0	0	1	0	0	1	1	1	1	1	0	0	1	1	0	0	1	0	0	0	1	0	0	1
GCA_013300015.1	1	0	0	0	0	0	1	0	1	0	1	1	1	0	0	0	0	0	0	1	0	0	0	0	0	0	0	1	0	0	1	1	1	1	1	0	0	1	1	0	0	1	0	0	0	1	0	0	1
GCA_015557345.1	1	0	0	0	0	0	1	0	1	0	1	1	1	0	1	1	0	1	1	1	0	0	1	0	0	1	0	0	0	0	0	0	1	1	1	0	0	1	1	0	0	1	0	0	1	1	0	0	1
GCA_008679315.1	1	0	0	0	0	0	1	0	1	0	1	1	1	0	1	1	0	0	0	1	0	0	1	0	0	1	0	0	0	0	0	0	1	1	1	0	0	1	1	0	0	1	0	0	1	1	0	0	1
GCA_902374425.1	1	0	0	0	0	0	1	0	1	0	1	1	1	0	1	1	0	0	0	1	0	0	1	0	0	1	0	1	0	0	1	1	1	1	1	0	0	1	1	0	0	1	0	0	1	0	0	0	1
GCA_016904015.1	1	0	0	0	0	0	1	0	1	0	1	1	1	0	1	1	0	0	0	1	0	0	1	0	0	1	0	1	0	0	1	1	1	1	1	0	0	1	1	0	0	1	0	0	1	0	0	0	1
GCA_025152275.1	1	0	0	0	0	0	1	0	1	0	1	1	1	0	1	1	0	0	0	1	0	0	1	0	0	1	0	1	0	0	1	1	1	1	1	0	0	1	1	0	0	1	0	0	1	0	0	0	1
GCA_000507805.1	1	0	0	0	0	0	1	0	1	0	1	1	1	0	1	1	0	0	0	1	0	0	1	0	0	1	0	1	0	0	1	1	1	1	1	0	0	1	1	0	0	1	0	0	1	0	0	0	1
GCA_015559285.1	1	0	0	0	0	0	1	0	1	0	1	1	1	0	1	1	0	0	0	1	0	0	1	0	0	1	0	0	0	0	0	0	1	1	1	0	0	1	1	0	0	1	0	0	1	0	0	0	1
GCA_002865465.1	1	0	0	0	0	0	1	0	1	0	1	1	1	0	1	1	0	0	0	1	0	0	1	0	0	1	0	0	0	0	0	0	1	1	1	0	0	1	1	0	0	1	0	0	1	0	0	0	1
GCA_002865355.1	1	0	0	0	0	0	1	0	1	0	1	1	1	0	1	1	0	0	0	1	0	0	1	0	0	1	0	0	0	0	0	0	1	1	1	0	0	1	1	0	0	1	0	0	1	0	0	0	1
GCA_028327425.1	1	0	0	0	0	0	1	0	1	0	1	1	1	0	1	1	0	0	0	1	0	0	1	0	0	1	0	0	0	0	0	0	1	1	1	0	0	1	1	0	0	0	0	0	1	0	0	0	1
GCA_015666995.1	1	0	0	0	0	0	1	0	1	0	1	1	1	0	1	1	0	0	0	1	0	0	1	0	0	1	0	0	0	0	0	0	1	1	1	0	0	1	1	0	0	0	0	0	1	0	0	0	1
GCA_013299785.1	1	0	0	0	0	0	1	0	1	0	1	1	1	0	1	1	0	0	0	1	0	0	1	0	0	1	0	0	0	0	0	0	1	1	1	0	0	1	1	0	0	1	0	0	1	0	0	0	1
GCA_013303695.1	1	0	0	0	0	0	1	0	1	0	1	1	1	0	1	1	0	0	0	1	0	0	1	0	0	1	0	0	0	0	0	0	1	1	1	0	0	1	1	0	0	1	0	0	1	0	0	0	1
GCA_013303675.1	1	0	0	0	0	0	1	0	1	0	1	1	1	0	1	1	0	0	0	1	0	0	1	0	0	1	0	0	0	0	0	0	1	1	1	0	0	1	1	0	0	1	0	0	1	0	0	0	1
GCA_013303605.1	1	0	0	0	0	0	1	0	1	0	1	1	1	0	1	1	0	0	0	1	0	0	1	0	0	1	0	0	0	0	0	0	1	1	1	0	0	1	1	0	0	1	0	0	1	0	0	0	1
GCA_013303705.1	1	0	0	0	0	0	1	0	1	0	1	1	1	0	1	1	0	0	0	1	0	0	1	0	0	1	0	0	0	0	0	0	1	1	1	0	0	1	1	0	0	1	0	0	1	0	0	0	1
GCA_013303665.1	1	0	0	0	0	0	1	0	1	0	1	1	1	0	1	1	0	0	0	1	0	0	1	0	0	1	0	0	0	0	0	0	1	1	1	0	0	1	1	0	0	1	0	0	1	0	0	0	1
GCA_013303765.1	1	0	0	0	0	0	1	0	1	0	1	1	1	0	1	1	0	0	0	1	0	0	1	0	0	1	0	0	0	0	0	0	1	1	1	0	0	1	1	0	0	1	0	0	1	0	0	0	1
GCA_013303685.1	1	0	0	0	0	0	1	0	1	0	1	1	1	0	1	1	0	0	0	1	0	0	1	0	0	1	0	0	0	0	0	0	1	1	1	0	0	1	1	0	0	1	0	0	1	0	0	0	1
[truncated: 825 more columns]
