# Supplementary material for: Comparative genomics reveals extensive intra-species genetic divergence of the prevalent gut commensal Ruminococcus gnavus
Source: Microb Genom. 2023 Jul 24;9(7):mgen001071. doi: 10.1099/mgen.0.001071 (PMC10438805; doi:10.1099/mgen.0.001071)
Supplement: Supplementary material 6 [file mgen-9-1071-s006.xlsx]

## Sheet: Supplementary Table 4_R.g_152_R
Gene	Non-unique Gene name	Annotation	No. isolates	No. sequences	Avg sequences per isolate	Genome Fragment	Order within Fragment	Accessory Fragment	Accessory Order with Fragment	QC	Min group size nuc	Max group size nuc	Avg group size nuc	GCA_000169475.1	GCA_000507805.1	GCA_000526735.1	GCA_001406655.1	GCA_002865285.1	GCA_002865305.1	GCA_002865325.1	GCA_002865345.1	GCA_002865355.1	GCA_002865385.1	GCA_002865405.1	GCA_002865425.1	GCA_002865435.1	GCA_002865465.1	GCA_002865485.1	GCA_003436535.1	GCA_003438585.1	GCA_003457855.1	GCA_003459125.1	GCA_003459705.1	GCA_003464115.1	GCA_003464875.1	GCA_003467625.1	GCA_003468635.1	GCA_003469585.1	GCA_003470265.1	GCA_003470485.1	GCA_003471005.1	GCA_003471265.1	GCA_003471625.1	GCA_003473045.1	GCA_003473185.1	GCA_003475065.1	GCA_003475365.1	GCA_008121495.1	GCA_008679315.1
group_10400		hypothetical protein	152	152	1	1	25445				920	965	961	EAJOIFCL_02342	CDOBCFCB_01490	DGDMJBFF_02502	JJLFHNFP_00539	JLDACJNJ_00728	MHJACBNM_02210	LMOAOPDH_02070	HFLNLJIK_01183	MNFPCIPK_02787	CJPFEPAH_02297	FOMHCHFB_01122	CHDHMKCB_02790	BCKDCEBC_00587	LGLHGMLA_02760	FNJFLCHE_00486	FLONKGFH_02884	NBFKMJME_03585	CEOAPLOP_02755	GCFMPAFD_00093	ENNJPADL_00549	BDOAJJKN_03268	OKIGKOIG_00630	FJLGJMNC_00410	DMMOADMI_03407	PMMFEGFG_03159	PCIOAIEM_01383	LLNKLGKD_01408	NHLPBNLN_03241	PFEPKGLM_01536	PFCKLCCG_02465	HCHNIKDP_00317	BECLGGIP_01880	FCPFCAJD_03133	BBKBLFJM_01925	KBFEOPKC_00675	NKMFPFLE_03190
malG_4		Trehalose/maltose transport system permease protein MalG	152	152	1	1	22583				818	866	862	EAJOIFCL_00135	CDOBCFCB_02476	DGDMJBFF_03323	JJLFHNFP_01465	JLDACJNJ_01990	MHJACBNM_00484	LMOAOPDH_00984	HFLNLJIK_00522	MNFPCIPK_01005	CJPFEPAH_00723	FOMHCHFB_02826	CHDHMKCB_01633	BCKDCEBC_02132	LGLHGMLA_00865	FNJFLCHE_02960	FLONKGFH_01202	NBFKMJME_02496	CEOAPLOP_01509	GCFMPAFD_00925	ENNJPADL_01043	BDOAJJKN_00698	OKIGKOIG_00836	FJLGJMNC_00902	DMMOADMI_00473	PMMFEGFG_00459	PCIOAIEM_00817	LLNKLGKD_00178	NHLPBNLN_02686	PFEPKGLM_00033	PFCKLCCG_03178	HCHNIKDP_02272	BECLGGIP_01488	FCPFCAJD_02015	BBKBLFJM_02779	KBFEOPKC_03346	NKMFPFLE_00004
group_11354		hypothetical protein	152	152	1	1	15660				578	1073	1063	EAJOIFCL_02631	CDOBCFCB_02353	DGDMJBFF_01111	JJLFHNFP_01568	JLDACJNJ_00647	MHJACBNM_00413	LMOAOPDH_02248	HFLNLJIK_02283	MNFPCIPK_00671	CJPFEPAH_00409	FOMHCHFB_00860	CHDHMKCB_02147	BCKDCEBC_01881	LGLHGMLA_00738	FNJFLCHE_02878	FLONKGFH_00677	NBFKMJME_01099	CEOAPLOP_03680	GCFMPAFD_01831	ENNJPADL_00294	BDOAJJKN_01101	OKIGKOIG_00940	FJLGJMNC_02602	DMMOADMI_01036	PMMFEGFG_01389	PCIOAIEM_01685	LLNKLGKD_01847	NHLPBNLN_01811	PFEPKGLM_01841	PFCKLCCG_00708	HCHNIKDP_00922	BECLGGIP_00714	FCPFCAJD_00408	BBKBLFJM_00660	KBFEOPKC_01935	NKMFPFLE_01057
group_1638		hypothetical protein	152	173	1.14	1	25150				251	803	372	EAJOIFCL_01103	CDOBCFCB_01287	DGDMJBFF_02691	JJLFHNFP_00699	JLDACJNJ_02549	MHJACBNM_02509	LMOAOPDH_02498	HFLNLJIK_01950	MNFPCIPK_03230	CJPFEPAH_02591	FOMHCHFB_01858	CHDHMKCB_02487	BCKDCEBC_02631	LGLHGMLA_00181	FNJFLCHE_02366	FLONKGFH_03244	NBFKMJME_01495	CEOAPLOP_03301	GCFMPAFD_00249	ENNJPADL_02696	BDOAJJKN_00265	OKIGKOIG_01069	FJLGJMNC_01934	DMMOADMI_00129	PMMFEGFG_02113	PCIOAIEM_02642	LLNKLGKD_00456 LLNKLGKD_00455	NHLPBNLN_00183	PFEPKGLM_03728 PFEPKGLM_03727	PFCKLCCG_00520 PFCKLCCG_00521	HCHNIKDP_00161	BECLGGIP_01645	FCPFCAJD_02439	BBKBLFJM_03266	KBFEOPKC_00472	NKMFPFLE_03018
group_2512		hypothetical protein	152	152	1	1	18306			Hypothetical protein with no hits to refseq/uniprot/clusters/cdd/tigrfams/pfam overlapping another protein with hits	467	1301	1228	EAJOIFCL_00326	CDOBCFCB_00897	DGDMJBFF_00780	JJLFHNFP_00039	JLDACJNJ_01272	MHJACBNM_00065	LMOAOPDH_00226	HFLNLJIK_02567	MNFPCIPK_01700	CJPFEPAH_00063	FOMHCHFB_01897	CHDHMKCB_00032	BCKDCEBC_00405	LGLHGMLA_01902	FNJFLCHE_00405	FLONKGFH_02424	NBFKMJME_00238	CEOAPLOP_02677	GCFMPAFD_01885	ENNJPADL_01157	BDOAJJKN_00010	OKIGKOIG_00220	FJLGJMNC_00189	DMMOADMI_03508	PMMFEGFG_02587	PCIOAIEM_02658	LLNKLGKD_03109	NHLPBNLN_03133	PFEPKGLM_03078	PFCKLCCG_02572	HCHNIKDP_02255	BECLGGIP_02256	FCPFCAJD_00008	BBKBLFJM_03733	KBFEOPKC_02289	NKMFPFLE_02249
group_2542		hypothetical protein	152	152	1	1	13214				737	1409	1404	EAJOIFCL_01048	CDOBCFCB_02004	DGDMJBFF_01618	JJLFHNFP_02466	JLDACJNJ_00712	MHJACBNM_01177	LMOAOPDH_00424	HFLNLJIK_00951	MNFPCIPK_02399	CJPFEPAH_01736	FOMHCHFB_03321	CHDHMKCB_00459	BCKDCEBC_01070	LGLHGMLA_01223	FNJFLCHE_01057	FLONKGFH_02068	NBFKMJME_01150	CEOAPLOP_02220	GCFMPAFD_01583	ENNJPADL_00441	BDOAJJKN_03412	OKIGKOIG_02166	FJLGJMNC_00272	DMMOADMI_03550	PMMFEGFG_03241	PCIOAIEM_02214	LLNKLGKD_03667	NHLPBNLN_00468	PFEPKGLM_03489	PFCKLCCG_00574	HCHNIKDP_01575	BECLGGIP_00926	FCPFCAJD_02691	BBKBLFJM_02381	KBFEOPKC_01488	NKMFPFLE_00648
glpK_6		Glycerol kinase	152	152	1	1	16041				224	1490	1442	EAJOIFCL_02770	CDOBCFCB_02237	DGDMJBFF_01241	JJLFHNFP_02883	JLDACJNJ_00270	MHJACBNM_01686	LMOAOPDH_01894	HFLNLJIK_01757	MNFPCIPK_02849	CJPFEPAH_01592	FOMHCHFB_00730	CHDHMKCB_02046	BCKDCEBC_01780	LGLHGMLA_02530	FNJFLCHE_01767	FLONKGFH_02967	NBFKMJME_02087	CEOAPLOP_02515	GCFMPAFD_02891	ENNJPADL_00389	BDOAJJKN_00981	OKIGKOIG_01875	FJLGJMNC_01499	DMMOADMI_02433	PMMFEGFG_01282	PCIOAIEM_01577	LLNKLGKD_00497	NHLPBNLN_01785	PFEPKGLM_02747	PFCKLCCG_03116	HCHNIKDP_01804	BECLGGIP_02018	FCPFCAJD_01860	BBKBLFJM_04105	KBFEOPKC_01808	NKMFPFLE_01183
group_27857		hypothetical protein	152	152	1	1	21868				410	410	410	EAJOIFCL_01422	CDOBCFCB_00084	DGDMJBFF_03690	JJLFHNFP_01213	JLDACJNJ_00216	MHJACBNM_00930	LMOAOPDH_00662	HFLNLJIK_00333	MNFPCIPK_01240	CJPFEPAH_00637	FOMHCHFB_00155	CHDHMKCB_00326	BCKDCEBC_00947	LGLHGMLA_01840	FNJFLCHE_00934	FLONKGFH_02598	NBFKMJME_03319	CEOAPLOP_00338	GCFMPAFD_03056	ENNJPADL_00745	BDOAJJKN_02254	OKIGKOIG_01419	FJLGJMNC_02196	DMMOADMI_02195	PMMFEGFG_00799	PCIOAIEM_00356	LLNKLGKD_00650	NHLPBNLN_01165	PFEPKGLM_00422	PFCKLCCG_01152	HCHNIKDP_00713	BECLGGIP_00117	FCPFCAJD_02974	BBKBLFJM_00212	KBFEOPKC_03211	NKMFPFLE_01418
group_27858		hypothetical protein	152	152	1	1	17952				167	167	167	EAJOIFCL_01631	CDOBCFCB_01029	DGDMJBFF_00986	JJLFHNFP_02133	JLDACJNJ_02836	MHJACBNM_01086	LMOAOPDH_02334	HFLNLJIK_01564	MNFPCIPK_01790	CJPFEPAH_01098	FOMHCHFB_00917	CHDHMKCB_00834	BCKDCEBC_00766	LGLHGMLA_02298	FNJFLCHE_00665	FLONKGFH_01324	NBFKMJME_03469	CEOAPLOP_02165	GCFMPAFD_02607	ENNJPADL_00886	BDOAJJKN_00866	OKIGKOIG_01343	FJLGJMNC_00595	DMMOADMI_03210	PMMFEGFG_01100	PCIOAIEM_00931	LLNKLGKD_01623	NHLPBNLN_00376	PFEPKGLM_01670	PFCKLCCG_01030	HCHNIKDP_03089	BECLGGIP_00861	FCPFCAJD_01210	BBKBLFJM_01578	KBFEOPKC_02116	NKMFPFLE_00093
group_27859		hypothetical protein	152	152	1	1	17937				557	557	557	EAJOIFCL_01617	CDOBCFCB_01043	DGDMJBFF_01000	JJLFHNFP_02147	JLDACJNJ_02822	MHJACBNM_01072	LMOAOPDH_02348	HFLNLJIK_01550	MNFPCIPK_01776	CJPFEPAH_01112	FOMHCHFB_00903	CHDHMKCB_00848	BCKDCEBC_00780	LGLHGMLA_02284	FNJFLCHE_00679	FLONKGFH_01310	NBFKMJME_02030	CEOAPLOP_01334	GCFMPAFD_02593	ENNJPADL_00900	BDOAJJKN_00880	OKIGKOIG_01329	FJLGJMNC_00609	DMMOADMI_03196	PMMFEGFG_01114	PCIOAIEM_00917	LLNKLGKD_01609	NHLPBNLN_00390	PFEPKGLM_01684	PFCKLCCG_01044	HCHNIKDP_03103	BECLGGIP_00847	FCPFCAJD_01196	BBKBLFJM_01592	KBFEOPKC_02102	NKMFPFLE_00079
group_27860		hypothetical protein	152	152	1	1	17947				164	164	164	EAJOIFCL_01627	CDOBCFCB_01033	DGDMJBFF_00990	JJLFHNFP_02137	JLDACJNJ_02832	MHJACBNM_01082	LMOAOPDH_02338	HFLNLJIK_01560	MNFPCIPK_01786	CJPFEPAH_01102	FOMHCHFB_00913	CHDHMKCB_00838	BCKDCEBC_00770	LGLHGMLA_02294	FNJFLCHE_00669	FLONKGFH_01320	NBFKMJME_03465	CEOAPLOP_01344	GCFMPAFD_02603	ENNJPADL_00890	BDOAJJKN_00870	OKIGKOIG_01339	FJLGJMNC_00599	DMMOADMI_03206	PMMFEGFG_01104	PCIOAIEM_00927	LLNKLGKD_01619	NHLPBNLN_00380	PFEPKGLM_01674	PFCKLCCG_01034	HCHNIKDP_03093	BECLGGIP_00857	FCPFCAJD_01206	BBKBLFJM_01582	KBFEOPKC_02112	NKMFPFLE_00089
group_27861		DNA-binding protein HTa	152	152	1	1	10091				275	275	275	EAJOIFCL_00794	CDOBCFCB_01801	DGDMJBFF_02174	JJLFHNFP_01101	JLDACJNJ_01313	MHJACBNM_01879	LMOAOPDH_00326	HFLNLJIK_01321	MNFPCIPK_00905	CJPFEPAH_02048	FOMHCHFB_01378	CHDHMKCB_00580	BCKDCEBC_02536	LGLHGMLA_00766	FNJFLCHE_02233	FLONKGFH_00554	NBFKMJME_00751	CEOAPLOP_00538	GCFMPAFD_02792	ENNJPADL_02449	BDOAJJKN_01288	OKIGKOIG_00980	FJLGJMNC_02940	DMMOADMI_00827	PMMFEGFG_01013	PCIOAIEM_00859	LLNKLGKD_00997	NHLPBNLN_02342	PFEPKGLM_00839	PFCKLCCG_01410	HCHNIKDP_02973	BECLGGIP_00541	FCPFCAJD_03247	BBKBLFJM_00513	KBFEOPKC_01039	NKMFPFLE_00916
group_27862		hypothetical protein	152	152	1	1	23432				512	512	512	EAJOIFCL_00513	CDOBCFCB_02755	DGDMJBFF_02924	JJLFHNFP_00799	JLDACJNJ_01863	MHJACBNM_00332	LMOAOPDH_01200	HFLNLJIK_02914	MNFPCIPK_00568	CJPFEPAH_00328	FOMHCHFB_01571	CHDHMKCB_02259	BCKDCEBC_00414	LGLHGMLA_00486	FNJFLCHE_00718	FLONKGFH_00190	NBFKMJME_00468	CEOAPLOP_01212	GCFMPAFD_00558	ENNJPADL_02014	BDOAJJKN_02768	OKIGKOIG_01712	FJLGJMNC_01709	DMMOADMI_02996	PMMFEGFG_00182	PCIOAIEM_00057	LLNKLGKD_01323	NHLPBNLN_02597	PFEPKGLM_02013	PFCKLCCG_02179	HCHNIKDP_01303	BECLGGIP_01187	FCPFCAJD_02891	BBKBLFJM_02409	KBFEOPKC_00095	NKMFPFLE_02740
group_27863		hypothetical protein	152	152	1	1	15676				548	548	548	EAJOIFCL_02619	CDOBCFCB_02342	DGDMJBFF_01123	JJLFHNFP_01556	JLDACJNJ_01524	MHJACBNM_00408	LMOAOPDH_02253	HFLNLJIK_02288	MNFPCIPK_01945	CJPFEPAH_00404	FOMHCHFB_00668	CHDHMKCB_02142	BCKDCEBC_01876	LGLHGMLA_00367	FNJFLCHE_02873	FLONKGFH_03073	NBFKMJME_02195	CEOAPLOP_03686	GCFMPAFD_02996	ENNJPADL_00300	BDOAJJKN_01094	OKIGKOIG_00232	FJLGJMNC_02607	DMMOADMI_00875	PMMFEGFG_01383	PCIOAIEM_01680	LLNKLGKD_00510	NHLPBNLN_00614	PFEPKGLM_01016	PFCKLCCG_00714	HCHNIKDP_01559	BECLGGIP_01565	FCPFCAJD_00402	BBKBLFJM_02127	KBFEOPKC_01923	NKMFPFLE_01069
group_27864		hypothetical protein	152	152	1	1	22921				437	437	437	EAJOIFCL_00641	CDOBCFCB_02635	DGDMJBFF_03176	JJLFHNFP_01310	JLDACJNJ_02694	MHJACBNM_00797	LMOAOPDH_03017	HFLNLJIK_00815	MNFPCIPK_02359	CJPFEPAH_01029	FOMHCHFB_02092	CHDHMKCB_01784	BCKDCEBC_00877	LGLHGMLA_02648	FNJFLCHE_00864	FLONKGFH_01045	NBFKMJME_00832	CEOAPLOP_01721	GCFMPAFD_00763	ENNJPADL_00646	BDOAJJKN_02965	OKIGKOIG_02650	FJLGJMNC_00462	DMMOADMI_00730	PMMFEGFG_00303	PCIOAIEM_00202	LLNKLGKD_00020	NHLPBNLN_02842	PFEPKGLM_00191	PFCKLCCG_01214	HCHNIKDP_02911	BECLGGIP_02667	FCPFCAJD_02171	BBKBLFJM_01373	KBFEOPKC_03502	NKMFPFLE_02616
group_27865		hypothetical protein	152	152	1	1	22388				395	395	395	EAJOIFCL_01835	CDOBCFCB_00253	DGDMJBFF_00127	JJLFHNFP_01731	JLDACJNJ_00122	MHJACBNM_00724	LMOAOPDH_01780	HFLNLJIK_00265	MNFPCIPK_01145	CJPFEPAH_00962	FOMHCHFB_00060	CHDHMKCB_01052	BCKDCEBC_02335	LGLHGMLA_01745	FNJFLCHE_01905	FLONKGFH_02695	NBFKMJME_04022	CEOAPLOP_01821	GCFMPAFD_02116	ENNJPADL_03082	BDOAJJKN_02148	OKIGKOIG_02879	FJLGJMNC_01030	DMMOADMI_02101	PMMFEGFG_03362	PCIOAIEM_01140	LLNKLGKD_02489	NHLPBNLN_01261	PFEPKGLM_01265	PFCKLCCG_02638	HCHNIKDP_02721	BECLGGIP_00214	FCPFCAJD_01283	BBKBLFJM_04035	KBFEOPKC_03086	NKMFPFLE_01581
group_27866		hypothetical protein	152	152	1	1	23565				347	347	347	EAJOIFCL_02397	CDOBCFCB_01127	DGDMJBFF_02834	JJLFHNFP_00893	JLDACJNJ_00930	MHJACBNM_02938	LMOAOPDH_03267	HFLNLJIK_03151	MNFPCIPK_03078	CJPFEPAH_02890	FOMHCHFB_03234	CHDHMKCB_02349	BCKDCEBC_01172	LGLHGMLA_00039	FNJFLCHE_01159	FLONKGFH_02085	NBFKMJME_03218	CEOAPLOP_02077	GCFMPAFD_00454	ENNJPADL_01912	BDOAJJKN_02327	OKIGKOIG_02313	FJLGJMNC_01807	DMMOADMI_02734	PMMFEGFG_00074	PCIOAIEM_02517	LLNKLGKD_00737	NHLPBNLN_02172	PFEPKGLM_00613	PFCKLCCG_00767	HCHNIKDP_01200	BECLGGIP_01082	FCPFCAJD_00494	BBKBLFJM_00325	KBFEOPKC_00198	NKMFPFLE_02867
group_27867		hypothetical protein	152	152	1	1	5155				431	431	431	EAJOIFCL_01309	CDOBCFCB_00666	DGDMJBFF_00464	JJLFHNFP_00228	JLDACJNJ_01540	MHJACBNM_00221	LMOAOPDH_00062	HFLNLJIK_00614	MNFPCIPK_00245	CJPFEPAH_00219	FOMHCHFB_01430	CHDHMKCB_00187	BCKDCEBC_00238	LGLHGMLA_00580	FNJFLCHE_00238	FLONKGFH_02262	NBFKMJME_00063	CEOAPLOP_00124	GCFMPAFD_02244	ENNJPADL_01317	BDOAJJKN_00178	OKIGKOIG_00060	FJLGJMNC_00032	DMMOADMI_01436	PMMFEGFG_02407	PCIOAIEM_01914	LLNKLGKD_01481	NHLPBNLN_01648	PFEPKGLM_01079	PFCKLCCG_00180	HCHNIKDP_01990	BECLGGIP_02096	FCPFCAJD_00168	BBKBLFJM_02494	KBFEOPKC_02510	NKMFPFLE_02020
group_27868		hypothetical protein	152	152	1	1	23569				245	245	245	EAJOIFCL_02401	CDOBCFCB_01131	DGDMJBFF_02830	JJLFHNFP_00897	JLDACJNJ_00926	MHJACBNM_02934	LMOAOPDH_03263	HFLNLJIK_03147	MNFPCIPK_03082	CJPFEPAH_02886	FOMHCHFB_03238	CHDHMKCB_02353	BCKDCEBC_01168	LGLHGMLA_00043	FNJFLCHE_01155	FLONKGFH_02081	NBFKMJME_03214	CEOAPLOP_02081	GCFMPAFD_00450	ENNJPADL_01908	BDOAJJKN_02331	OKIGKOIG_02309	FJLGJMNC_01811	DMMOADMI_02730	PMMFEGFG_00070	PCIOAIEM_02521	LLNKLGKD_00733	NHLPBNLN_02176	PFEPKGLM_00609	PFCKLCCG_00763	HCHNIKDP_01196	BECLGGIP_01078	FCPFCAJD_00490	BBKBLFJM_00329	KBFEOPKC_00202	NKMFPFLE_02871
group_27869		hypothetical protein	152	152	1	1	17882				233	233	233	EAJOIFCL_01540	CDOBCFCB_01065	DGDMJBFF_01021	JJLFHNFP_02169	JLDACJNJ_02792	MHJACBNM_01051	LMOAOPDH_01595	HFLNLJIK_01529	MNFPCIPK_01754	CJPFEPAH_01133	FOMHCHFB_00881	CHDHMKCB_00870	BCKDCEBC_00802	LGLHGMLA_02262	FNJFLCHE_00701	FLONKGFH_01289	NBFKMJME_02006	CEOAPLOP_01312	GCFMPAFD_02571	ENNJPADL_00922	BDOAJJKN_00902	OKIGKOIG_01308	FJLGJMNC_00630	DMMOADMI_03175	PMMFEGFG_01136	PCIOAIEM_00895	LLNKLGKD_01587	NHLPBNLN_00412	PFEPKGLM_01706	PFCKLCCG_01094	HCHNIKDP_03125	BECLGGIP_00825	FCPFCAJD_01175	BBKBLFJM_01613	KBFEOPKC_02026	NKMFPFLE_00057
upp		Uracil phosphoribosyltransferase	152	152	1	1	9436				629	629	629	EAJOIFCL_00710	CDOBCFCB_01908	DGDMJBFF_01974	JJLFHNFP_01859	JLDACJNJ_02175	MHJACBNM_01996	LMOAOPDH_01450	HFLNLJIK_01820	MNFPCIPK_00606	CJPFEPAH_02165	FOMHCHFB_00413	CHDHMKCB_01337	BCKDCEBC_02420	LGLHGMLA_00623	FNJFLCHE_02116	FLONKGFH_01507	NBFKMJME_02387	CEOAPLOP_02510	GCFMPAFD_01194	ENNJPADL_03336	BDOAJJKN_00469	OKIGKOIG_03096	FJLGJMNC_00972	DMMOADMI_01795	PMMFEGFG_00643	PCIOAIEM_00422	LLNKLGKD_03412	NHLPBNLN_02064	PFEPKGLM_02811	PFCKLCCG_01330	HCHNIKDP_03235	BECLGGIP_00634	FCPFCAJD_00950	BBKBLFJM_01226	KBFEOPKC_01164	NKMFPFLE_02352
group_27871		hypothetical protein	152	152	1	1	17929				284	284	284	EAJOIFCL_01610	CDOBCFCB_01050	DGDMJBFF_01006	JJLFHNFP_02154	JLDACJNJ_02816	MHJACBNM_01066	LMOAOPDH_01570	HFLNLJIK_01544	MNFPCIPK_01769	CJPFEPAH_01118	FOMHCHFB_00896	CHDHMKCB_00855	BCKDCEBC_00787	LGLHGMLA_02277	FNJFLCHE_00686	FLONKGFH_01304	NBFKMJME_02022	CEOAPLOP_01327	GCFMPAFD_02586	ENNJPADL_00907	BDOAJJKN_00886	OKIGKOIG_01323	FJLGJMNC_00615	DMMOADMI_03190	PMMFEGFG_01121	PCIOAIEM_00910	LLNKLGKD_01602	NHLPBNLN_00397	PFEPKGLM_01691	PFCKLCCG_01050	HCHNIKDP_03110	BECLGGIP_00840	FCPFCAJD_01190	BBKBLFJM_01598	KBFEOPKC_02095	NKMFPFLE_00072
group_27872		hypothetical protein	152	152	1	1	15682				281	281	281	EAJOIFCL_02613	CDOBCFCB_02336	DGDMJBFF_01129	JJLFHNFP_01550	JLDACJNJ_01518	MHJACBNM_00402	LMOAOPDH_02259	HFLNLJIK_02294	MNFPCIPK_01939	CJPFEPAH_00398	FOMHCHFB_00674	CHDHMKCB_02136	BCKDCEBC_01870	LGLHGMLA_00361	FNJFLCHE_02867	FLONKGFH_03067	NBFKMJME_02189	CEOAPLOP_03692	GCFMPAFD_02990	ENNJPADL_00306	BDOAJJKN_01088	OKIGKOIG_00238	FJLGJMNC_02613	DMMOADMI_00881	PMMFEGFG_01377	PCIOAIEM_01674	LLNKLGKD_00516	NHLPBNLN_00608	PFEPKGLM_01010	PFCKLCCG_00720	HCHNIKDP_01553	BECLGGIP_01571	FCPFCAJD_00396	BBKBLFJM_02133	KBFEOPKC_01917	NKMFPFLE_01075
group_27873		hypothetical protein	152	152	1	1	22580				266	266	266	EAJOIFCL_00138	CDOBCFCB_02473	DGDMJBFF_03326	JJLFHNFP_01468	JLDACJNJ_01993	MHJACBNM_00481	LMOAOPDH_00981	HFLNLJIK_00525	MNFPCIPK_01008	CJPFEPAH_00720	FOMHCHFB_02829	CHDHMKCB_01630	BCKDCEBC_02135	LGLHGMLA_00868	FNJFLCHE_02957	FLONKGFH_01205	NBFKMJME_02499	CEOAPLOP_01506	GCFMPAFD_00928	ENNJPADL_01046	BDOAJJKN_00701	OKIGKOIG_00833	FJLGJMNC_00899	DMMOADMI_00476	PMMFEGFG_00462	PCIOAIEM_00820	LLNKLGKD_00181	NHLPBNLN_02683	PFEPKGLM_00030	PFCKLCCG_03175	HCHNIKDP_02269	BECLGGIP_01485	FCPFCAJD_02012	BBKBLFJM_02782	KBFEOPKC_03343	NKMFPFLE_00001
cheY_12		Chemotaxis protein CheY	152	152	1	1	20753				791	791	791	EAJOIFCL_03219	CDOBCFCB_02433	DGDMJBFF_03432	JJLFHNFP_02558	JLDACJNJ_01967	MHJACBNM_01593	LMOAOPDH_01265	HFLNLJIK_01427	MNFPCIPK_01528	CJPFEPAH_01509	FOMHCHFB_01190	CHDHMKCB_00917	BCKDCEBC_02178	LGLHGMLA_01505	FNJFLCHE_01607	FLONKGFH_00928	NBFKMJME_01711	CEOAPLOP_01369	GCFMPAFD_01332	ENNJPADL_01078	BDOAJJKN_00221	OKIGKOIG_01537	FJLGJMNC_00748	DMMOADMI_01753	PMMFEGFG_01829	PCIOAIEM_00625	LLNKLGKD_01876	NHLPBNLN_01063	PFEPKGLM_01909	PFCKLCCG_01763	HCHNIKDP_01067	BECLGGIP_01319	FCPFCAJD_01749	BBKBLFJM_01539	KBFEOPKC_03300	NKMFPFLE_00277
group_27875		hypothetical protein	152	152	1	1	22385				209	209	209	EAJOIFCL_01833	CDOBCFCB_00255	DGDMJBFF_00129	JJLFHNFP_01733	JLDACJNJ_00120	MHJACBNM_00726	LMOAOPDH_01782	HFLNLJIK_00263	MNFPCIPK_01143	CJPFEPAH_00964	FOMHCHFB_00058	CHDHMKCB_01054	BCKDCEBC_02333	LGLHGMLA_01743	FNJFLCHE_01903	FLONKGFH_02697	NBFKMJME_04019	CEOAPLOP_01823	GCFMPAFD_02114	ENNJPADL_03084	BDOAJJKN_02146	OKIGKOIG_02881	FJLGJMNC_01032	DMMOADMI_02099	PMMFEGFG_03364	PCIOAIEM_01138	LLNKLGKD_02487	NHLPBNLN_01263	PFEPKGLM_01267	PFCKLCCG_02640	HCHNIKDP_02719	BECLGGIP_00216	FCPFCAJD_01285	BBKBLFJM_04033	KBFEOPKC_03084	NKMFPFLE_01583
group_27876		hypothetical protein	152	152	1	1	4771				347	347	347	EAJOIFCL_03015	CDOBCFCB_00500	DGDMJBFF_00285	JJLFHNFP_00393	JLDACJNJ_02897	MHJACBNM_01376	LMOAOPDH_02737	HFLNLJIK_00101	MNFPCIPK_00075	CJPFEPAH_01413	FOMHCHFB_02945	CHDHMKCB_01215	BCKDCEBC_00061	LGLHGMLA_01067	FNJFLCHE_00061	FLONKGFH_01707	NBFKMJME_02906	CEOAPLOP_03537	GCFMPAFD_02540	ENNJPADL_01497	BDOAJJKN_01709	OKIGKOIG_03141	FJLGJMNC_01225	DMMOADMI_01260	PMMFEGFG_03063	PCIOAIEM_00980	LLNKLGKD_00214	NHLPBNLN_02868	PFEPKGLM_00231	PFCKLCCG_00343	HCHNIKDP_02154	BECLGGIP_02500	FCPFCAJD_00335	BBKBLFJM_00121	KBFEOPKC_02761	NKMFPFLE_01801
group_27877		hypothetical protein	152	152	1	1	16007				395	395	395	EAJOIFCL_02790	CDOBCFCB_02217	DGDMJBFF_01262	JJLFHNFP_02715	JLDACJNJ_00250	MHJACBNM_01823	LMOAOPDH_01914	HFLNLJIK_02116	MNFPCIPK_02072	CJPFEPAH_01702	FOMHCHFB_01983	CHDHMKCB_01567	BCKDCEBC_02031	LGLHGMLA_02079	FNJFLCHE_02090	FLONKGFH_02017	NBFKMJME_02435	CEOAPLOP_02600	GCFMPAFD_02871	ENNJPADL_00409	BDOAJJKN_01832	OKIGKOIG_00591	FJLGJMNC_02088	DMMOADMI_02786	PMMFEGFG_01899	PCIOAIEM_01560	LLNKLGKD_02159	NHLPBNLN_02163	PFEPKGLM_02286	PFCKLCCG_03136	HCHNIKDP_01757	BECLGGIP_01979	FCPFCAJD_00658	BBKBLFJM_03050	KBFEOPKC_01788	NKMFPFLE_01203
group_27878		hypothetical protein	152	152	1	1	15007				521	521	521	EAJOIFCL_00158	CDOBCFCB_02920	DGDMJBFF_01834	JJLFHNFP_02786	JLDACJNJ_01428	MHJACBNM_02308	LMOAOPDH_01430	HFLNLJIK_01577	MNFPCIPK_00757	CJPFEPAH_02448	FOMHCHFB_02457	CHDHMKCB_00753	BCKDCEBC_02945	LGLHGMLA_00948	FNJFLCHE_02690	FLONKGFH_01950	NBFKMJME_01939	CEOAPLOP_01036	GCFMPAFD_01708	ENNJPADL_00123	BDOAJJKN_00642	OKIGKOIG_01616	FJLGJMNC_01494	DMMOADMI_01878	PMMFEGFG_01494	PCIOAIEM_01326	LLNKLGKD_01899	NHLPBNLN_01920	PFEPKGLM_02190	PFCKLCCG_01693	HCHNIKDP_00756	BECLGGIP_02340	FCPFCAJD_01581	BBKBLFJM_01454	KBFEOPKC_01298	NKMFPFLE_00429
group_27879		hypothetical protein	152	152	1	1	10026				923	923	923	EAJOIFCL_00767	CDOBCFCB_01832	DGDMJBFF_02139	JJLFHNFP_01132	JLDACJNJ_01933	MHJACBNM_01913	LMOAOPDH_00361	HFLNLJIK_01294	MNFPCIPK_00936	CJPFEPAH_02082	FOMHCHFB_02238	CHDHMKCB_00553	BCKDCEBC_02509	LGLHGMLA_00797	FNJFLCHE_02206	FLONKGFH_00527	NBFKMJME_00719	CEOAPLOP_00574	GCFMPAFD_02761	ENNJPADL_02476	BDOAJJKN_01317	OKIGKOIG_00944	FJLGJMNC_02974	DMMOADMI_00854	PMMFEGFG_00986	PCIOAIEM_01537	LLNKLGKD_01024	NHLPBNLN_02369	PFEPKGLM_00812	PFCKLCCG_01379	HCHNIKDP_03000	BECLGGIP_00510	FCPFCAJD_03278	BBKBLFJM_02329	KBFEOPKC_01066	NKMFPFLE_00885
wtpB_2		Molybdate/tungstate transport system permease protein WtpB	152	152	1	1	18020				674	674	674	EAJOIFCL_01672	CDOBCFCB_00987	DGDMJBFF_00867	JJLFHNFP_02093	JLDACJNJ_01451	MHJACBNM_01478	LMOAOPDH_00950	HFLNLJIK_00730	MNFPCIPK_01831	CJPFEPAH_00504	FOMHCHFB_00976	CHDHMKCB_00807	BCKDCEBC_01574	LGLHGMLA_02339	FNJFLCHE_01561	FLONKGFH_01692	NBFKMJME_01250	CEOAPLOP_01616	GCFMPAFD_02651	ENNJPADL_01124	BDOAJJKN_01246	OKIGKOIG_01579	FJLGJMNC_00686	DMMOADMI_03249	PMMFEGFG_01665	PCIOAIEM_01353	LLNKLGKD_01084	NHLPBNLN_00336	PFEPKGLM_01412	PFCKLCCG_02815	HCHNIKDP_03046	BECLGGIP_02918	FCPFCAJD_01825	BBKBLFJM_02697	KBFEOPKC_02157	NKMFPFLE_00135
cheY_10		Chemotaxis protein CheY	152	152	1	1	5356				680	680	680	EAJOIFCL_00218	CDOBCFCB_00802	DGDMJBFF_00682	JJLFHNFP_00144	JLDACJNJ_02415	MHJACBNM_00161	LMOAOPDH_00124	HFLNLJIK_02472	MNFPCIPK_02617	CJPFEPAH_00159	FOMHCHFB_01232	CHDHMKCB_00126	BCKDCEBC_00300	LGLHGMLA_03000	FNJFLCHE_00300	FLONKGFH_02327	NBFKMJME_00136	CEOAPLOP_00209	GCFMPAFD_02308	ENNJPADL_01253	BDOAJJKN_00112	OKIGKOIG_00124	FJLGJMNC_00095	DMMOADMI_02858	PMMFEGFG_02491	PCIOAIEM_02466	LLNKLGKD_03004	NHLPBNLN_03038	PFEPKGLM_03183	PFCKLCCG_00096	HCHNIKDP_01906	BECLGGIP_02160	FCPFCAJD_00104	BBKBLFJM_03005	KBFEOPKC_02396	NKMFPFLE_02143
group_27882		hypothetical protein	152	152	1	1	21501				623	623	623	EAJOIFCL_01446	CDOBCFCB_00060	DGDMJBFF_03664	JJLFHNFP_01189	JLDACJNJ_01773	MHJACBNM_01792	LMOAOPDH_01491	HFLNLJIK_00308	MNFPCIPK_01264	CJPFEPAH_01657	FOMHCHFB_00179	CHDHMKCB_00301	BCKDCEBC_00963	LGLHGMLA_01864	FNJFLCHE_00950	FLONKGFH_01966	NBFKMJME_03359	CEOAPLOP_00755	GCFMPAFD_03033	ENNJPADL_01623	BDOAJJKN_01508	OKIGKOIG_01829	FJLGJMNC_02171	DMMOADMI_03757	PMMFEGFG_01800	PCIOAIEM_00336	LLNKLGKD_00625	NHLPBNLN_01140	PFEPKGLM_00446	PFCKLCCG_01879	HCHNIKDP_00688	BECLGGIP_00091	FCPFCAJD_02999	BBKBLFJM_00187	KBFEOPKC_03236	NKMFPFLE_01374
prs_1		Ribose-phosphate pyrophosphokinase	152	152	1	1	22174				1172	1172	1172	EAJOIFCL_00967	CDOBCFCB_00340	DGDMJBFF_00216	JJLFHNFP_01815	JLDACJNJ_00043	MHJACBNM_00642	LMOAOPDH_01860	HFLNLJIK_00184	MNFPCIPK_01605	CJPFEPAH_00880	FOMHCHFB_01930	CHDHMKCB_01133	BCKDCEBC_02257	LGLHGMLA_01581	FNJFLCHE_01827	FLONKGFH_01415	NBFKMJME_02204	CEOAPLOP_01909	GCFMPAFD_02028	ENNJPADL_03170	BDOAJJKN_02062	OKIGKOIG_02961	FJLGJMNC_01144	DMMOADMI_02012	PMMFEGFG_01749	PCIOAIEM_01060	LLNKLGKD_02401	NHLPBNLN_01349	PFEPKGLM_01353	PFCKLCCG_02725	HCHNIKDP_02638	BECLGGIP_00301	FCPFCAJD_01989	BBKBLFJM_01400	KBFEOPKC_02885	NKMFPFLE_01670
engB_2		putative GTP-binding protein EngB	152	152	1	1	5360				620	620	620	EAJOIFCL_00222	CDOBCFCB_00806	DGDMJBFF_00686	JJLFHNFP_00140	JLDACJNJ_02411	MHJACBNM_00157	LMOAOPDH_00128	HFLNLJIK_02476	MNFPCIPK_02613	CJPFEPAH_00155	FOMHCHFB_01228	CHDHMKCB_00122	BCKDCEBC_00304	LGLHGMLA_02996	FNJFLCHE_00304	FLONKGFH_02331	NBFKMJME_00140	CEOAPLOP_00213	GCFMPAFD_02312	ENNJPADL_01249	BDOAJJKN_00108	OKIGKOIG_00128	FJLGJMNC_00099	DMMOADMI_00583	PMMFEGFG_02495	PCIOAIEM_02462	LLNKLGKD_03008	NHLPBNLN_03042	PFEPKGLM_03179	PFCKLCCG_00092	HCHNIKDP_01902	BECLGGIP_02164	FCPFCAJD_00100	BBKBLFJM_03001	KBFEOPKC_02392	NKMFPFLE_02147
group_27885		putative metallohydrolase	152	152	1	1	18008				1310	1310	1310	EAJOIFCL_01663	CDOBCFCB_00996	DGDMJBFF_00876	JJLFHNFP_02102	JLDACJNJ_01460	MHJACBNM_01469	LMOAOPDH_00959	HFLNLJIK_00739	MNFPCIPK_01822	CJPFEPAH_00495	FOMHCHFB_00967	CHDHMKCB_00798	BCKDCEBC_01565	LGLHGMLA_02330	FNJFLCHE_01552	FLONKGFH_01683	NBFKMJME_01260	CEOAPLOP_01625	GCFMPAFD_02642	ENNJPADL_01133	BDOAJJKN_01236	OKIGKOIG_01588	FJLGJMNC_00695	DMMOADMI_03240	PMMFEGFG_01674	PCIOAIEM_01344	LLNKLGKD_01075	NHLPBNLN_00345	PFEPKGLM_01421	PFCKLCCG_02806	HCHNIKDP_03055	BECLGGIP_02927	FCPFCAJD_01834	BBKBLFJM_02706	KBFEOPKC_02148	NKMFPFLE_00126
fpoI		F(420)H(2) dehydrogenase subunit I	152	152	1	1	20747				1520	1520	1520	EAJOIFCL_03224	CDOBCFCB_02428	DGDMJBFF_03437	JJLFHNFP_02553	JLDACJNJ_01972	MHJACBNM_01588	LMOAOPDH_01260	HFLNLJIK_01422	MNFPCIPK_01523	CJPFEPAH_01504	FOMHCHFB_01195	CHDHMKCB_00922	BCKDCEBC_02183	LGLHGMLA_01500	FNJFLCHE_01612	FLONKGFH_00923	NBFKMJME_01704	CEOAPLOP_01374	GCFMPAFD_01337	ENNJPADL_01083	BDOAJJKN_00215	OKIGKOIG_01542	FJLGJMNC_00753	DMMOADMI_01748	PMMFEGFG_01834	PCIOAIEM_00620	LLNKLGKD_01871	NHLPBNLN_01068	PFEPKGLM_01914	PFCKLCCG_01768	HCHNIKDP_01072	BECLGGIP_01324	FCPFCAJD_01744	BBKBLFJM_01544	KBFEOPKC_03295	NKMFPFLE_00272
group_27887		hypothetical protein	152	152	1	1	5365				1280	1286	1285	EAJOIFCL_00226	CDOBCFCB_00810	DGDMJBFF_00690	JJLFHNFP_00136	JLDACJNJ_02407	MHJACBNM_00153	LMOAOPDH_00132	HFLNLJIK_02480	MNFPCIPK_02609	CJPFEPAH_00151	FOMHCHFB_01224	CHDHMKCB_00118	BCKDCEBC_00308	LGLHGMLA_02992	FNJFLCHE_00308	FLONKGFH_02335	NBFKMJME_00145	CEOAPLOP_00217	GCFMPAFD_02316	ENNJPADL_01245	BDOAJJKN_00103	OKIGKOIG_00132	FJLGJMNC_00103	DMMOADMI_00579	PMMFEGFG_02499	PCIOAIEM_02458	LLNKLGKD_03012	NHLPBNLN_03046	PFEPKGLM_03175	PFCKLCCG_00088	HCHNIKDP_01898	BECLGGIP_02168	FCPFCAJD_00096	BBKBLFJM_02997	KBFEOPKC_02388	NKMFPFLE_02151
group_27888		hypothetical protein	152	152	1	1	5371				1217	1217	1217	EAJOIFCL_00232	CDOBCFCB_00816	DGDMJBFF_00696	JJLFHNFP_00130	JLDACJNJ_02401	MHJACBNM_00147	LMOAOPDH_00138	HFLNLJIK_02486	MNFPCIPK_02603	CJPFEPAH_00145	FOMHCHFB_00653	CHDHMKCB_00112	BCKDCEBC_00314	LGLHGMLA_02986	FNJFLCHE_00314	FLONKGFH_02341	NBFKMJME_00151	CEOAPLOP_00223	GCFMPAFD_02322	ENNJPADL_01239	BDOAJJKN_00097	OKIGKOIG_00138	FJLGJMNC_00109	DMMOADMI_00573	PMMFEGFG_02505	PCIOAIEM_02452	LLNKLGKD_03018	NHLPBNLN_03052	PFEPKGLM_03169	PFCKLCCG_00082	HCHNIKDP_00984	BECLGGIP_02174	FCPFCAJD_00090	BBKBLFJM_02991	KBFEOPKC_02382	NKMFPFLE_02157
thsA		Thermosome subunit alpha	152	152	1	1	17930				1628	1628	1628	EAJOIFCL_01611	CDOBCFCB_01049	DGDMJBFF_01005	JJLFHNFP_02153	JLDACJNJ_02817	MHJACBNM_01067	LMOAOPDH_01569	HFLNLJIK_01545	MNFPCIPK_01770	CJPFEPAH_01117	FOMHCHFB_00897	CHDHMKCB_00854	BCKDCEBC_00786	LGLHGMLA_02278	FNJFLCHE_00685	FLONKGFH_01305	NBFKMJME_02023	CEOAPLOP_01328	GCFMPAFD_02587	ENNJPADL_00906	BDOAJJKN_00885	OKIGKOIG_01324	FJLGJMNC_00614	DMMOADMI_03191	PMMFEGFG_01120	PCIOAIEM_00911	LLNKLGKD_01603	NHLPBNLN_00396	PFEPKGLM_01690	PFCKLCCG_01049	HCHNIKDP_03109	BECLGGIP_00841	FCPFCAJD_01191	BBKBLFJM_01597	KBFEOPKC_02096	NKMFPFLE_00073
group_27890		hypothetical protein	152	152	1	1	22581				1307	1307	1307	EAJOIFCL_00137	CDOBCFCB_02474	DGDMJBFF_03325	JJLFHNFP_01467	JLDACJNJ_01992	MHJACBNM_00482	LMOAOPDH_00982	HFLNLJIK_00524	MNFPCIPK_01007	CJPFEPAH_00721	FOMHCHFB_02828	CHDHMKCB_01631	BCKDCEBC_02134	LGLHGMLA_00867	FNJFLCHE_02958	FLONKGFH_01204	NBFKMJME_02498	CEOAPLOP_01507	GCFMPAFD_00927	ENNJPADL_01045	BDOAJJKN_00700	OKIGKOIG_00834	FJLGJMNC_00900	DMMOADMI_00475	PMMFEGFG_00461	PCIOAIEM_00819	LLNKLGKD_00180	NHLPBNLN_02684	PFEPKGLM_00031	PFCKLCCG_03176	HCHNIKDP_02270	BECLGGIP_01486	FCPFCAJD_02013	BBKBLFJM_02781	KBFEOPKC_03344	NKMFPFLE_00002
group_27891		hypothetical protein	152	152	1	1	15636				1010	1010	1010	EAJOIFCL_02638	CDOBCFCB_02360	DGDMJBFF_01104	JJLFHNFP_01589	JLDACJNJ_00640	MHJACBNM_00420	LMOAOPDH_02227	HFLNLJIK_02276	MNFPCIPK_00678	CJPFEPAH_00416	FOMHCHFB_00839	CHDHMKCB_02154	BCKDCEBC_01888	LGLHGMLA_00731	FNJFLCHE_02885	FLONKGFH_00684	NBFKMJME_01090	CEOAPLOP_03673	GCFMPAFD_01824	ENNJPADL_00287	BDOAJJKN_01108	OKIGKOIG_00933	FJLGJMNC_02595	DMMOADMI_01043	PMMFEGFG_01396	PCIOAIEM_01706	LLNKLGKD_01840	NHLPBNLN_01818	PFEPKGLM_01848	PFCKLCCG_00701	HCHNIKDP_00929	BECLGGIP_00707	FCPFCAJD_00415	BBKBLFJM_00667	KBFEOPKC_01942	NKMFPFLE_01036
group_27892		hypothetical protein	152	152	1	1	9236				542	542	542	EAJOIFCL_00724	CDOBCFCB_01919	DGDMJBFF_01956	JJLFHNFP_01845	JLDACJNJ_02186	MHJACBNM_02010	LMOAOPDH_01439	HFLNLJIK_01834	MNFPCIPK_00595	CJPFEPAH_02179	FOMHCHFB_00402	CHDHMKCB_01351	BCKDCEBC_02406	LGLHGMLA_00612	FNJFLCHE_02102	FLONKGFH_01521	NBFKMJME_02401	CEOAPLOP_02632	GCFMPAFD_01209	ENNJPADL_03350	BDOAJJKN_00484	OKIGKOIG_03110	FJLGJMNC_00986	DMMOADMI_01781	PMMFEGFG_00629	PCIOAIEM_00411	LLNKLGKD_02372	NHLPBNLN_02078	PFEPKGLM_02445	PFCKLCCG_01344	HCHNIKDP_03249	BECLGGIP_00649	FCPFCAJD_00936	BBKBLFJM_03204	KBFEOPKC_01178	NKMFPFLE_02338
leuA_1		2-isopropylmalate synthase	152	152	1	1	4788				1388	1388	1388	EAJOIFCL_03024	CDOBCFCB_00509	DGDMJBFF_00298	JJLFHNFP_00385	JLDACJNJ_02906	MHJACBNM_01365	LMOAOPDH_02746	HFLNLJIK_00089	MNFPCIPK_00084	CJPFEPAH_01402	FOMHCHFB_02936	CHDHMKCB_01227	BCKDCEBC_00070	LGLHGMLA_01076	FNJFLCHE_00070	FLONKGFH_01717	NBFKMJME_03089	CEOAPLOP_03546	GCFMPAFD_02531	ENNJPADL_01488	BDOAJJKN_01698	OKIGKOIG_03150	FJLGJMNC_01236	DMMOADMI_01269	PMMFEGFG_03054	PCIOAIEM_00970	LLNKLGKD_00205	NHLPBNLN_02878	PFEPKGLM_00222	PFCKLCCG_00334	HCHNIKDP_02145	BECLGGIP_02509	FCPFCAJD_00326	BBKBLFJM_00112	KBFEOPKC_02752	NKMFPFLE_01810
group_27894		hypothetical protein	152	152	1	1	17949				1055	1064	1063	EAJOIFCL_01628	CDOBCFCB_01032	DGDMJBFF_00989	JJLFHNFP_02136	JLDACJNJ_02833	MHJACBNM_01083	LMOAOPDH_02337	HFLNLJIK_01561	MNFPCIPK_01787	CJPFEPAH_01101	FOMHCHFB_00914	CHDHMKCB_00837	BCKDCEBC_00769	LGLHGMLA_02295	FNJFLCHE_00668	FLONKGFH_01321	NBFKMJME_03466	CEOAPLOP_01345	GCFMPAFD_02604	ENNJPADL_00889	BDOAJJKN_00869	OKIGKOIG_01340	FJLGJMNC_00598	DMMOADMI_03207	PMMFEGFG_01103	PCIOAIEM_00928	LLNKLGKD_01620	NHLPBNLN_00379	PFEPKGLM_01673	PFCKLCCG_01033	HCHNIKDP_03092	BECLGGIP_00858	FCPFCAJD_01207	BBKBLFJM_01581	KBFEOPKC_02113	NKMFPFLE_00090
arsR_1		Putative arsenical resistance operon repressor ArsR	152	152	1	1	15760				359	359	359	EAJOIFCL_02568	CDOBCFCB_02292	DGDMJBFF_01184	JJLFHNFP_01506	JLDACJNJ_01486	MHJACBNM_00364	LMOAOPDH_02290	HFLNLJIK_02332	MNFPCIPK_02692	CJPFEPAH_00360	FOMHCHFB_00717	CHDHMKCB_02098	BCKDCEBC_01835	LGLHGMLA_00323	FNJFLCHE_02832	FLONKGFH_03023	NBFKMJME_02144	CEOAPLOP_01476	GCFMPAFD_02946	ENNJPADL_00342	BDOAJJKN_01043	OKIGKOIG_00282	FJLGJMNC_02651	DMMOADMI_00918	PMMFEGFG_01340	PCIOAIEM_01636	LLNKLGKD_00560	NHLPBNLN_00571	PFEPKGLM_00966	PFCKLCCG_03060	HCHNIKDP_01122	BECLGGIP_01067	FCPFCAJD_01778	BBKBLFJM_01081	KBFEOPKC_01873	NKMFPFLE_01125
group_27897		UDP-N-acetylglucosamine 3-dehydrogenase	152	152	1	1	22582				1259	1259	1259	EAJOIFCL_00136	CDOBCFCB_02475	DGDMJBFF_03324	JJLFHNFP_01466	JLDACJNJ_01991	MHJACBNM_00483	LMOAOPDH_00983	HFLNLJIK_00523	MNFPCIPK_01006	CJPFEPAH_00722	FOMHCHFB_02827	CHDHMKCB_01632	BCKDCEBC_02133	LGLHGMLA_00866	FNJFLCHE_02959	FLONKGFH_01203	NBFKMJME_02497	CEOAPLOP_01508	GCFMPAFD_00926	ENNJPADL_01044	BDOAJJKN_00699	OKIGKOIG_00835	FJLGJMNC_00901	DMMOADMI_00474	PMMFEGFG_00460	PCIOAIEM_00818	LLNKLGKD_00179	NHLPBNLN_02685	PFEPKGLM_00032	PFCKLCCG_03177	HCHNIKDP_02271	BECLGGIP_01487	FCPFCAJD_02014	BBKBLFJM_02780	KBFEOPKC_03345	NKMFPFLE_00003
group_27898		hypothetical protein	152	152	1	1	20760				806	806	806	EAJOIFCL_03214	CDOBCFCB_02438	DGDMJBFF_03427	JJLFHNFP_02563	JLDACJNJ_01962	MHJACBNM_01598	LMOAOPDH_01270	HFLNLJIK_01432	MNFPCIPK_01533	CJPFEPAH_01514	FOMHCHFB_01185	CHDHMKCB_00912	BCKDCEBC_02173	LGLHGMLA_01510	FNJFLCHE_01602	FLONKGFH_00933	NBFKMJME_01717	CEOAPLOP_01364	GCFMPAFD_01327	ENNJPADL_01073	BDOAJJKN_00226	OKIGKOIG_01532	FJLGJMNC_00743	DMMOADMI_01758	PMMFEGFG_01824	PCIOAIEM_00630	LLNKLGKD_01881	NHLPBNLN_01058	PFEPKGLM_01904	PFCKLCCG_01758	HCHNIKDP_01062	BECLGGIP_01314	FCPFCAJD_01754	BBKBLFJM_01534	KBFEOPKC_03305	NKMFPFLE_00282
group_27899		hypothetical protein	152	152	1	1	15674				1145	1145	1145	EAJOIFCL_02621	CDOBCFCB_02344	DGDMJBFF_01121	JJLFHNFP_01558	JLDACJNJ_01526	MHJACBNM_00410	LMOAOPDH_02251	HFLNLJIK_02286	MNFPCIPK_01947	CJPFEPAH_00406	FOMHCHFB_00666	CHDHMKCB_02144	BCKDCEBC_01878	LGLHGMLA_00369	FNJFLCHE_02875	FLONKGFH_03075	NBFKMJME_02197	CEOAPLOP_03684	GCFMPAFD_02998	ENNJPADL_00298	BDOAJJKN_01096	OKIGKOIG_00230	FJLGJMNC_02605	DMMOADMI_00873	PMMFEGFG_01385	PCIOAIEM_01682	LLNKLGKD_00508	NHLPBNLN_00616	PFEPKGLM_01018	PFCKLCCG_00712	HCHNIKDP_01561	BECLGGIP_01563	FCPFCAJD_00404	BBKBLFJM_02125	KBFEOPKC_01925	NKMFPFLE_01067
rhaD_5		L-rhamnose 1-dehydrogenase (NADP( ))	152	152	1	1	7234				809	809	809	EAJOIFCL_02815	CDOBCFCB_02164	DGDMJBFF_01316	JJLFHNFP_02825	JLDACJNJ_02496	MHJACBNM_02607	LMOAOPDH_00541	HFLNLJIK_02643	MNFPCIPK_00857	CJPFEPAH_02801	FOMHCHFB_02299	CHDHMKCB_00679	BCKDCEBC_02764	LGLHGMLA_01361	FNJFLCHE_02608	FLONKGFH_00408	NBFKMJME_02558	CEOAPLOP_02429	GCFMPAFD_01914	ENNJPADL_01765	BDOAJJKN_00523	OKIGKOIG_00737	FJLGJMNC_01611	DMMOADMI_02456	PMMFEGFG_00598	PCIOAIEM_00711	LLNKLGKD_01510	NHLPBNLN_00897	PFEPKGLM_01635	PFCKLCCG_00947	HCHNIKDP_02528	BECLGGIP_03063	FCPFCAJD_01698	BBKBLFJM_03187	KBFEOPKC_01743	NKMFPFLE_01253
group_27901		hypothetical protein	152	152	1	1	20775				332	332	332	EAJOIFCL_03204	CDOBCFCB_02448	DGDMJBFF_03416	JJLFHNFP_02573	JLDACJNJ_01952	MHJACBNM_01608	LMOAOPDH_01280	HFLNLJIK_01442	MNFPCIPK_01543	CJPFEPAH_01524	FOMHCHFB_01175	CHDHMKCB_00902	BCKDCEBC_02163	LGLHGMLA_01520	FNJFLCHE_01592	FLONKGFH_00943	NBFKMJME_01729	CEOAPLOP_01354	GCFMPAFD_01317	ENNJPADL_01063	BDOAJJKN_00237	OKIGKOIG_01522	FJLGJMNC_00733	DMMOADMI_01768	PMMFEGFG_01814	PCIOAIEM_00640	LLNKLGKD_01891	NHLPBNLN_01048	PFEPKGLM_01894	PFCKLCCG_01748	HCHNIKDP_01052	BECLGGIP_01304	FCPFCAJD_01764	BBKBLFJM_01524	KBFEOPKC_03315	NKMFPFLE_00300
group_27902		hypothetical protein	152	152	1	1	15677				1346	1346	1346	EAJOIFCL_02618	CDOBCFCB_02341	DGDMJBFF_01124	JJLFHNFP_01555	JLDACJNJ_01523	MHJACBNM_00407	LMOAOPDH_02254	HFLNLJIK_02289	MNFPCIPK_01944	CJPFEPAH_00403	FOMHCHFB_00669	CHDHMKCB_02141	BCKDCEBC_01875	LGLHGMLA_00366	FNJFLCHE_02872	FLONKGFH_03072	NBFKMJME_02194	CEOAPLOP_03687	GCFMPAFD_02995	ENNJPADL_00301	BDOAJJKN_01093	OKIGKOIG_00233	FJLGJMNC_02608	DMMOADMI_00876	PMMFEGFG_01382	PCIOAIEM_01679	LLNKLGKD_00511	NHLPBNLN_00613	PFEPKGLM_01015	PFCKLCCG_00715	HCHNIKDP_01558	BECLGGIP_01566	FCPFCAJD_00401	BBKBLFJM_02128	KBFEOPKC_01922	NKMFPFLE_01070
group_27903		hypothetical protein	152	152	1	1	23571				356	356	356	EAJOIFCL_02403	CDOBCFCB_01133	DGDMJBFF_02828	JJLFHNFP_00899	JLDACJNJ_00924	MHJACBNM_02932	LMOAOPDH_03261	HFLNLJIK_03145	MNFPCIPK_03084	CJPFEPAH_02884	FOMHCHFB_03240	CHDHMKCB_02355	BCKDCEBC_01166	LGLHGMLA_00045	FNJFLCHE_01153	FLONKGFH_02079	NBFKMJME_03212	CEOAPLOP_02083	GCFMPAFD_00448	ENNJPADL_01906	BDOAJJKN_02333	OKIGKOIG_02307	FJLGJMNC_01813	DMMOADMI_02728	PMMFEGFG_00068	PCIOAIEM_02523	LLNKLGKD_00731	NHLPBNLN_02178	PFEPKGLM_00607	PFCKLCCG_00761	HCHNIKDP_01194	BECLGGIP_01076	FCPFCAJD_00488	BBKBLFJM_00331	KBFEOPKC_00204	NKMFPFLE_02873
iscS2_2		Cysteine desulfurase IscS 2	152	152	1	1	22816				1187	1187	1187	EAJOIFCL_02015	CDOBCFCB_02562	DGDMJBFF_03237	JJLFHNFP_01382	JLDACJNJ_00371	MHJACBNM_00561	LMOAOPDH_02946	HFLNLJIK_00444	MNFPCIPK_02286	CJPFEPAH_00800	FOMHCHFB_02744	CHDHMKCB_01714	BCKDCEBC_02055	LGLHGMLA_02575	FNJFLCHE_03037	FLONKGFH_01119	NBFKMJME_00937	CEOAPLOP_00629	GCFMPAFD_00836	ENNJPADL_03444	BDOAJJKN_03043	OKIGKOIG_02723	FJLGJMNC_00846	DMMOADMI_01014	PMMFEGFG_00376	PCIOAIEM_00273	LLNKLGKD_00094	NHLPBNLN_02769	PFEPKGLM_00117	PFCKLCCG_03260	HCHNIKDP_02838	BECLGGIP_02740	FCPFCAJD_02098	BBKBLFJM_03852	KBFEOPKC_03429	NKMFPFLE_02540
group_27911		hypothetical protein	152	152	1	1	22707				1016	1016	1016	EAJOIFCL_01777	CDOBCFCB_02505	DGDMJBFF_03293	JJLFHNFP_01436	JLDACJNJ_00420	MHJACBNM_00513	LMOAOPDH_01013	HFLNLJIK_00493	MNFPCIPK_00976	CJPFEPAH_00752	FOMHCHFB_02797	CHDHMKCB_01662	BCKDCEBC_02104	LGLHGMLA_00836	FNJFLCHE_02988	FLONKGFH_01173	NBFKMJME_00995	CEOAPLOP_01744	GCFMPAFD_00896	ENNJPADL_03390	BDOAJJKN_00668	OKIGKOIG_00866	FJLGJMNC_00932	DMMOADMI_00960	PMMFEGFG_00430	PCIOAIEM_00788	LLNKLGKD_00149	NHLPBNLN_02715	PFEPKGLM_00062	PFCKLCCG_03207	HCHNIKDP_01728	BECLGGIP_01517	FCPFCAJD_02044	BBKBLFJM_03028	KBFEOPKC_03375	NKMFPFLE_02483
group_27912		hypothetical protein	152	152	1	1	15590				1010	1010	1010	EAJOIFCL_02674	CDOBCFCB_02396	DGDMJBFF_01069	JJLFHNFP_01625	JLDACJNJ_00605	MHJACBNM_00456	LMOAOPDH_02192	HFLNLJIK_02240	MNFPCIPK_00714	CJPFEPAH_00452	FOMHCHFB_01507	CHDHMKCB_02189	BCKDCEBC_01923	LGLHGMLA_00695	FNJFLCHE_02920	FLONKGFH_00720	NBFKMJME_01046	CEOAPLOP_03637	GCFMPAFD_01788	ENNJPADL_00183	BDOAJJKN_01146	OKIGKOIG_00897	FJLGJMNC_02560	DMMOADMI_01079	PMMFEGFG_01432	PCIOAIEM_01738	LLNKLGKD_01804	NHLPBNLN_01854	PFEPKGLM_01884	PFCKLCCG_00665	HCHNIKDP_00965	BECLGGIP_00671	FCPFCAJD_00451	BBKBLFJM_00703	KBFEOPKC_01978	NKMFPFLE_00999
group_27913		hypothetical protein	152	152	1	1	23358				1493	1493	1493	EAJOIFCL_00483	CDOBCFCB_02726	DGDMJBFF_02967	JJLFHNFP_02250	JLDACJNJ_02062	MHJACBNM_00300	LMOAOPDH_01171	HFLNLJIK_02880	MNFPCIPK_02147	CJPFEPAH_00296	FOMHCHFB_01600	CHDHMKCB_02901	BCKDCEBC_00684	LGLHGMLA_02112	FNJFLCHE_00552	FLONKGFH_00148	NBFKMJME_03797	CEOAPLOP_01179	GCFMPAFD_00587	ENNJPADL_02047	BDOAJJKN_02803	OKIGKOIG_01745	FJLGJMNC_02842	DMMOADMI_02967	PMMFEGFG_00211	PCIOAIEM_00088	LLNKLGKD_01290	NHLPBNLN_02568	PFEPKGLM_02046	PFCKLCCG_02146	HCHNIKDP_01332	BECLGGIP_01216	FCPFCAJD_02862	BBKBLFJM_01773	KBFEOPKC_00066	NKMFPFLE_02707
group_27914		hypothetical protein	152	152	1	1	5383				626	626	626	EAJOIFCL_00241	CDOBCFCB_00825	DGDMJBFF_00705	JJLFHNFP_00121	JLDACJNJ_02392	MHJACBNM_00138	LMOAOPDH_00147	HFLNLJIK_02495	MNFPCIPK_02594	CJPFEPAH_00136	FOMHCHFB_00662	CHDHMKCB_00103	BCKDCEBC_00323	LGLHGMLA_02977	FNJFLCHE_00323	FLONKGFH_02350	NBFKMJME_00161	CEOAPLOP_00232	GCFMPAFD_02331	ENNJPADL_01230	BDOAJJKN_00088	OKIGKOIG_00147	FJLGJMNC_00118	DMMOADMI_00564	PMMFEGFG_02514	PCIOAIEM_02443	LLNKLGKD_03027	NHLPBNLN_03061	PFEPKGLM_03160	PFCKLCCG_00073	HCHNIKDP_00993	BECLGGIP_02183	FCPFCAJD_00081	BBKBLFJM_02982	KBFEOPKC_02373	NKMFPFLE_02166
group_27915		hypothetical protein	152	152	1	1	4747				1673	1673	1673	EAJOIFCL_03007	CDOBCFCB_00493	DGDMJBFF_00278	JJLFHNFP_00400	JLDACJNJ_02889	MHJACBNM_01383	LMOAOPDH_02729	HFLNLJIK_00108	MNFPCIPK_00067	CJPFEPAH_01420	FOMHCHFB_02952	CHDHMKCB_01208	BCKDCEBC_00053	LGLHGMLA_01059	FNJFLCHE_00053	FLONKGFH_01700	NBFKMJME_02898	CEOAPLOP_03529	GCFMPAFD_02547	ENNJPADL_01505	BDOAJJKN_01719	OKIGKOIG_00419	FJLGJMNC_01218	DMMOADMI_01253	PMMFEGFG_03070	PCIOAIEM_00987	LLNKLGKD_00221	NHLPBNLN_02861	PFEPKGLM_00239	PFCKLCCG_00351	HCHNIKDP_01884	BECLGGIP_02493	FCPFCAJD_01089	BBKBLFJM_00129	KBFEOPKC_02769	NKMFPFLE_01793
malG_6		Trehalose/maltose transport system permease protein MalG	152	152	1	1	10237				848	848	848	EAJOIFCL_02029	CDOBCFCB_01740	DGDMJBFF_02224	JJLFHNFP_02588	JLDACJNJ_00341	MHJACBNM_02872	LMOAOPDH_00277	HFLNLJIK_01363	MNFPCIPK_02215	CJPFEPAH_01943	FOMHCHFB_02360	CHDHMKCB_02612	BCKDCEBC_01425	LGLHGMLA_02210	FNJFLCHE_01412	FLONKGFH_01251	NBFKMJME_01909	CEOAPLOP_01965	GCFMPAFD_02838	ENNJPADL_02405	BDOAJJKN_02436	OKIGKOIG_01978	FJLGJMNC_00568	DMMOADMI_02707	PMMFEGFG_01040	PCIOAIEM_00514	LLNKLGKD_02715	NHLPBNLN_02296	PFEPKGLM_01944	PFCKLCCG_01460	HCHNIKDP_01625	BECLGGIP_01532	FCPFCAJD_01607	BBKBLFJM_00462	KBFEOPKC_00986	NKMFPFLE_00976
group_27917		hypothetical protein	152	152	1	1	9239				395	395	395	EAJOIFCL_00723	CDOBCFCB_01918	DGDMJBFF_01957	JJLFHNFP_01846	JLDACJNJ_02185	MHJACBNM_02009	LMOAOPDH_01440	HFLNLJIK_01833	MNFPCIPK_00596	CJPFEPAH_02178	FOMHCHFB_00403	CHDHMKCB_01350	BCKDCEBC_02407	LGLHGMLA_00613	FNJFLCHE_02103	FLONKGFH_01520	NBFKMJME_02400	CEOAPLOP_02631	GCFMPAFD_01208	ENNJPADL_03349	BDOAJJKN_00483	OKIGKOIG_03109	FJLGJMNC_00985	DMMOADMI_01782	PMMFEGFG_00630	PCIOAIEM_00412	LLNKLGKD_02371	NHLPBNLN_02077	PFEPKGLM_02446	PFCKLCCG_01343	HCHNIKDP_03248	BECLGGIP_00648	FCPFCAJD_00937	BBKBLFJM_03203	KBFEOPKC_01177	NKMFPFLE_02339
group_27918		hypothetical protein	152	152	1	1	17881				1181	1181	1181	EAJOIFCL_01539	CDOBCFCB_01066	DGDMJBFF_01022	JJLFHNFP_02170	JLDACJNJ_02791	MHJACBNM_01050	LMOAOPDH_01596	HFLNLJIK_01528	MNFPCIPK_01753	CJPFEPAH_01134	FOMHCHFB_00880	CHDHMKCB_00871	BCKDCEBC_00803	LGLHGMLA_02261	FNJFLCHE_00702	FLONKGFH_01288	NBFKMJME_02005	CEOAPLOP_01311	GCFMPAFD_02570	ENNJPADL_00923	BDOAJJKN_00903	OKIGKOIG_01307	FJLGJMNC_00631	DMMOADMI_03174	PMMFEGFG_01137	PCIOAIEM_00894	LLNKLGKD_01586	NHLPBNLN_00413	PFEPKGLM_01707	PFCKLCCG_01095	HCHNIKDP_03126	BECLGGIP_00824	FCPFCAJD_01174	BBKBLFJM_01614	KBFEOPKC_02025	NKMFPFLE_00056
malE_3		Trehalose/maltose-binding protein MalE	152	152	1	1	22586				1256	1256	1256	EAJOIFCL_00132	CDOBCFCB_02479	DGDMJBFF_03319	JJLFHNFP_01462	JLDACJNJ_01987	MHJACBNM_00487	LMOAOPDH_00987	HFLNLJIK_00519	MNFPCIPK_01002	CJPFEPAH_00726	FOMHCHFB_02823	CHDHMKCB_01636	BCKDCEBC_02129	LGLHGMLA_00862	FNJFLCHE_02963	FLONKGFH_01199	NBFKMJME_02493	CEOAPLOP_01512	GCFMPAFD_00922	ENNJPADL_01040	BDOAJJKN_00695	OKIGKOIG_00839	FJLGJMNC_00905	DMMOADMI_00470	PMMFEGFG_00456	PCIOAIEM_00814	LLNKLGKD_00175	NHLPBNLN_02689	PFEPKGLM_00036	PFCKLCCG_03181	HCHNIKDP_02275	BECLGGIP_01491	FCPFCAJD_02018	BBKBLFJM_02776	KBFEOPKC_03349	NKMFPFLE_00007
group_27920		hypothetical protein	152	152	1	1	22155				689	689	689	EAJOIFCL_00981	CDOBCFCB_00353	DGDMJBFF_00225	JJLFHNFP_01829	JLDACJNJ_00030	MHJACBNM_00629	LMOAOPDH_01873	HFLNLJIK_00169	MNFPCIPK_01617	CJPFEPAH_00867	FOMHCHFB_02639	CHDHMKCB_01147	BCKDCEBC_02243	LGLHGMLA_01593	FNJFLCHE_01813	FLONKGFH_01428	NBFKMJME_03102	CEOAPLOP_01923	GCFMPAFD_02014	ENNJPADL_03183	BDOAJJKN_02024	OKIGKOIG_02067	FJLGJMNC_01157	DMMOADMI_02000	PMMFEGFG_01762	PCIOAIEM_01048	LLNKLGKD_02388	NHLPBNLN_01363	PFEPKGLM_01366	PFCKLCCG_02739	HCHNIKDP_02624	BECLGGIP_00315	FCPFCAJD_01976	BBKBLFJM_01388	KBFEOPKC_02871	NKMFPFLE_01682
group_27921		hypothetical protein	152	152	1	1	23848				821	821	821	EAJOIFCL_02456	CDOBCFCB_01142	DGDMJBFF_02819	JJLFHNFP_00908	JLDACJNJ_00914	MHJACBNM_02923	LMOAOPDH_03251	HFLNLJIK_03136	MNFPCIPK_03093	CJPFEPAH_02875	FOMHCHFB_03249	CHDHMKCB_02364	BCKDCEBC_01157	LGLHGMLA_00054	FNJFLCHE_01144	FLONKGFH_03185	NBFKMJME_01794	CEOAPLOP_01569	GCFMPAFD_00392	ENNJPADL_02559	BDOAJJKN_00773	OKIGKOIG_01368	FJLGJMNC_01822	DMMOADMI_00336	PMMFEGFG_01982	PCIOAIEM_02532	LLNKLGKD_01781	NHLPBNLN_00055	PFEPKGLM_01104	PFCKLCCG_01603	HCHNIKDP_00013	BECLGGIP_00973	FCPFCAJD_00810	BBKBLFJM_00341	KBFEOPKC_00257	NKMFPFLE_02883
ftsZ		Cell division protein FtsZ	152	152	1	1	22910				1175	1175	1175	EAJOIFCL_01949	CDOBCFCB_02626	DGDMJBFF_03185	JJLFHNFP_01319	JLDACJNJ_02703	MHJACBNM_00806	LMOAOPDH_03008	HFLNLJIK_00806	MNFPCIPK_02350	CJPFEPAH_01038	FOMHCHFB_02083	CHDHMKCB_01775	BCKDCEBC_00868	LGLHGMLA_02639	FNJFLCHE_00855	FLONKGFH_01054	NBFKMJME_00841	CEOAPLOP_01712	GCFMPAFD_00772	ENNJPADL_00637	BDOAJJKN_02974	OKIGKOIG_02659	FJLGJMNC_00471	DMMOADMI_00739	PMMFEGFG_00312	PCIOAIEM_00211	LLNKLGKD_00029	NHLPBNLN_02833	PFEPKGLM_00182	PFCKLCCG_01223	HCHNIKDP_02902	BECLGGIP_02676	FCPFCAJD_02162	BBKBLFJM_01364	KBFEOPKC_03493	NKMFPFLE_02607
group_27923		hypothetical protein	152	152	1	1	13175				485	485	485	EAJOIFCL_01023	CDOBCFCB_01979	DGDMJBFF_01637	JJLFHNFP_02484	JLDACJNJ_00450	MHJACBNM_01441	LMOAOPDH_00406	HFLNLJIK_00969	MNFPCIPK_01644	CJPFEPAH_01211	FOMHCHFB_01087	CHDHMKCB_00477	BCKDCEBC_01046	LGLHGMLA_01248	FNJFLCHE_01033	FLONKGFH_00442	NBFKMJME_01170	CEOAPLOP_02036	GCFMPAFD_01439	ENNJPADL_00466	BDOAJJKN_03387	OKIGKOIG_02142	FJLGJMNC_00290	DMMOADMI_03574	PMMFEGFG_03265	PCIOAIEM_02233	LLNKLGKD_03643	NHLPBNLN_00486	PFEPKGLM_03513	PFCKLCCG_00598	HCHNIKDP_00596	BECLGGIP_01374	FCPFCAJD_02715	BBKBLFJM_01470	KBFEOPKC_01463	NKMFPFLE_00623
atpF_2		V-type ATP synthase subunit F	152	152	1	1	7971				302	302	302	EAJOIFCL_00886	CDOBCFCB_02104	DGDMJBFF_01465	JJLFHNFP_02012	JLDACJNJ_01366	MHJACBNM_01121	LMOAOPDH_00896	HFLNLJIK_02752	MNFPCIPK_02246	CJPFEPAH_01543	FOMHCHFB_00319	CHDHMKCB_01931	BCKDCEBC_01184	LGLHGMLA_01650	FNJFLCHE_01171	FLONKGFH_00351	NBFKMJME_02803	CEOAPLOP_02367	GCFMPAFD_01109	ENNJPADL_02946	BDOAJJKN_02617	OKIGKOIG_02370	FJLGJMNC_01545	DMMOADMI_01622	PMMFEGFG_00539	PCIOAIEM_01760	LLNKLGKD_01162	NHLPBNLN_00984	PFEPKGLM_01470	PFCKLCCG_01010	HCHNIKDP_02401	BECLGGIP_03005	FCPFCAJD_01021	BBKBLFJM_03692	KBFEOPKC_01561	NKMFPFLE_01309
group_27925		hypothetical protein	152	152	1	1	25060				491	491	491	EAJOIFCL_03312	CDOBCFCB_01226	DGDMJBFF_02757	JJLFHNFP_00760	JLDACJNJ_02598	MHJACBNM_02558	LMOAOPDH_02562	HFLNLJIK_01886	MNFPCIPK_03158	CJPFEPAH_02640	FOMHCHFB_00797	CHDHMKCB_02438	BCKDCEBC_02582	LGLHGMLA_00119	FNJFLCHE_02317	FLONKGFH_03119	NBFKMJME_01643	CEOAPLOP_03242	GCFMPAFD_00307	ENNJPADL_02634	BDOAJJKN_01181	OKIGKOIG_01014	FJLGJMNC_01885	DMMOADMI_00195	PMMFEGFG_02051	PCIOAIEM_02591	LLNKLGKD_01656	NHLPBNLN_00121	PFEPKGLM_01758	PFCKLCCG_00458	HCHNIKDP_00099	BECLGGIP_01446	FCPFCAJD_02373	BBKBLFJM_03328	KBFEOPKC_00410	NKMFPFLE_02955
group_27926		hypothetical protein	152	152	1	1	4829				1775	1775	1775	EAJOIFCL_03042	CDOBCFCB_00527	DGDMJBFF_00316	JJLFHNFP_00367	JLDACJNJ_02926	MHJACBNM_01346	LMOAOPDH_02765	HFLNLJIK_00070	MNFPCIPK_00104	CJPFEPAH_01383	FOMHCHFB_02918	CHDHMKCB_01247	BCKDCEBC_00089	LGLHGMLA_01096	FNJFLCHE_00089	FLONKGFH_01737	NBFKMJME_03069	CEOAPLOP_02912	GCFMPAFD_02513	ENNJPADL_01470	BDOAJJKN_01679	OKIGKOIG_03168	FJLGJMNC_01254	DMMOADMI_01289	PMMFEGFG_03036	PCIOAIEM_00952	LLNKLGKD_02081	NHLPBNLN_02896	PFEPKGLM_02504	PFCKLCCG_00316	HCHNIKDP_02127	BECLGGIP_02529	FCPFCAJD_00308	BBKBLFJM_00092	KBFEOPKC_02734	NKMFPFLE_01830
malK_3		Trehalose/maltose import ATP-binding protein MalK	152	152	1	1	10027				1112	1112	1112	EAJOIFCL_00768	CDOBCFCB_01831	DGDMJBFF_02140	JJLFHNFP_01131	JLDACJNJ_01934	MHJACBNM_01912	LMOAOPDH_00360	HFLNLJIK_01295	MNFPCIPK_00935	CJPFEPAH_02081	FOMHCHFB_02239	CHDHMKCB_00554	BCKDCEBC_02510	LGLHGMLA_00796	FNJFLCHE_02207	FLONKGFH_00528	NBFKMJME_00720	CEOAPLOP_00573	GCFMPAFD_02762	ENNJPADL_02475	BDOAJJKN_01316	OKIGKOIG_00945	FJLGJMNC_02973	DMMOADMI_00853	PMMFEGFG_00987	PCIOAIEM_01538	LLNKLGKD_01023	NHLPBNLN_02368	PFEPKGLM_00813	PFCKLCCG_01380	HCHNIKDP_02999	BECLGGIP_00511	FCPFCAJD_03277	BBKBLFJM_02330	KBFEOPKC_01065	NKMFPFLE_00886
group_27928		hypothetical protein	152	152	1	1	25261				755	755	755	EAJOIFCL_01187	CDOBCFCB_01375	DGDMJBFF_02614	JJLFHNFP_00631	JLDACJNJ_00537	MHJACBNM_02457	LMOAOPDH_03095	HFLNLJIK_02008	MNFPCIPK_03315	CJPFEPAH_02539	FOMHCHFB_00271	CHDHMKCB_02539	BCKDCEBC_02690	LGLHGMLA_00266	FNJFLCHE_02425	FLONKGFH_03311	NBFKMJME_01417	CEOAPLOP_00959	GCFMPAFD_00182	ENNJPADL_02762	BDOAJJKN_03174	OKIGKOIG_01136	FJLGJMNC_01986	DMMOADMI_00062	PMMFEGFG_02181	PCIOAIEM_02344	LLNKLGKD_00388	NHLPBNLN_00260	PFEPKGLM_03660	PFCKLCCG_02375	HCHNIKDP_00228	BECLGGIP_01792	FCPFCAJD_02507	BBKBLFJM_00970	KBFEOPKC_00556	NKMFPFLE_03086
malK_5		Trehalose/maltose import ATP-binding protein MalK	152	152	1	1	23529				974	974	974	EAJOIFCL_00579	CDOBCFCB_01100	DGDMJBFF_02862	JJLFHNFP_00865	JLDACJNJ_00967	MHJACBNM_02965	LMOAOPDH_03297	HFLNLJIK_03178	MNFPCIPK_02041	CJPFEPAH_02917	FOMHCHFB_00574	CHDHMKCB_02322	BCKDCEBC_00474	LGLHGMLA_00011	FNJFLCHE_00778	FLONKGFH_02124	NBFKMJME_02530	CEOAPLOP_01274	GCFMPAFD_00491	ENNJPADL_01940	BDOAJJKN_01582	OKIGKOIG_01262	FJLGJMNC_01771	DMMOADMI_01857	PMMFEGFG_00102	PCIOAIEM_02481	LLNKLGKD_00774	NHLPBNLN_01502	PFEPKGLM_00650	PFCKLCCG_00804	HCHNIKDP_01237	BECLGGIP_01119	FCPFCAJD_00522	BBKBLFJM_03455	KBFEOPKC_00161	NKMFPFLE_02807
kdgK_2		2-dehydro-3-deoxygluconokinase/2-dehydro-3-deoxygalactonokinase	152	152	1	1	13171				1025	1025	1025	EAJOIFCL_01020	CDOBCFCB_01976	DGDMJBFF_01640	JJLFHNFP_02487	JLDACJNJ_00453	MHJACBNM_01438	LMOAOPDH_00403	HFLNLJIK_00972	MNFPCIPK_01647	CJPFEPAH_01208	FOMHCHFB_01090	CHDHMKCB_00480	BCKDCEBC_01043	LGLHGMLA_01251	FNJFLCHE_01030	FLONKGFH_00445	NBFKMJME_01173	CEOAPLOP_02039	GCFMPAFD_01442	ENNJPADL_00469	BDOAJJKN_03384	OKIGKOIG_02139	FJLGJMNC_00293	DMMOADMI_03577	PMMFEGFG_03268	PCIOAIEM_02236	LLNKLGKD_03640	NHLPBNLN_00489	PFEPKGLM_03516	PFCKLCCG_00601	HCHNIKDP_00599	BECLGGIP_01377	FCPFCAJD_02718	BBKBLFJM_01473	KBFEOPKC_01460	NKMFPFLE_00620
group_27931		putative ABC transporter ATP-binding protein	152	152	1	1	15844				704	704	704	EAJOIFCL_02527	CDOBCFCB_02251	DGDMJBFF_01225	JJLFHNFP_02663	JLDACJNJ_00283	MHJACBNM_01701	LMOAOPDH_02364	HFLNLJIK_02371	MNFPCIPK_01313	CJPFEPAH_01607	FOMHCHFB_00745	CHDHMKCB_02059	BCKDCEBC_01789	LGLHGMLA_00282	FNJFLCHE_01758	FLONKGFH_02982	NBFKMJME_02103	CEOAPLOP_02530	GCFMPAFD_02905	ENNJPADL_00374	BDOAJJKN_00995	OKIGKOIG_01862	FJLGJMNC_02690	DMMOADMI_02418	PMMFEGFG_01299	PCIOAIEM_01590	LLNKLGKD_02690	NHLPBNLN_01798	PFEPKGLM_00010	PFCKLCCG_03103	HCHNIKDP_01791	BECLGGIP_01026	FCPFCAJD_01877	BBKBLFJM_01040	KBFEOPKC_01832	NKMFPFLE_01168
group_27932		hypothetical protein	152	152	1	1	10039				824	824	824	EAJOIFCL_00775	CDOBCFCB_01824	DGDMJBFF_02147	JJLFHNFP_01124	JLDACJNJ_01941	MHJACBNM_01905	LMOAOPDH_00353	HFLNLJIK_01302	MNFPCIPK_00928	CJPFEPAH_02074	FOMHCHFB_02246	CHDHMKCB_00561	BCKDCEBC_02517	LGLHGMLA_00789	FNJFLCHE_02214	FLONKGFH_00535	NBFKMJME_00729	CEOAPLOP_00566	GCFMPAFD_02769	ENNJPADL_02468	BDOAJJKN_01307	OKIGKOIG_00952	FJLGJMNC_02966	DMMOADMI_00846	PMMFEGFG_00994	PCIOAIEM_00878	LLNKLGKD_01016	NHLPBNLN_02361	PFEPKGLM_00820	PFCKLCCG_01387	HCHNIKDP_02992	BECLGGIP_00518	FCPFCAJD_03270	BBKBLFJM_02337	KBFEOPKC_01058	NKMFPFLE_00893
group_27933		hypothetical protein	152	152	1	1	10112				836	836	836	EAJOIFCL_00812	CDOBCFCB_01783	DGDMJBFF_02192	JJLFHNFP_01083	JLDACJNJ_01295	MHJACBNM_01861	LMOAOPDH_00308	HFLNLJIK_01339	MNFPCIPK_00887	CJPFEPAH_02030	FOMHCHFB_01396	CHDHMKCB_00598	BCKDCEBC_02554	LGLHGMLA_00748	FNJFLCHE_02251	FLONKGFH_00572	NBFKMJME_00772	CEOAPLOP_00520	GCFMPAFD_02810	ENNJPADL_02431	BDOAJJKN_01268	OKIGKOIG_00998	FJLGJMNC_02922	DMMOADMI_00809	PMMFEGFG_01031	PCIOAIEM_00841	LLNKLGKD_00979	NHLPBNLN_02324	PFEPKGLM_00857	PFCKLCCG_01428	HCHNIKDP_02955	BECLGGIP_00559	FCPFCAJD_03229	BBKBLFJM_00495	KBFEOPKC_01021	NKMFPFLE_00934
group_27934		tRNA (cytosine(49)-C(5))-methyltransferase	152	152	1	1	21889				1382	1382	1382	EAJOIFCL_01404	CDOBCFCB_00102	DGDMJBFF_03708	JJLFHNFP_01231	JLDACJNJ_00198	MHJACBNM_00912	LMOAOPDH_00680	HFLNLJIK_00351	MNFPCIPK_01222	CJPFEPAH_00655	FOMHCHFB_00137	CHDHMKCB_00344	BCKDCEBC_00929	LGLHGMLA_01822	FNJFLCHE_00916	FLONKGFH_02616	NBFKMJME_03298	CEOAPLOP_00320	GCFMPAFD_03074	ENNJPADL_00727	BDOAJJKN_02234	OKIGKOIG_01437	FJLGJMNC_02214	DMMOADMI_02177	PMMFEGFG_00781	PCIOAIEM_00374	LLNKLGKD_00668	NHLPBNLN_01183	PFEPKGLM_00404	PFCKLCCG_01134	HCHNIKDP_00731	BECLGGIP_00135	FCPFCAJD_02956	BBKBLFJM_00230	KBFEOPKC_03193	NKMFPFLE_01436
group_27935		hypothetical protein	152	152	1	1	5245				395	395	395	EAJOIFCL_00195	CDOBCFCB_00728	DGDMJBFF_00507	JJLFHNFP_00167	JLDACJNJ_02436	MHJACBNM_00180	LMOAOPDH_00103	HFLNLJIK_02452	MNFPCIPK_01567	CJPFEPAH_00178	FOMHCHFB_01275	CHDHMKCB_00146	BCKDCEBC_00279	LGLHGMLA_01544	FNJFLCHE_00279	FLONKGFH_02303	NBFKMJME_00108	CEOAPLOP_00165	GCFMPAFD_02285	ENNJPADL_01276	BDOAJJKN_00137	OKIGKOIG_00101	FJLGJMNC_00075	DMMOADMI_01477	PMMFEGFG_02468	PCIOAIEM_01873	LLNKLGKD_01440	NHLPBNLN_00758	PFEPKGLM_01038	PFCKLCCG_00119	HCHNIKDP_01929	BECLGGIP_02137	FCPFCAJD_00127	BBKBLFJM_02453	KBFEOPKC_02419	NKMFPFLE_02082
group_27936		hypothetical protein	152	152	1	1	15589				356	356	356	EAJOIFCL_02675	CDOBCFCB_02397	DGDMJBFF_01068	JJLFHNFP_01626	JLDACJNJ_00604	MHJACBNM_00457	LMOAOPDH_02191	HFLNLJIK_02239	MNFPCIPK_00715	CJPFEPAH_00453	FOMHCHFB_01506	CHDHMKCB_02190	BCKDCEBC_01924	LGLHGMLA_00694	FNJFLCHE_02921	FLONKGFH_00721	NBFKMJME_01045	CEOAPLOP_03636	GCFMPAFD_01787	ENNJPADL_00182	BDOAJJKN_01147	OKIGKOIG_00896	FJLGJMNC_02559	DMMOADMI_01080	PMMFEGFG_01433	PCIOAIEM_01739	LLNKLGKD_01803	NHLPBNLN_01855	PFEPKGLM_01885	PFCKLCCG_00664	HCHNIKDP_00966	BECLGGIP_00670	FCPFCAJD_00452	BBKBLFJM_00704	KBFEOPKC_01979	NKMFPFLE_00998
group_27937		hypothetical protein	152	152	1	1	15585				860	860	860	EAJOIFCL_02679	CDOBCFCB_02401	DGDMJBFF_01064	JJLFHNFP_01630	JLDACJNJ_00600	MHJACBNM_00461	LMOAOPDH_02187	HFLNLJIK_02235	MNFPCIPK_00719	CJPFEPAH_00457	FOMHCHFB_01502	CHDHMKCB_02194	BCKDCEBC_01928	LGLHGMLA_00690	FNJFLCHE_02925	FLONKGFH_00725	NBFKMJME_01040	CEOAPLOP_03632	GCFMPAFD_01783	ENNJPADL_00178	BDOAJJKN_01151	OKIGKOIG_00892	FJLGJMNC_02555	DMMOADMI_01084	PMMFEGFG_01437	PCIOAIEM_01743	LLNKLGKD_02960	NHLPBNLN_01859	PFEPKGLM_02999	PFCKLCCG_00660	HCHNIKDP_00970	BECLGGIP_00666	FCPFCAJD_00456	BBKBLFJM_00708	KBFEOPKC_01983	NKMFPFLE_00994
group_27938		hypothetical protein	152	152	1	1	15990				692	692	692	EAJOIFCL_00842	CDOBCFCB_02207	DGDMJBFF_01273	JJLFHNFP_02935	JLDACJNJ_00240	MHJACBNM_01833	LMOAOPDH_02403	HFLNLJIK_02126	MNFPCIPK_02083	CJPFEPAH_01712	FOMHCHFB_01972	CHDHMKCB_01577	BCKDCEBC_01953	LGLHGMLA_02090	FNJFLCHE_02009	FLONKGFH_02006	NBFKMJME_02423	CEOAPLOP_00776	GCFMPAFD_02194	ENNJPADL_02206	BDOAJJKN_01824	OKIGKOIG_00584	FJLGJMNC_01679	DMMOADMI_03085	PMMFEGFG_01888	PCIOAIEM_01807	LLNKLGKD_02148	NHLPBNLN_02400	PFEPKGLM_02297	PFCKLCCG_03147	HCHNIKDP_01768	BECLGGIP_02038	FCPFCAJD_00669	BBKBLFJM_03714	KBFEOPKC_01782	NKMFPFLE_01214
pyrG		CTP synthase	152	152	1	1	23385				1607	1607	1607	EAJOIFCL_00502	CDOBCFCB_02744	DGDMJBFF_02946	JJLFHNFP_00788	JLDACJNJ_01874	MHJACBNM_00319	LMOAOPDH_01189	HFLNLJIK_02899	MNFPCIPK_00579	CJPFEPAH_00315	FOMHCHFB_01582	CHDHMKCB_02244	BCKDCEBC_00711	LGLHGMLA_00475	FNJFLCHE_00525	FLONKGFH_00175	NBFKMJME_03777	CEOAPLOP_01197	GCFMPAFD_00569	ENNJPADL_02029	BDOAJJKN_02784	OKIGKOIG_01727	FJLGJMNC_01695	DMMOADMI_02985	PMMFEGFG_00193	PCIOAIEM_00070	LLNKLGKD_01308	NHLPBNLN_02586	PFEPKGLM_02028	PFCKLCCG_02164	HCHNIKDP_01314	BECLGGIP_01198	FCPFCAJD_02880	BBKBLFJM_02398	KBFEOPKC_00084	NKMFPFLE_02725
group_27940		hypothetical protein	152	152	1	1	25455				440	440	440	EAJOIFCL_02332	CDOBCFCB_01500	DGDMJBFF_02492	JJLFHNFP_00529	JLDACJNJ_02286	MHJACBNM_02200	LMOAOPDH_02080	HFLNLJIK_01173	MNFPCIPK_02797	CJPFEPAH_02287	FOMHCHFB_02876	CHDHMKCB_02780	BCKDCEBC_00577	LGLHGMLA_02750	FNJFLCHE_00476	FLONKGFH_02874	NBFKMJME_03574	CEOAPLOP_02745	GCFMPAFD_00083	ENNJPADL_00559	BDOAJJKN_03279	OKIGKOIG_00620	FJLGJMNC_00420	DMMOADMI_03417	PMMFEGFG_03149	PCIOAIEM_02824	LLNKLGKD_01418	NHLPBNLN_03231	PFEPKGLM_01526	PFCKLCCG_02475	HCHNIKDP_00327	BECLGGIP_01890	FCPFCAJD_03143	BBKBLFJM_01936	KBFEOPKC_00685	NKMFPFLE_03200
pdxS		Pyridoxal 5'-phosphate synthase subunit PdxS	152	152	1	1	12889				875	875	875	EAJOIFCL_01882	CDOBCFCB_02996	DGDMJBFF_01800	JJLFHNFP_02350	JLDACJNJ_01066	MHJACBNM_02372	LMOAOPDH_01348	HFLNLJIK_01060	MNFPCIPK_00466	CJPFEPAH_02384	FOMHCHFB_02524	CHDHMKCB_01450	BCKDCEBC_03021	LGLHGMLA_00415	FNJFLCHE_02767	FLONKGFH_01334	NBFKMJME_01827	CEOAPLOP_01409	GCFMPAFD_01636	ENNJPADL_00051	BDOAJJKN_00352	OKIGKOIG_00478	FJLGJMNC_02776	DMMOADMI_01234	PMMFEGFG_01565	PCIOAIEM_00547	LLNKLGKD_00936	NHLPBNLN_01985	PFEPKGLM_00902	PFCKLCCG_00881	HCHNIKDP_00546	BECLGGIP_00367	FCPFCAJD_00597	BBKBLFJM_00893	KBFEOPKC_01368	NKMFPFLE_00508
pta		Phosphate acetyltransferase	152	152	1	1	22147				995	995	995	EAJOIFCL_00987	CDOBCFCB_00359	DGDMJBFF_00231	JJLFHNFP_01835	JLDACJNJ_00024	MHJACBNM_00623	LMOAOPDH_01879	HFLNLJIK_00163	MNFPCIPK_01623	CJPFEPAH_00861	FOMHCHFB_02645	CHDHMKCB_01153	BCKDCEBC_02237	LGLHGMLA_01599	FNJFLCHE_01807	FLONKGFH_01434	NBFKMJME_03096	CEOAPLOP_01929	GCFMPAFD_02008	ENNJPADL_03189	BDOAJJKN_02018	OKIGKOIG_02061	FJLGJMNC_01163	DMMOADMI_01994	PMMFEGFG_01768	PCIOAIEM_01042	LLNKLGKD_02382	NHLPBNLN_01369	PFEPKGLM_01372	PFCKLCCG_02745	HCHNIKDP_02618	BECLGGIP_00321	FCPFCAJD_01970	BBKBLFJM_01382	KBFEOPKC_02865	NKMFPFLE_01688
group_27943		Fe(2 ) transporter FeoB	152	152	1	1	22176				1352	1352	1352	EAJOIFCL_00965	CDOBCFCB_00338	DGDMJBFF_00214	JJLFHNFP_01813	JLDACJNJ_00045	MHJACBNM_00644	LMOAOPDH_01858	HFLNLJIK_00186	MNFPCIPK_01603	CJPFEPAH_00882	FOMHCHFB_01932	CHDHMKCB_01131	BCKDCEBC_02259	LGLHGMLA_01579	FNJFLCHE_01829	FLONKGFH_01413	NBFKMJME_02206	CEOAPLOP_01907	GCFMPAFD_02030	ENNJPADL_03168	BDOAJJKN_02064	OKIGKOIG_02959	FJLGJMNC_01142	DMMOADMI_02014	PMMFEGFG_01747	PCIOAIEM_01062	LLNKLGKD_02403	NHLPBNLN_01347	PFEPKGLM_01351	PFCKLCCG_02723	HCHNIKDP_02640	BECLGGIP_00299	FCPFCAJD_01991	BBKBLFJM_01402	KBFEOPKC_02887	NKMFPFLE_01668
group_27944		hypothetical protein	152	152	1	1	10034				518	518	518	EAJOIFCL_00771	CDOBCFCB_01828	DGDMJBFF_02143	JJLFHNFP_01128	JLDACJNJ_01937	MHJACBNM_01909	LMOAOPDH_00357	HFLNLJIK_01298	MNFPCIPK_00932	CJPFEPAH_02078	FOMHCHFB_02242	CHDHMKCB_00557	BCKDCEBC_02513	LGLHGMLA_00793	FNJFLCHE_02210	FLONKGFH_00531	NBFKMJME_00724	CEOAPLOP_00570	GCFMPAFD_02765	ENNJPADL_02472	BDOAJJKN_01312	OKIGKOIG_00948	FJLGJMNC_02970	DMMOADMI_00850	PMMFEGFG_00990	PCIOAIEM_01541	LLNKLGKD_01020	NHLPBNLN_02365	PFEPKGLM_00816	PFCKLCCG_01383	HCHNIKDP_02996	BECLGGIP_00514	FCPFCAJD_03274	BBKBLFJM_02333	KBFEOPKC_01062	NKMFPFLE_00889
group_27945		hypothetical protein	152	152	1	1	21881				1652	1652	1652	EAJOIFCL_01412	CDOBCFCB_00094	DGDMJBFF_03700	JJLFHNFP_01223	JLDACJNJ_00206	MHJACBNM_00920	LMOAOPDH_00672	HFLNLJIK_00343	MNFPCIPK_01230	CJPFEPAH_00647	FOMHCHFB_00145	CHDHMKCB_00336	BCKDCEBC_00937	LGLHGMLA_01830	FNJFLCHE_00924	FLONKGFH_02608	NBFKMJME_03308	CEOAPLOP_00328	GCFMPAFD_03066	ENNJPADL_00735	BDOAJJKN_02243	OKIGKOIG_01429	FJLGJMNC_02206	DMMOADMI_02185	PMMFEGFG_00789	PCIOAIEM_00366	LLNKLGKD_00660	NHLPBNLN_01175	PFEPKGLM_00412	PFCKLCCG_01142	HCHNIKDP_00723	BECLGGIP_00127	FCPFCAJD_02964	BBKBLFJM_00222	KBFEOPKC_03201	NKMFPFLE_01428
group_27946		Non-canonical purine NTP pyrophosphatase	152	152	1	1	25210				608	608	608	EAJOIFCL_01154	CDOBCFCB_01342	DGDMJBFF_02649	JJLFHNFP_00664	JLDACJNJ_00510	MHJACBNM_02484	LMOAOPDH_03068	HFLNLJIK_01981	MNFPCIPK_03282	CJPFEPAH_02566	FOMHCHFB_00238	CHDHMKCB_02512	BCKDCEBC_02659	LGLHGMLA_00233	FNJFLCHE_02394	FLONKGFH_03278	NBFKMJME_01455	CEOAPLOP_00926	GCFMPAFD_00215	ENNJPADL_02730	BDOAJJKN_03138	OKIGKOIG_01103	FJLGJMNC_01959	DMMOADMI_00095	PMMFEGFG_02148	PCIOAIEM_02311	LLNKLGKD_00421	NHLPBNLN_00217	PFEPKGLM_03693	PFCKLCCG_02344	HCHNIKDP_00195	BECLGGIP_01759	FCPFCAJD_02474	BBKBLFJM_00941	KBFEOPKC_00523	NKMFPFLE_03053
group_27947		hypothetical protein	152	152	1	1	5364				581	581	581	EAJOIFCL_00225	CDOBCFCB_00809	DGDMJBFF_00689	JJLFHNFP_00137	JLDACJNJ_02408	MHJACBNM_00154	LMOAOPDH_00131	HFLNLJIK_02479	MNFPCIPK_02610	CJPFEPAH_00152	FOMHCHFB_01225	CHDHMKCB_00119	BCKDCEBC_00307	LGLHGMLA_02993	FNJFLCHE_00307	FLONKGFH_02334	NBFKMJME_00144	CEOAPLOP_00216	GCFMPAFD_02315	ENNJPADL_01246	BDOAJJKN_00104	OKIGKOIG_00131	FJLGJMNC_00102	DMMOADMI_00580	PMMFEGFG_02498	PCIOAIEM_02459	LLNKLGKD_03011	NHLPBNLN_03045	PFEPKGLM_03176	PFCKLCCG_00089	HCHNIKDP_01899	BECLGGIP_02167	FCPFCAJD_00097	BBKBLFJM_02998	KBFEOPKC_02389	NKMFPFLE_02150
group_27948		hypothetical protein	152	152	1	1	25081			Hypothetical protein with no hits to refseq/uniprot/clusters/cdd/tigrfams/pfam overlapping another protein with hits	323	323	323	EAJOIFCL_03292	CDOBCFCB_01246	DGDMJBFF_02737	JJLFHNFP_00741	JLDACJNJ_02578	MHJACBNM_02538	LMOAOPDH_02542	HFLNLJIK_01906	MNFPCIPK_03179	CJPFEPAH_02620	FOMHCHFB_00817	CHDHMKCB_02458	BCKDCEBC_02602	LGLHGMLA_00140	FNJFLCHE_02337	FLONKGFH_03099	NBFKMJME_01622	CEOAPLOP_03262	GCFMPAFD_00287	ENNJPADL_02654	BDOAJJKN_01201	OKIGKOIG_01034	FJLGJMNC_01905	DMMOADMI_00175	PMMFEGFG_02071	PCIOAIEM_02611	LLNKLGKD_01676	NHLPBNLN_00141	PFEPKGLM_01778	PFCKLCCG_00478	HCHNIKDP_00119	BECLGGIP_01466	FCPFCAJD_02393	BBKBLFJM_03309	KBFEOPKC_00430	NKMFPFLE_02975
group_27949		hypothetical protein	152	152	1	1	21876				407	407	407	EAJOIFCL_01416	CDOBCFCB_00090	DGDMJBFF_03696	JJLFHNFP_01219	JLDACJNJ_00210	MHJACBNM_00924	LMOAOPDH_00668	HFLNLJIK_00339	MNFPCIPK_01234	CJPFEPAH_00643	FOMHCHFB_00149	CHDHMKCB_00332	BCKDCEBC_00941	LGLHGMLA_01834	FNJFLCHE_00928	FLONKGFH_02604	NBFKMJME_03312	CEOAPLOP_00332	GCFMPAFD_03062	ENNJPADL_00739	BDOAJJKN_02247	OKIGKOIG_01425	FJLGJMNC_02202	DMMOADMI_02189	PMMFEGFG_00793	PCIOAIEM_00362	LLNKLGKD_00656	NHLPBNLN_01171	PFEPKGLM_00416	PFCKLCCG_01146	HCHNIKDP_00719	BECLGGIP_00123	FCPFCAJD_02968	BBKBLFJM_00218	KBFEOPKC_03205	NKMFPFLE_01424
purE		N5-carboxyaminoimidazole ribonucleotide mutase	152	152	1	1	25147				509	509	509	EAJOIFCL_01101	CDOBCFCB_01285	DGDMJBFF_02693	JJLFHNFP_00701	JLDACJNJ_02551	MHJACBNM_02511	LMOAOPDH_02500	HFLNLJIK_01948	MNFPCIPK_03228	CJPFEPAH_02593	FOMHCHFB_01860	CHDHMKCB_02485	BCKDCEBC_02629	LGLHGMLA_00179	FNJFLCHE_02364	FLONKGFH_03242	NBFKMJME_01497	CEOAPLOP_03299	GCFMPAFD_00251	ENNJPADL_02694	BDOAJJKN_00263	OKIGKOIG_01067	FJLGJMNC_01932	DMMOADMI_00131	PMMFEGFG_02111	PCIOAIEM_02640	LLNKLGKD_00458	NHLPBNLN_00181	PFEPKGLM_03730	PFCKLCCG_00518	HCHNIKDP_00159	BECLGGIP_01643	FCPFCAJD_02437	BBKBLFJM_03268	KBFEOPKC_00470	NKMFPFLE_03016
group_27951		hypothetical protein	152	152	1	1	22916				956	956	956	EAJOIFCL_00646	CDOBCFCB_02630	DGDMJBFF_03181	JJLFHNFP_01315	JLDACJNJ_02699	MHJACBNM_00802	LMOAOPDH_03012	HFLNLJIK_00810	MNFPCIPK_02354	CJPFEPAH_01034	FOMHCHFB_02087	CHDHMKCB_01779	BCKDCEBC_00872	LGLHGMLA_02643	FNJFLCHE_00859	FLONKGFH_01050	NBFKMJME_00837	CEOAPLOP_01716	GCFMPAFD_00768	ENNJPADL_00641	BDOAJJKN_02970	OKIGKOIG_02655	FJLGJMNC_00467	DMMOADMI_00735	PMMFEGFG_00308	PCIOAIEM_00207	LLNKLGKD_00025	NHLPBNLN_02837	PFEPKGLM_00186	PFCKLCCG_01219	HCHNIKDP_02906	BECLGGIP_02672	FCPFCAJD_02166	BBKBLFJM_01368	KBFEOPKC_03497	NKMFPFLE_02611
group_27952		putative ABC transporter ATP-binding protein	152	152	1	1	25073				686	686	686	EAJOIFCL_03300	CDOBCFCB_01238	DGDMJBFF_02745	JJLFHNFP_00749	JLDACJNJ_02586	MHJACBNM_02546	LMOAOPDH_02550	HFLNLJIK_01898	MNFPCIPK_03170	CJPFEPAH_02628	FOMHCHFB_00809	CHDHMKCB_02450	BCKDCEBC_02594	LGLHGMLA_00131	FNJFLCHE_02329	FLONKGFH_03107	NBFKMJME_01631	CEOAPLOP_03254	GCFMPAFD_00295	ENNJPADL_02646	BDOAJJKN_01193	OKIGKOIG_01026	FJLGJMNC_01897	DMMOADMI_00183	PMMFEGFG_02063	PCIOAIEM_02603	LLNKLGKD_01668	NHLPBNLN_00133	PFEPKGLM_01770	PFCKLCCG_00470	HCHNIKDP_00111	BECLGGIP_01458	FCPFCAJD_02385	BBKBLFJM_03317	KBFEOPKC_00422	NKMFPFLE_02967
filR2_1		putative methanogenesis regulatory protein FilR2	152	152	1	1	15582				680	680	680	EAJOIFCL_02682	CDOBCFCB_02404	DGDMJBFF_01061	JJLFHNFP_01633	JLDACJNJ_00597	MHJACBNM_00464	LMOAOPDH_02184	HFLNLJIK_02232	MNFPCIPK_00722	CJPFEPAH_00460	FOMHCHFB_01499	CHDHMKCB_02197	BCKDCEBC_01931	LGLHGMLA_00687	FNJFLCHE_02928	FLONKGFH_00728	NBFKMJME_01037	CEOAPLOP_03629	GCFMPAFD_01780	ENNJPADL_00175	BDOAJJKN_01154	OKIGKOIG_00889	FJLGJMNC_02552	DMMOADMI_01087	PMMFEGFG_01440	PCIOAIEM_01746	LLNKLGKD_02957	NHLPBNLN_01862	PFEPKGLM_02996	PFCKLCCG_00657	HCHNIKDP_00973	BECLGGIP_00663	FCPFCAJD_00459	BBKBLFJM_00711	KBFEOPKC_01986	NKMFPFLE_00991
group_27954		hypothetical protein	152	152	1	1	4793				1673	1673	1673	EAJOIFCL_03028	CDOBCFCB_00513	DGDMJBFF_00302	JJLFHNFP_00381	JLDACJNJ_02910	MHJACBNM_01361	LMOAOPDH_02750	HFLNLJIK_00085	MNFPCIPK_00088	CJPFEPAH_01398	FOMHCHFB_02932	CHDHMKCB_01231	BCKDCEBC_00074	LGLHGMLA_01080	FNJFLCHE_00074	FLONKGFH_01721	NBFKMJME_03085	CEOAPLOP_03550	GCFMPAFD_02527	ENNJPADL_01484	BDOAJJKN_01694	OKIGKOIG_03154	FJLGJMNC_01240	DMMOADMI_01273	PMMFEGFG_03050	PCIOAIEM_00966	LLNKLGKD_00201	NHLPBNLN_02882	PFEPKGLM_00218	PFCKLCCG_00330	HCHNIKDP_02141	BECLGGIP_02513	FCPFCAJD_00322	BBKBLFJM_00108	KBFEOPKC_02748	NKMFPFLE_01814
group_27955		hypothetical protein	152	152	1	1	23051				767	767	767	EAJOIFCL_00429	CDOBCFCB_02675	DGDMJBFF_03027	JJLFHNFP_02199	JLDACJNJ_02115	MHJACBNM_00247	LMOAOPDH_01118	HFLNLJIK_02827	MNFPCIPK_00316	CJPFEPAH_00243	FOMHCHFB_01651	CHDHMKCB_02847	BCKDCEBC_00633	LGLHGMLA_03299	FNJFLCHE_00603	FLONKGFH_00014	NBFKMJME_03854	CEOAPLOP_01126	GCFMPAFD_00724	ENNJPADL_02100	BDOAJJKN_02860	OKIGKOIG_01798	FJLGJMNC_02895	DMMOADMI_02914	PMMFEGFG_00264	PCIOAIEM_00141	LLNKLGKD_01239	NHLPBNLN_02515	PFEPKGLM_02097	PFCKLCCG_02093	HCHNIKDP_01469	BECLGGIP_01269	FCPFCAJD_02809	BBKBLFJM_02056	KBFEOPKC_00015	NKMFPFLE_02656
group_27956		hypothetical protein	152	152	1	1	15680				455	455	455	EAJOIFCL_02615	CDOBCFCB_02338	DGDMJBFF_01127	JJLFHNFP_01552	JLDACJNJ_01520	MHJACBNM_00404	LMOAOPDH_02257	HFLNLJIK_02292	MNFPCIPK_01941	CJPFEPAH_00400	FOMHCHFB_00672	CHDHMKCB_02138	BCKDCEBC_01872	LGLHGMLA_00363	FNJFLCHE_02869	FLONKGFH_03069	NBFKMJME_02191	CEOAPLOP_03690	GCFMPAFD_02992	ENNJPADL_00304	BDOAJJKN_01090	OKIGKOIG_00236	FJLGJMNC_02611	DMMOADMI_00879	PMMFEGFG_01379	PCIOAIEM_01676	LLNKLGKD_00514	NHLPBNLN_00610	PFEPKGLM_01012	PFCKLCCG_00718	HCHNIKDP_01555	BECLGGIP_01569	FCPFCAJD_00398	BBKBLFJM_02131	KBFEOPKC_01919	NKMFPFLE_01073
group_27957		hypothetical protein	152	152	1	1	13203				1292	1292	1292	EAJOIFCL_01043	CDOBCFCB_01999	DGDMJBFF_01623	JJLFHNFP_02471	JLDACJNJ_00717	MHJACBNM_01182	LMOAOPDH_00419	HFLNLJIK_00956	MNFPCIPK_02394	CJPFEPAH_01741	FOMHCHFB_03326	CHDHMKCB_00464	BCKDCEBC_01059	LGLHGMLA_01228	FNJFLCHE_01046	FLONKGFH_02073	NBFKMJME_01156	CEOAPLOP_02209	GCFMPAFD_01572	ENNJPADL_00446	BDOAJJKN_03400	OKIGKOIG_02155	FJLGJMNC_00277	DMMOADMI_03561	PMMFEGFG_03252	PCIOAIEM_02219	LLNKLGKD_03656	NHLPBNLN_00473	PFEPKGLM_03500	PFCKLCCG_00585	HCHNIKDP_01564	BECLGGIP_00937	FCPFCAJD_02702	BBKBLFJM_02386	KBFEOPKC_01483	NKMFPFLE_00643
dapA_1		4-hydroxy-tetrahydrodipicolinate synthase	152	152	1	1	5382				890	890	890	EAJOIFCL_00240	CDOBCFCB_00824	DGDMJBFF_00704	JJLFHNFP_00122	JLDACJNJ_02393	MHJACBNM_00139	LMOAOPDH_00146	HFLNLJIK_02494	MNFPCIPK_02595	CJPFEPAH_00137	FOMHCHFB_00661	CHDHMKCB_00104	BCKDCEBC_00322	LGLHGMLA_02978	FNJFLCHE_00322	FLONKGFH_02349	NBFKMJME_00160	CEOAPLOP_00231	GCFMPAFD_02330	ENNJPADL_01231	BDOAJJKN_00089	OKIGKOIG_00146	FJLGJMNC_00117	DMMOADMI_00565	PMMFEGFG_02513	PCIOAIEM_02444	LLNKLGKD_03026	NHLPBNLN_03060	PFEPKGLM_03161	PFCKLCCG_00074	HCHNIKDP_00992	BECLGGIP_02182	FCPFCAJD_00082	BBKBLFJM_02983	KBFEOPKC_02374	NKMFPFLE_02165
group_27959		putative ABC transporter ATP-binding protein	152	152	1	1	23530				986	986	986	EAJOIFCL_00580	CDOBCFCB_01101	DGDMJBFF_02861	JJLFHNFP_00866	JLDACJNJ_00966	MHJACBNM_02964	LMOAOPDH_03296	HFLNLJIK_03177	MNFPCIPK_02042	CJPFEPAH_02916	FOMHCHFB_00575	CHDHMKCB_02323	BCKDCEBC_00475	LGLHGMLA_00012	FNJFLCHE_00779	FLONKGFH_02125	NBFKMJME_02529	CEOAPLOP_01275	GCFMPAFD_00490	ENNJPADL_01939	BDOAJJKN_01583	OKIGKOIG_01261	FJLGJMNC_01772	DMMOADMI_01856	PMMFEGFG_00101	PCIOAIEM_02482	LLNKLGKD_00773	NHLPBNLN_01501	PFEPKGLM_00649	PFCKLCCG_00803	HCHNIKDP_01236	BECLGGIP_01118	FCPFCAJD_00521	BBKBLFJM_03456	KBFEOPKC_00162	NKMFPFLE_02808
group_27960		hypothetical protein	152	152	1	1	22380				533	533	533	EAJOIFCL_01829	CDOBCFCB_00259	DGDMJBFF_00133	JJLFHNFP_01737	JLDACJNJ_00116	MHJACBNM_00730	LMOAOPDH_01786	HFLNLJIK_00259	MNFPCIPK_01139	CJPFEPAH_00968	FOMHCHFB_00054	CHDHMKCB_01058	BCKDCEBC_02329	LGLHGMLA_01739	FNJFLCHE_01899	FLONKGFH_02701	NBFKMJME_04014	CEOAPLOP_01827	GCFMPAFD_02110	ENNJPADL_03088	BDOAJJKN_02142	OKIGKOIG_02885	FJLGJMNC_01036	DMMOADMI_02095	PMMFEGFG_03368	PCIOAIEM_01134	LLNKLGKD_02483	NHLPBNLN_01267	PFEPKGLM_01271	PFCKLCCG_02644	HCHNIKDP_02715	BECLGGIP_00220	FCPFCAJD_01289	BBKBLFJM_04029	KBFEOPKC_03080	NKMFPFLE_01587
group_27961		hypothetical protein	152	152	1	1	4866			Hypothetical protein with no hits to refseq/uniprot/clusters/cdd/tigrfams/pfam overlapping another protein with hits	494	494	494	EAJOIFCL_03051	CDOBCFCB_00536	DGDMJBFF_00329	JJLFHNFP_00358	JLDACJNJ_02936	MHJACBNM_01337	LMOAOPDH_02775	HFLNLJIK_00061	MNFPCIPK_00113	CJPFEPAH_01374	FOMHCHFB_03219	CHDHMKCB_01256	BCKDCEBC_00104	LGLHGMLA_01105	FNJFLCHE_00104	FLONKGFH_01746	NBFKMJME_03059	CEOAPLOP_02921	GCFMPAFD_02504	ENNJPADL_01461	BDOAJJKN_01670	OKIGKOIG_03177	FJLGJMNC_01264	DMMOADMI_01298	PMMFEGFG_03027	PCIOAIEM_02048	LLNKLGKD_02072	NHLPBNLN_02905	PFEPKGLM_02513	PFCKLCCG_00307	HCHNIKDP_02118	BECLGGIP_02538	FCPFCAJD_00299	BBKBLFJM_00083	KBFEOPKC_02725	NKMFPFLE_01839
group_27962		hypothetical protein	152	152	1	1	22818				1319	1319	1319	EAJOIFCL_02013	CDOBCFCB_02564	DGDMJBFF_03235	JJLFHNFP_01380	JLDACJNJ_00369	MHJACBNM_00563	LMOAOPDH_02948	HFLNLJIK_00442	MNFPCIPK_02288	CJPFEPAH_00802	FOMHCHFB_02742	CHDHMKCB_01716	BCKDCEBC_02053	LGLHGMLA_02577	FNJFLCHE_03039	FLONKGFH_01117	NBFKMJME_00935	CEOAPLOP_00631	GCFMPAFD_00834	ENNJPADL_03446	BDOAJJKN_03041	OKIGKOIG_02721	FJLGJMNC_00844	DMMOADMI_01016	PMMFEGFG_00374	PCIOAIEM_00271	LLNKLGKD_00092	NHLPBNLN_02771	PFEPKGLM_00119	PFCKLCCG_03262	HCHNIKDP_02840	BECLGGIP_02738	FCPFCAJD_02100	BBKBLFJM_03850	KBFEOPKC_03431	NKMFPFLE_02542
group_27963		Isopentenyl phosphate kinase	152	152	1	1	5164				887	887	887	EAJOIFCL_01317	CDOBCFCB_00673	DGDMJBFF_00471	JJLFHNFP_00221	JLDACJNJ_01533	MHJACBNM_00214	LMOAOPDH_00069	HFLNLJIK_00621	MNFPCIPK_00252	CJPFEPAH_00212	FOMHCHFB_01423	CHDHMKCB_00180	BCKDCEBC_00245	LGLHGMLA_00573	FNJFLCHE_00245	FLONKGFH_02269	NBFKMJME_00070	CEOAPLOP_00131	GCFMPAFD_02251	ENNJPADL_01310	BDOAJJKN_00171	OKIGKOIG_00067	FJLGJMNC_00039	DMMOADMI_01443	PMMFEGFG_02414	PCIOAIEM_01907	LLNKLGKD_01474	NHLPBNLN_01655	PFEPKGLM_01072	PFCKLCCG_00173	HCHNIKDP_01983	BECLGGIP_02103	FCPFCAJD_00161	BBKBLFJM_02487	KBFEOPKC_02503	NKMFPFLE_02027
filI_7		Methanogenesis regulatory histidine kinase FilI	152	152	1	1	13212				1055	1055	1055	EAJOIFCL_01046	CDOBCFCB_02002	DGDMJBFF_01620	JJLFHNFP_02468	JLDACJNJ_00714	MHJACBNM_01179	LMOAOPDH_00422	HFLNLJIK_00953	MNFPCIPK_02397	CJPFEPAH_01738	FOMHCHFB_03323	CHDHMKCB_00461	BCKDCEBC_01068	LGLHGMLA_01225	FNJFLCHE_01055	FLONKGFH_02070	NBFKMJME_01153	CEOAPLOP_02218	GCFMPAFD_01581	ENNJPADL_00443	BDOAJJKN_03409	OKIGKOIG_02164	FJLGJMNC_00274	DMMOADMI_03552	PMMFEGFG_03243	PCIOAIEM_02216	LLNKLGKD_03665	NHLPBNLN_00470	PFEPKGLM_03491	PFCKLCCG_00576	HCHNIKDP_01573	BECLGGIP_00928	FCPFCAJD_02693	BBKBLFJM_02383	KBFEOPKC_01486	NKMFPFLE_00646
group_27965		hypothetical protein	152	152	1	1	23841				245	245	245	EAJOIFCL_02449	CDOBCFCB_01136	DGDMJBFF_02826	JJLFHNFP_00902	JLDACJNJ_00921	MHJACBNM_02929	LMOAOPDH_03258	HFLNLJIK_03142	MNFPCIPK_03087	CJPFEPAH_02881	FOMHCHFB_03243	CHDHMKCB_02358	BCKDCEBC_01163	LGLHGMLA_00048	FNJFLCHE_01150	FLONKGFH_03191	NBFKMJME_01801	CEOAPLOP_01575	GCFMPAFD_00398	ENNJPADL_02553	BDOAJJKN_00780	OKIGKOIG_01362	FJLGJMNC_01816	DMMOADMI_00342	PMMFEGFG_01976	PCIOAIEM_02526	LLNKLGKD_01787	NHLPBNLN_00049	PFEPKGLM_01097	PFCKLCCG_01597	HCHNIKDP_00007	BECLGGIP_00967	FCPFCAJD_00816	BBKBLFJM_00334	KBFEOPKC_00250	NKMFPFLE_02876
group_27966		hypothetical protein	152	152	1	1	23855				668	668	668	EAJOIFCL_02462	CDOBCFCB_01148	DGDMJBFF_02813	JJLFHNFP_00914	JLDACJNJ_00908	MHJACBNM_02917	LMOAOPDH_03245	HFLNLJIK_03130	MNFPCIPK_03099	CJPFEPAH_02869	FOMHCHFB_03255	CHDHMKCB_02370	BCKDCEBC_01151	LGLHGMLA_00060	FNJFLCHE_01138	FLONKGFH_03179	NBFKMJME_01787	CEOAPLOP_01563	GCFMPAFD_00386	ENNJPADL_02565	BDOAJJKN_00766	OKIGKOIG_01374	FJLGJMNC_01828	DMMOADMI_00330	PMMFEGFG_01988	PCIOAIEM_02538	LLNKLGKD_01775	NHLPBNLN_00061	PFEPKGLM_01110	PFCKLCCG_01609	HCHNIKDP_00019	BECLGGIP_00979	FCPFCAJD_00804	BBKBLFJM_00347	KBFEOPKC_00263	NKMFPFLE_02889
rfcS_1		Replication factor C small subunit	152	152	1	1	10106				1568	1568	1568	EAJOIFCL_00807	CDOBCFCB_01788	DGDMJBFF_02187	JJLFHNFP_01088	JLDACJNJ_01300	MHJACBNM_01866	LMOAOPDH_00313	HFLNLJIK_01334	MNFPCIPK_00892	CJPFEPAH_02035	FOMHCHFB_01391	CHDHMKCB_00593	BCKDCEBC_02549	LGLHGMLA_00753	FNJFLCHE_02246	FLONKGFH_00567	NBFKMJME_00767	CEOAPLOP_00525	GCFMPAFD_02805	ENNJPADL_02436	BDOAJJKN_01273	OKIGKOIG_00993	FJLGJMNC_02927	DMMOADMI_00814	PMMFEGFG_01026	PCIOAIEM_00846	LLNKLGKD_00984	NHLPBNLN_02329	PFEPKGLM_00852	PFCKLCCG_01423	HCHNIKDP_02960	BECLGGIP_00554	FCPFCAJD_03234	BBKBLFJM_00500	KBFEOPKC_01026	NKMFPFLE_00929
corA		Cobalt/magnesium transport protein CorA	152	152	1	1	17992				869	869	869	EAJOIFCL_01652	CDOBCFCB_01008	DGDMJBFF_00887	JJLFHNFP_02113	JLDACJNJ_01470	MHJACBNM_01459	LMOAOPDH_00969	HFLNLJIK_00749	MNFPCIPK_01810	CJPFEPAH_00485	FOMHCHFB_00957	CHDHMKCB_00788	BCKDCEBC_01555	LGLHGMLA_02318	FNJFLCHE_01542	FLONKGFH_01673	NBFKMJME_01274	CEOAPLOP_01635	GCFMPAFD_02632	ENNJPADL_01145	BDOAJJKN_01225	OKIGKOIG_01598	FJLGJMNC_00705	DMMOADMI_03230	PMMFEGFG_01684	PCIOAIEM_01334	LLNKLGKD_01065	NHLPBNLN_00355	PFEPKGLM_01431	PFCKLCCG_02795	HCHNIKDP_03065	BECLGGIP_02937	FCPFCAJD_01844	BBKBLFJM_03472	KBFEOPKC_02137	NKMFPFLE_00114
group_27969		hypothetical protein	152	152	1	1	23550				479	479	479	EAJOIFCL_00605	CDOBCFCB_01117	DGDMJBFF_02844	JJLFHNFP_00882	JLDACJNJ_00940	MHJACBNM_02948	LMOAOPDH_03277	HFLNLJIK_03161	MNFPCIPK_02058	CJPFEPAH_02900	FOMHCHFB_00591	CHDHMKCB_02339	BCKDCEBC_01685	LGLHGMLA_00028	FNJFLCHE_01720	FLONKGFH_02096	NBFKMJME_03432	CEOAPLOP_02066	GCFMPAFD_00465	ENNJPADL_01923	BDOAJJKN_01599	OKIGKOIG_01245	FJLGJMNC_01797	DMMOADMI_01830	PMMFEGFG_00085	PCIOAIEM_02507	LLNKLGKD_00748	NHLPBNLN_01476	PFEPKGLM_00624	PFCKLCCG_00778	HCHNIKDP_01211	BECLGGIP_01093	FCPFCAJD_00505	BBKBLFJM_03546	KBFEOPKC_00187	NKMFPFLE_02856
ptsH1_2		Phosphocarrier protein HPr	152	152	1	1	5241				275	275	275	EAJOIFCL_00191	CDOBCFCB_00724	DGDMJBFF_00503	JJLFHNFP_00171	JLDACJNJ_02440	MHJACBNM_00184	LMOAOPDH_00099	HFLNLJIK_02448	MNFPCIPK_01563	CJPFEPAH_00182	FOMHCHFB_01279	CHDHMKCB_00150	BCKDCEBC_00275	LGLHGMLA_01540	FNJFLCHE_00275	FLONKGFH_02299	NBFKMJME_00104	CEOAPLOP_00161	GCFMPAFD_02281	ENNJPADL_01280	BDOAJJKN_00141	OKIGKOIG_00097	FJLGJMNC_00071	DMMOADMI_01473	PMMFEGFG_02464	PCIOAIEM_01877	LLNKLGKD_01444	NHLPBNLN_00762	PFEPKGLM_01042	PFCKLCCG_00123	HCHNIKDP_01933	BECLGGIP_02133	FCPFCAJD_00131	BBKBLFJM_02457	KBFEOPKC_02423	NKMFPFLE_02078
group_27971		hypothetical protein	152	152	1	1	22182				464	464	464	EAJOIFCL_00961	CDOBCFCB_00334	DGDMJBFF_00210	JJLFHNFP_01809	JLDACJNJ_00049	MHJACBNM_00648	LMOAOPDH_01854	HFLNLJIK_00190	MNFPCIPK_01599	CJPFEPAH_00886	FOMHCHFB_01936	CHDHMKCB_01127	BCKDCEBC_02263	LGLHGMLA_01575	FNJFLCHE_01833	FLONKGFH_01409	NBFKMJME_02210	CEOAPLOP_01903	GCFMPAFD_02034	ENNJPADL_03164	BDOAJJKN_02069	OKIGKOIG_02955	FJLGJMNC_01138	DMMOADMI_02018	PMMFEGFG_01743	PCIOAIEM_01066	LLNKLGKD_02407	NHLPBNLN_01343	PFEPKGLM_01347	PFCKLCCG_02719	HCHNIKDP_02644	BECLGGIP_00295	FCPFCAJD_01995	BBKBLFJM_02046	KBFEOPKC_02891	NKMFPFLE_01664
group_27972		Phosphoglucomutase/phosphomannomutase	152	152	1	1	25453				1346	1346	1346	EAJOIFCL_02334	CDOBCFCB_01498	DGDMJBFF_02494	JJLFHNFP_00531	JLDACJNJ_02284	MHJACBNM_02202	LMOAOPDH_02078	HFLNLJIK_01175	MNFPCIPK_02795	CJPFEPAH_02289	FOMHCHFB_02878	CHDHMKCB_02782	BCKDCEBC_00579	LGLHGMLA_02752	FNJFLCHE_00478	FLONKGFH_02876	NBFKMJME_03576	CEOAPLOP_02747	GCFMPAFD_00085	ENNJPADL_00557	BDOAJJKN_03277	OKIGKOIG_00622	FJLGJMNC_00418	DMMOADMI_03415	PMMFEGFG_03151	PCIOAIEM_02826	LLNKLGKD_01416	NHLPBNLN_03233	PFEPKGLM_01528	PFCKLCCG_02473	HCHNIKDP_00325	BECLGGIP_01888	FCPFCAJD_03141	BBKBLFJM_01934	KBFEOPKC_00683	NKMFPFLE_03198
group_27973		hypothetical protein	152	152	1	1	25217				1100	1100	1100	EAJOIFCL_01160	CDOBCFCB_01348	DGDMJBFF_02643	JJLFHNFP_00658	JLDACJNJ_00516	MHJACBNM_02478	LMOAOPDH_03074	HFLNLJIK_01987	MNFPCIPK_03288	CJPFEPAH_02560	FOMHCHFB_00244	CHDHMKCB_02518	BCKDCEBC_02665	LGLHGMLA_00239	FNJFLCHE_02400	FLONKGFH_03284	NBFKMJME_01449	CEOAPLOP_00932	GCFMPAFD_00209	ENNJPADL_02736	BDOAJJKN_03144	OKIGKOIG_01109	FJLGJMNC_01965	DMMOADMI_00089	PMMFEGFG_02154	PCIOAIEM_02317	LLNKLGKD_00415	NHLPBNLN_00223	PFEPKGLM_03687	PFCKLCCG_02350	HCHNIKDP_00201	BECLGGIP_01765	FCPFCAJD_02480	BBKBLFJM_00947	KBFEOPKC_00529	NKMFPFLE_03059
group_27974		hypothetical protein	152	152	1	1	7524				449	449	449	EAJOIFCL_02904	CDOBCFCB_02143	DGDMJBFF_01357	JJLFHNFP_02051	JLDACJNJ_01093	MHJACBNM_02715	LMOAOPDH_01317	HFLNLJIK_02712	MNFPCIPK_00819	CJPFEPAH_02693	FOMHCHFB_02316	CHDHMKCB_00658	BCKDCEBC_02843	LGLHGMLA_01340	FNJFLCHE_02529	FLONKGFH_00391	NBFKMJME_02913	CEOAPLOP_02412	GCFMPAFD_01064	ENNJPADL_02901	BDOAJJKN_00540	OKIGKOIG_00719	FJLGJMNC_01440	DMMOADMI_02302	PMMFEGFG_00580	PCIOAIEM_00690	LLNKLGKD_01527	NHLPBNLN_00880	PFEPKGLM_01618	PFCKLCCG_00965	HCHNIKDP_02457	BECLGGIP_03045	FCPFCAJD_01681	BBKBLFJM_02653	KBFEOPKC_01654	NKMFPFLE_01270
group_27975		hypothetical protein	152	152	1	1	15608				2234	2234	2234	EAJOIFCL_02660	CDOBCFCB_02382	DGDMJBFF_01082	JJLFHNFP_01611	JLDACJNJ_00618	MHJACBNM_00442	LMOAOPDH_02205	HFLNLJIK_02254	MNFPCIPK_00700	CJPFEPAH_00438	FOMHCHFB_01521	CHDHMKCB_02176	BCKDCEBC_01910	LGLHGMLA_00709	FNJFLCHE_02907	FLONKGFH_00706	NBFKMJME_01060	CEOAPLOP_03651	GCFMPAFD_01802	ENNJPADL_00265	BDOAJJKN_01132	OKIGKOIG_00911	FJLGJMNC_02573	DMMOADMI_01065	PMMFEGFG_01418	PCIOAIEM_01725	LLNKLGKD_01818	NHLPBNLN_01840	PFEPKGLM_01870	PFCKLCCG_00679	HCHNIKDP_00951	BECLGGIP_00685	FCPFCAJD_00437	BBKBLFJM_00689	KBFEOPKC_01964	NKMFPFLE_01013
group_27976	malK_2	Trehalose/maltose import ATP-binding protein MalK	152	152	1	1	4815				1073	1073	1073	EAJOIFCL_03034	CDOBCFCB_00519	DGDMJBFF_00308	JJLFHNFP_00375	JLDACJNJ_02918	MHJACBNM_01354	LMOAOPDH_02757	HFLNLJIK_00078	MNFPCIPK_00096	CJPFEPAH_01391	FOMHCHFB_02926	CHDHMKCB_01239	BCKDCEBC_00081	LGLHGMLA_01088	FNJFLCHE_00081	FLONKGFH_01729	NBFKMJME_03079	CEOAPLOP_03556	GCFMPAFD_02521	ENNJPADL_01478	BDOAJJKN_01688	OKIGKOIG_03160	FJLGJMNC_01246	DMMOADMI_01281	PMMFEGFG_03044	PCIOAIEM_00960	LLNKLGKD_02089	NHLPBNLN_02888	PFEPKGLM_02496	PFCKLCCG_00324	HCHNIKDP_02135	BECLGGIP_02521	FCPFCAJD_00316	BBKBLFJM_00100	KBFEOPKC_02742	NKMFPFLE_01822
group_27977		hypothetical protein	152	152	1	1	10029				251	251	251	EAJOIFCL_00769	CDOBCFCB_01830	DGDMJBFF_02141	JJLFHNFP_01130	JLDACJNJ_01935	MHJACBNM_01911	LMOAOPDH_00359	HFLNLJIK_01296	MNFPCIPK_00934	CJPFEPAH_02080	FOMHCHFB_02240	CHDHMKCB_00555	BCKDCEBC_02511	LGLHGMLA_00795	FNJFLCHE_02208	FLONKGFH_00529	NBFKMJME_00721	CEOAPLOP_00572	GCFMPAFD_02763	ENNJPADL_02474	BDOAJJKN_01315	OKIGKOIG_00946	FJLGJMNC_02972	DMMOADMI_00852	PMMFEGFG_00988	PCIOAIEM_01539	LLNKLGKD_01022	NHLPBNLN_02367	PFEPKGLM_00814	PFCKLCCG_01381	HCHNIKDP_02998	BECLGGIP_00512	FCPFCAJD_03276	BBKBLFJM_02331	KBFEOPKC_01064	NKMFPFLE_00887
group_27978		hypothetical protein	152	152	1	1	25071				1184	1184	1184	EAJOIFCL_03302	CDOBCFCB_01236	DGDMJBFF_02747	JJLFHNFP_00751	JLDACJNJ_02588	MHJACBNM_02548	LMOAOPDH_02552	HFLNLJIK_01896	MNFPCIPK_03168	CJPFEPAH_02630	FOMHCHFB_00807	CHDHMKCB_02448	BCKDCEBC_02592	LGLHGMLA_00129	FNJFLCHE_02327	FLONKGFH_03109	NBFKMJME_01633	CEOAPLOP_03252	GCFMPAFD_00297	ENNJPADL_02644	BDOAJJKN_01191	OKIGKOIG_01024	FJLGJMNC_01895	DMMOADMI_00185	PMMFEGFG_02061	PCIOAIEM_02601	LLNKLGKD_01666	NHLPBNLN_00131	PFEPKGLM_01768	PFCKLCCG_00468	HCHNIKDP_00109	BECLGGIP_01456	FCPFCAJD_02383	BBKBLFJM_03319	KBFEOPKC_00420	NKMFPFLE_02965
group_27979		hypothetical protein	152	152	1	1	15985				605	605	605	EAJOIFCL_00846	CDOBCFCB_02203	DGDMJBFF_01277	JJLFHNFP_02939	JLDACJNJ_00236	MHJACBNM_01837	LMOAOPDH_02407	HFLNLJIK_02130	MNFPCIPK_02087	CJPFEPAH_01716	FOMHCHFB_01968	CHDHMKCB_01581	BCKDCEBC_01957	LGLHGMLA_02094	FNJFLCHE_02005	FLONKGFH_02002	NBFKMJME_02418	CEOAPLOP_00780	GCFMPAFD_02190	ENNJPADL_02202	BDOAJJKN_01819	OKIGKOIG_00580	FJLGJMNC_01675	DMMOADMI_03089	PMMFEGFG_01884	PCIOAIEM_01811	LLNKLGKD_02144	NHLPBNLN_02404	PFEPKGLM_02301	PFCKLCCG_03151	HCHNIKDP_01772	BECLGGIP_02034	FCPFCAJD_00673	BBKBLFJM_03710	KBFEOPKC_01778	NKMFPFLE_01218
group_27980		hypothetical protein	152	152	1	1	23541				878	878	878	EAJOIFCL_00598	CDOBCFCB_01110	DGDMJBFF_02851	JJLFHNFP_00875	JLDACJNJ_00947	MHJACBNM_02955	LMOAOPDH_03284	HFLNLJIK_03168	MNFPCIPK_02051	CJPFEPAH_02907	FOMHCHFB_00584	CHDHMKCB_02332	BCKDCEBC_01678	LGLHGMLA_00021	FNJFLCHE_01713	FLONKGFH_02103	NBFKMJME_03425	CEOAPLOP_02059	GCFMPAFD_00472	ENNJPADL_01930	BDOAJJKN_01592	OKIGKOIG_01252	FJLGJMNC_01790	DMMOADMI_01837	PMMFEGFG_00092	PCIOAIEM_02500	LLNKLGKD_00755	NHLPBNLN_01483	PFEPKGLM_00631	PFCKLCCG_00785	HCHNIKDP_01218	BECLGGIP_01100	FCPFCAJD_00512	BBKBLFJM_03539	KBFEOPKC_00180	NKMFPFLE_02849
group_27981		hypothetical protein	152	152	1	1	10051				731	731	731	EAJOIFCL_00777	CDOBCFCB_01822	DGDMJBFF_02149	JJLFHNFP_01122	JLDACJNJ_01943	MHJACBNM_01903	LMOAOPDH_00351	HFLNLJIK_01304	MNFPCIPK_00926	CJPFEPAH_02072	FOMHCHFB_01357	CHDHMKCB_00563	BCKDCEBC_02519	LGLHGMLA_00787	FNJFLCHE_02216	FLONKGFH_00537	NBFKMJME_00731	CEOAPLOP_00555	GCFMPAFD_02771	ENNJPADL_02466	BDOAJJKN_01305	OKIGKOIG_00963	FJLGJMNC_02964	DMMOADMI_00844	PMMFEGFG_00996	PCIOAIEM_00876	LLNKLGKD_01014	NHLPBNLN_02359	PFEPKGLM_00822	PFCKLCCG_01389	HCHNIKDP_02990	BECLGGIP_00520	FCPFCAJD_03268	BBKBLFJM_02348	KBFEOPKC_01056	NKMFPFLE_00895
group_27982		hypothetical protein	152	152	1	1	9242				203	206	203	EAJOIFCL_00721	CDOBCFCB_01916	DGDMJBFF_01962	JJLFHNFP_01848	JLDACJNJ_02183	MHJACBNM_02007	LMOAOPDH_01442	HFLNLJIK_01831	MNFPCIPK_00598	CJPFEPAH_02176	FOMHCHFB_00405	CHDHMKCB_01348	BCKDCEBC_02409	LGLHGMLA_00615	FNJFLCHE_02105	FLONKGFH_01518	NBFKMJME_02398	CEOAPLOP_02629	GCFMPAFD_01206	ENNJPADL_03347	BDOAJJKN_00481	OKIGKOIG_03107	FJLGJMNC_00983	DMMOADMI_01784	PMMFEGFG_00632	PCIOAIEM_00414	LLNKLGKD_02369	NHLPBNLN_02075	PFEPKGLM_02448	PFCKLCCG_01341	HCHNIKDP_03246	BECLGGIP_00646	FCPFCAJD_00939	BBKBLFJM_03201	KBFEOPKC_01175	NKMFPFLE_02341
group_27983		hypothetical protein	152	152	1	1	9432				1925	1925	1925	EAJOIFCL_00713	CDOBCFCB_01911	DGDMJBFF_01970	JJLFHNFP_01856	JLDACJNJ_02178	MHJACBNM_01999	LMOAOPDH_01447	HFLNLJIK_01823	MNFPCIPK_00603	CJPFEPAH_02168	FOMHCHFB_00410	CHDHMKCB_01340	BCKDCEBC_02417	LGLHGMLA_00620	FNJFLCHE_02113	FLONKGFH_01510	NBFKMJME_02390	CEOAPLOP_02621	GCFMPAFD_01197	ENNJPADL_03339	BDOAJJKN_00472	OKIGKOIG_03099	FJLGJMNC_00975	DMMOADMI_01792	PMMFEGFG_00640	PCIOAIEM_00419	LLNKLGKD_02361	NHLPBNLN_02067	PFEPKGLM_02456	PFCKLCCG_01333	HCHNIKDP_03238	BECLGGIP_00637	FCPFCAJD_00947	BBKBLFJM_01179	KBFEOPKC_01167	NKMFPFLE_02349
group_27984		hypothetical protein	152	152	1	1	23440				848	848	848	EAJOIFCL_00519	CDOBCFCB_02761	DGDMJBFF_02918	JJLFHNFP_00805	JLDACJNJ_01857	MHJACBNM_00338	LMOAOPDH_01206	HFLNLJIK_02920	MNFPCIPK_00562	CJPFEPAH_00334	FOMHCHFB_01565	CHDHMKCB_02265	BCKDCEBC_00420	LGLHGMLA_00492	FNJFLCHE_00724	FLONKGFH_00196	NBFKMJME_00461	CEOAPLOP_01218	GCFMPAFD_00552	ENNJPADL_02008	BDOAJJKN_02761	OKIGKOIG_01706	FJLGJMNC_01715	DMMOADMI_03002	PMMFEGFG_00176	PCIOAIEM_00051	LLNKLGKD_01329	NHLPBNLN_02603	PFEPKGLM_02007	PFCKLCCG_02185	HCHNIKDP_01297	BECLGGIP_01181	FCPFCAJD_02897	BBKBLFJM_02415	KBFEOPKC_00101	NKMFPFLE_02746
group_27985		hypothetical protein	152	152	1	1	4787				665	665	665	EAJOIFCL_03023	CDOBCFCB_00508	DGDMJBFF_00297	JJLFHNFP_00386	JLDACJNJ_02905	MHJACBNM_01366	LMOAOPDH_02745	HFLNLJIK_00090	MNFPCIPK_00083	CJPFEPAH_01403	FOMHCHFB_02937	CHDHMKCB_01226	BCKDCEBC_00069	LGLHGMLA_01075	FNJFLCHE_00069	FLONKGFH_01716	NBFKMJME_03090	CEOAPLOP_03545	GCFMPAFD_02532	ENNJPADL_01489	BDOAJJKN_01699	OKIGKOIG_03149	FJLGJMNC_01235	DMMOADMI_01268	PMMFEGFG_03055	PCIOAIEM_00971	LLNKLGKD_00206	NHLPBNLN_02877	PFEPKGLM_00223	PFCKLCCG_00335	HCHNIKDP_02146	BECLGGIP_02508	FCPFCAJD_00327	BBKBLFJM_00113	KBFEOPKC_02753	NKMFPFLE_01809
group_27986		hypothetical protein	152	152	1	1	7217				233	233	233	EAJOIFCL_02809	CDOBCFCB_02173	DGDMJBFF_01306	JJLFHNFP_02831	JLDACJNJ_02311	MHJACBNM_02597	LMOAOPDH_00551	HFLNLJIK_02634	MNFPCIPK_00868	CJPFEPAH_02811	FOMHCHFB_03026	CHDHMKCB_00688	BCKDCEBC_02754	LGLHGMLA_01372	FNJFLCHE_02618	FLONKGFH_00414	NBFKMJME_02565	CEOAPLOP_02436	GCFMPAFD_01908	ENNJPADL_01771	BDOAJJKN_00516	OKIGKOIG_00743	FJLGJMNC_01602	DMMOADMI_02462	PMMFEGFG_00605	PCIOAIEM_01787	LLNKLGKD_01503	NHLPBNLN_00904	PFEPKGLM_01642	PFCKLCCG_00941	HCHNIKDP_02535	BECLGGIP_03069	FCPFCAJD_01705	BBKBLFJM_03180	KBFEOPKC_01749	NKMFPFLE_01247
group_27987		hypothetical protein	152	152	1	1	10092				239	239	239	EAJOIFCL_00795	CDOBCFCB_01800	DGDMJBFF_02175	JJLFHNFP_01100	JLDACJNJ_01312	MHJACBNM_01878	LMOAOPDH_00325	HFLNLJIK_01322	MNFPCIPK_00904	CJPFEPAH_02047	FOMHCHFB_01379	CHDHMKCB_00581	BCKDCEBC_02537	LGLHGMLA_00765	FNJFLCHE_02234	FLONKGFH_00555	NBFKMJME_00752	CEOAPLOP_00537	GCFMPAFD_02793	ENNJPADL_02448	BDOAJJKN_01287	OKIGKOIG_00981	FJLGJMNC_02939	DMMOADMI_00826	PMMFEGFG_01014	PCIOAIEM_00858	LLNKLGKD_00996	NHLPBNLN_02341	PFEPKGLM_00840	PFCKLCCG_01411	HCHNIKDP_02972	BECLGGIP_00542	FCPFCAJD_03246	BBKBLFJM_00512	KBFEOPKC_01038	NKMFPFLE_00917
filI_6		Methanogenesis regulatory histidine kinase FilI	152	152	1	1	9842				731	731	731	EAJOIFCL_00696	CDOBCFCB_01894	DGDMJBFF_02052	JJLFHNFP_01873	JLDACJNJ_00843	MHJACBNM_01982	LMOAOPDH_01464	HFLNLJIK_01806	MNFPCIPK_00620	CJPFEPAH_02151	FOMHCHFB_00452	CHDHMKCB_01323	BCKDCEBC_02434	LGLHGMLA_00637	FNJFLCHE_02130	FLONKGFH_00778	NBFKMJME_02714	CEOAPLOP_02496	GCFMPAFD_01180	ENNJPADL_03322	BDOAJJKN_00447	OKIGKOIG_03075	FJLGJMNC_00958	DMMOADMI_01809	PMMFEGFG_00657	PCIOAIEM_00436	LLNKLGKD_03490	NHLPBNLN_01420	PFEPKGLM_02889	PFCKLCCG_01316	HCHNIKDP_03155	BECLGGIP_00620	FCPFCAJD_00964	BBKBLFJM_01240	KBFEOPKC_01150	NKMFPFLE_00825
group_27989		hypothetical protein	152	152	1	1	22814				1070	1070	1070	EAJOIFCL_02017	CDOBCFCB_02560	DGDMJBFF_03239	JJLFHNFP_01384	JLDACJNJ_00373	MHJACBNM_00559	LMOAOPDH_02944	HFLNLJIK_00446	MNFPCIPK_02284	CJPFEPAH_00798	FOMHCHFB_02746	CHDHMKCB_01712	BCKDCEBC_02057	LGLHGMLA_02573	FNJFLCHE_03035	FLONKGFH_01121	NBFKMJME_00939	CEOAPLOP_00627	GCFMPAFD_00838	ENNJPADL_03442	BDOAJJKN_03045	OKIGKOIG_02725	FJLGJMNC_00848	DMMOADMI_01012	PMMFEGFG_00378	PCIOAIEM_00275	LLNKLGKD_00096	NHLPBNLN_02767	PFEPKGLM_00115	PFCKLCCG_03258	HCHNIKDP_02836	BECLGGIP_02742	FCPFCAJD_02096	BBKBLFJM_03854	KBFEOPKC_03427	NKMFPFLE_02538
group_27990		hypothetical protein	152	152	1	1	25145				626	626	626	EAJOIFCL_01099	CDOBCFCB_01283	DGDMJBFF_02695	JJLFHNFP_00703	JLDACJNJ_02553	MHJACBNM_02513	LMOAOPDH_02502	HFLNLJIK_01946	MNFPCIPK_03226	CJPFEPAH_02595	FOMHCHFB_01862	CHDHMKCB_02483	BCKDCEBC_02627	LGLHGMLA_00177	FNJFLCHE_02362	FLONKGFH_03240	NBFKMJME_01499	CEOAPLOP_03297	GCFMPAFD_00253	ENNJPADL_02692	BDOAJJKN_00261	OKIGKOIG_01065	FJLGJMNC_01930	DMMOADMI_00133	PMMFEGFG_02109	PCIOAIEM_02638	LLNKLGKD_00460	NHLPBNLN_00179	PFEPKGLM_03732	PFCKLCCG_00516	HCHNIKDP_00157	BECLGGIP_01641	FCPFCAJD_02435	BBKBLFJM_03270	KBFEOPKC_00468	NKMFPFLE_03014
group_27991		hypothetical protein	152	152	1	1	22202				245	245	245	EAJOIFCL_00945	CDOBCFCB_00318	DGDMJBFF_00193	JJLFHNFP_01793	JLDACJNJ_00066	MHJACBNM_00665	LMOAOPDH_01837	HFLNLJIK_00207	MNFPCIPK_01080	CJPFEPAH_00903	FOMHCHFB_01952	CHDHMKCB_01110	BCKDCEBC_02280	LGLHGMLA_01680	FNJFLCHE_01850	FLONKGFH_01393	NBFKMJME_02228	CEOAPLOP_01887	GCFMPAFD_02050	ENNJPADL_03148	BDOAJJKN_02085	OKIGKOIG_02939	FJLGJMNC_01121	DMMOADMI_02035	PMMFEGFG_03422	PCIOAIEM_01083	LLNKLGKD_02423	NHLPBNLN_01327	PFEPKGLM_01331	PFCKLCCG_02703	HCHNIKDP_02660	BECLGGIP_00279	FCPFCAJD_01896	BBKBLFJM_02030	KBFEOPKC_02907	NKMFPFLE_01648
mvhB		Polyferredoxin protein MvhB	152	152	1	1	21508				806	806	806	EAJOIFCL_01443	CDOBCFCB_00063	DGDMJBFF_03667	JJLFHNFP_01192	JLDACJNJ_01770	MHJACBNM_01795	LMOAOPDH_01488	HFLNLJIK_00311	MNFPCIPK_01261	CJPFEPAH_01660	FOMHCHFB_00176	CHDHMKCB_00304	BCKDCEBC_00960	LGLHGMLA_01861	FNJFLCHE_00947	FLONKGFH_01963	NBFKMJME_03356	CEOAPLOP_00758	GCFMPAFD_03036	ENNJPADL_01620	BDOAJJKN_01505	OKIGKOIG_01826	FJLGJMNC_02174	DMMOADMI_03760	PMMFEGFG_01803	PCIOAIEM_00339	LLNKLGKD_00628	NHLPBNLN_01143	PFEPKGLM_00443	PFCKLCCG_01882	HCHNIKDP_00691	BECLGGIP_00094	FCPFCAJD_02996	BBKBLFJM_00190	KBFEOPKC_03233	NKMFPFLE_01377
iscU2		Iron-sulfur cluster assembly scaffold protein IscU 2	152	152	1	1	22815				443	443	443	EAJOIFCL_02016	CDOBCFCB_02561	DGDMJBFF_03238	JJLFHNFP_01383	JLDACJNJ_00372	MHJACBNM_00560	LMOAOPDH_02945	HFLNLJIK_00445	MNFPCIPK_02285	CJPFEPAH_00799	FOMHCHFB_02745	CHDHMKCB_01713	BCKDCEBC_02056	LGLHGMLA_02574	FNJFLCHE_03036	FLONKGFH_01120	NBFKMJME_00938	CEOAPLOP_00628	GCFMPAFD_00837	ENNJPADL_03443	BDOAJJKN_03044	OKIGKOIG_02724	FJLGJMNC_00847	DMMOADMI_01013	PMMFEGFG_00377	PCIOAIEM_00274	LLNKLGKD_00095	NHLPBNLN_02768	PFEPKGLM_00116	PFCKLCCG_03259	HCHNIKDP_02837	BECLGGIP_02741	FCPFCAJD_02097	BBKBLFJM_03853	KBFEOPKC_03428	NKMFPFLE_02539
group_27994		hypothetical protein	152	152	1	1	23073				641	641	641	EAJOIFCL_00444	CDOBCFCB_02688	DGDMJBFF_03011	JJLFHNFP_02212	JLDACJNJ_02100	MHJACBNM_00262	LMOAOPDH_01133	HFLNLJIK_02842	MNFPCIPK_00329	CJPFEPAH_00258	FOMHCHFB_01638	CHDHMKCB_02862	BCKDCEBC_00646	LGLHGMLA_03286	FNJFLCHE_00590	FLONKGFH_00029	NBFKMJME_03839	CEOAPLOP_01141	GCFMPAFD_00711	ENNJPADL_02085	BDOAJJKN_02845	OKIGKOIG_01783	FJLGJMNC_02880	DMMOADMI_02929	PMMFEGFG_00249	PCIOAIEM_00126	LLNKLGKD_01252	NHLPBNLN_02530	PFEPKGLM_02084	PFCKLCCG_02108	HCHNIKDP_01456	BECLGGIP_01254	FCPFCAJD_02824	BBKBLFJM_01811	KBFEOPKC_00028	NKMFPFLE_02669
group_27995		hypothetical protein	152	152	1	1	13161				668	668	668	EAJOIFCL_01010	CDOBCFCB_01966	DGDMJBFF_01651	JJLFHNFP_02497	JLDACJNJ_00463	MHJACBNM_01428	LMOAOPDH_00393	HFLNLJIK_00982	MNFPCIPK_01657	CJPFEPAH_01198	FOMHCHFB_01100	CHDHMKCB_00490	BCKDCEBC_01033	LGLHGMLA_01261	FNJFLCHE_01020	FLONKGFH_00455	NBFKMJME_01184	CEOAPLOP_02049	GCFMPAFD_01452	ENNJPADL_00479	BDOAJJKN_03374	OKIGKOIG_02129	FJLGJMNC_00303	DMMOADMI_03587	PMMFEGFG_03278	PCIOAIEM_02246	LLNKLGKD_03630	NHLPBNLN_00499	PFEPKGLM_03526	PFCKLCCG_00611	HCHNIKDP_00609	BECLGGIP_01387	FCPFCAJD_02728	BBKBLFJM_01483	KBFEOPKC_01450	NKMFPFLE_00610
group_27996		hypothetical protein	152	152	1	1	22895				578	578	578	EAJOIFCL_01959	CDOBCFCB_02616	DGDMJBFF_03194	JJLFHNFP_01329	JLDACJNJ_02713	MHJACBNM_00816	LMOAOPDH_02998	HFLNLJIK_00796	MNFPCIPK_02340	CJPFEPAH_01048	FOMHCHFB_02073	CHDHMKCB_01765	BCKDCEBC_00858	LGLHGMLA_02629	FNJFLCHE_00845	FLONKGFH_01064	NBFKMJME_00853	CEOAPLOP_01702	GCFMPAFD_00782	ENNJPADL_00627	BDOAJJKN_02985	OKIGKOIG_02669	FJLGJMNC_00481	DMMOADMI_00749	PMMFEGFG_00322	PCIOAIEM_00221	LLNKLGKD_00039	NHLPBNLN_02823	PFEPKGLM_00172	PFCKLCCG_01233	HCHNIKDP_02892	BECLGGIP_02686	FCPFCAJD_02152	BBKBLFJM_01355	KBFEOPKC_03483	NKMFPFLE_02597
group_27997		hypothetical protein	152	152	1	1	9437				488	488	488	EAJOIFCL_00709	CDOBCFCB_01907	DGDMJBFF_01975	JJLFHNFP_01860	JLDACJNJ_02174	MHJACBNM_01995	LMOAOPDH_01451	HFLNLJIK_01819	MNFPCIPK_00607	CJPFEPAH_02164	FOMHCHFB_00414	CHDHMKCB_01336	BCKDCEBC_02421	LGLHGMLA_00624	FNJFLCHE_02117	FLONKGFH_01506	NBFKMJME_02386	CEOAPLOP_02509	GCFMPAFD_01193	ENNJPADL_03335	BDOAJJKN_00468	OKIGKOIG_03095	FJLGJMNC_00971	DMMOADMI_01796	PMMFEGFG_00644	PCIOAIEM_00423	LLNKLGKD_03413	NHLPBNLN_02063	PFEPKGLM_02812	PFCKLCCG_01329	HCHNIKDP_03234	BECLGGIP_00633	FCPFCAJD_00951	BBKBLFJM_01227	KBFEOPKC_01163	NKMFPFLE_02353
group_27998		hypothetical protein	152	152	1	1	5206				1082	1082	1082	EAJOIFCL_00172	CDOBCFCB_00705	DGDMJBFF_00485	JJLFHNFP_00189	JLDACJNJ_02458	MHJACBNM_00202	LMOAOPDH_00081	HFLNLJIK_00633	MNFPCIPK_00284	CJPFEPAH_00200	FOMHCHFB_01297	CHDHMKCB_00168	BCKDCEBC_00257	LGLHGMLA_00541	FNJFLCHE_00257	FLONKGFH_02281	NBFKMJME_00083	CEOAPLOP_00143	GCFMPAFD_02263	ENNJPADL_01298	BDOAJJKN_00159	OKIGKOIG_00079	FJLGJMNC_00051	DMMOADMI_01455	PMMFEGFG_02446	PCIOAIEM_01895	LLNKLGKD_01462	NHLPBNLN_01667	PFEPKGLM_01060	PFCKLCCG_00141	HCHNIKDP_01951	BECLGGIP_02115	FCPFCAJD_00149	BBKBLFJM_02475	KBFEOPKC_02442	NKMFPFLE_02059
group_27999		hypothetical protein	152	152	1	1	4795				269	269	269	EAJOIFCL_03030	CDOBCFCB_00515	DGDMJBFF_00304	JJLFHNFP_00379	JLDACJNJ_02914	MHJACBNM_01358	LMOAOPDH_02753	HFLNLJIK_00082	MNFPCIPK_00092	CJPFEPAH_01395	FOMHCHFB_02930	CHDHMKCB_01235	BCKDCEBC_00077	LGLHGMLA_01084	FNJFLCHE_00077	FLONKGFH_01725	NBFKMJME_03083	CEOAPLOP_03552	GCFMPAFD_02525	ENNJPADL_01482	BDOAJJKN_01692	OKIGKOIG_03156	FJLGJMNC_01242	DMMOADMI_01277	PMMFEGFG_03048	PCIOAIEM_00964	LLNKLGKD_00197	NHLPBNLN_02884	PFEPKGLM_00214	PFCKLCCG_00328	HCHNIKDP_02139	BECLGGIP_02517	FCPFCAJD_00320	BBKBLFJM_00104	KBFEOPKC_02746	NKMFPFLE_01818
group_28000		hypothetical protein	152	152	1	1	23466				779	779	779	EAJOIFCL_00540	CDOBCFCB_02783	DGDMJBFF_02896	JJLFHNFP_00826	JLDACJNJ_01014	MHJACBNM_03000	LMOAOPDH_01229	HFLNLJIK_02941	MNFPCIPK_00540	CJPFEPAH_02952	FOMHCHFB_01543	CHDHMKCB_02287	BCKDCEBC_00442	LGLHGMLA_00514	FNJFLCHE_00746	FLONKGFH_00217	NBFKMJME_00437	CEOAPLOP_01239	GCFMPAFD_00530	ENNJPADL_01987	BDOAJJKN_02740	OKIGKOIG_01685	FJLGJMNC_01736	DMMOADMI_03024	PMMFEGFG_00155	PCIOAIEM_00030	LLNKLGKD_01351	NHLPBNLN_02624	PFEPKGLM_01985	PFCKLCCG_02206	HCHNIKDP_01276	BECLGGIP_01160	FCPFCAJD_02918	BBKBLFJM_02300	KBFEOPKC_00122	NKMFPFLE_02768
group_28001		hypothetical protein	152	152	1	1	23568			Hypothetical protein with no hits to refseq/uniprot/clusters/cdd/tigrfams/pfam overlapping another protein with hits	230	230	230	EAJOIFCL_02400	CDOBCFCB_01130	DGDMJBFF_02831	JJLFHNFP_00896	JLDACJNJ_00927	MHJACBNM_02935	LMOAOPDH_03264	HFLNLJIK_03148	MNFPCIPK_03081	CJPFEPAH_02887	FOMHCHFB_03237	CHDHMKCB_02352	BCKDCEBC_01169	LGLHGMLA_00042	FNJFLCHE_01156	FLONKGFH_02082	NBFKMJME_03215	CEOAPLOP_02080	GCFMPAFD_00451	ENNJPADL_01909	BDOAJJKN_02330	OKIGKOIG_02310	FJLGJMNC_01810	DMMOADMI_02731	PMMFEGFG_00071	PCIOAIEM_02520	LLNKLGKD_00734	NHLPBNLN_02175	PFEPKGLM_00610	PFCKLCCG_00764	HCHNIKDP_01197	BECLGGIP_01079	FCPFCAJD_00491	BBKBLFJM_00328	KBFEOPKC_00201	NKMFPFLE_02870
group_28002		hypothetical protein	152	152	1	1	5359				1157	1157	1157	EAJOIFCL_00221	CDOBCFCB_00805	DGDMJBFF_00685	JJLFHNFP_00141	JLDACJNJ_02412	MHJACBNM_00158	LMOAOPDH_00127	HFLNLJIK_02475	MNFPCIPK_02614	CJPFEPAH_00156	FOMHCHFB_01229	CHDHMKCB_00123	BCKDCEBC_00303	LGLHGMLA_02997	FNJFLCHE_00303	FLONKGFH_02330	NBFKMJME_00139	CEOAPLOP_00212	GCFMPAFD_02311	ENNJPADL_01250	BDOAJJKN_00109	OKIGKOIG_00127	FJLGJMNC_00098	DMMOADMI_00584	PMMFEGFG_02494	PCIOAIEM_02463	LLNKLGKD_03007	NHLPBNLN_03041	PFEPKGLM_03180	PFCKLCCG_00093	HCHNIKDP_01903	BECLGGIP_02163	FCPFCAJD_00101	BBKBLFJM_03002	KBFEOPKC_02393	NKMFPFLE_02146
tyrS_1		Tyrosine--tRNA ligase	152	152	1	1	10063				1223	1223	1223	EAJOIFCL_00782	CDOBCFCB_01817	DGDMJBFF_02154	JJLFHNFP_01117	JLDACJNJ_01326	MHJACBNM_01898	LMOAOPDH_00346	HFLNLJIK_01309	MNFPCIPK_00921	CJPFEPAH_02067	FOMHCHFB_01362	CHDHMKCB_00568	BCKDCEBC_02524	LGLHGMLA_00782	FNJFLCHE_02221	FLONKGFH_00542	NBFKMJME_00736	CEOAPLOP_00550	GCFMPAFD_02776	ENNJPADL_02461	BDOAJJKN_01300	OKIGKOIG_00968	FJLGJMNC_02959	DMMOADMI_00839	PMMFEGFG_01001	PCIOAIEM_00871	LLNKLGKD_01009	NHLPBNLN_02354	PFEPKGLM_00827	PFCKLCCG_01394	HCHNIKDP_02985	BECLGGIP_00525	FCPFCAJD_03263	BBKBLFJM_00637	KBFEOPKC_01051	NKMFPFLE_00900
group_28004		hypothetical protein	152	152	1	1	22269				692	692	692	EAJOIFCL_01790	CDOBCFCB_00298	DGDMJBFF_00178	JJLFHNFP_01777	JLDACJNJ_00083	MHJACBNM_00767	LMOAOPDH_01820	HFLNLJIK_00222	MNFPCIPK_01100	CJPFEPAH_01005	FOMHCHFB_00015	CHDHMKCB_01095	BCKDCEBC_02295	LGLHGMLA_01700	FNJFLCHE_01865	FLONKGFH_02740	NBFKMJME_03920	CEOAPLOP_01866	GCFMPAFD_02071	ENNJPADL_03127	BDOAJJKN_02102	OKIGKOIG_02924	FJLGJMNC_01073	DMMOADMI_02056	PMMFEGFG_03407	PCIOAIEM_01100	LLNKLGKD_02444	NHLPBNLN_01306	PFEPKGLM_01310	PFCKLCCG_02683	HCHNIKDP_02676	BECLGGIP_00259	FCPFCAJD_01328	BBKBLFJM_02009	KBFEOPKC_03040	NKMFPFLE_01626
group_28005		hypothetical protein	152	152	1	1	15604				1355	1355	1355	EAJOIFCL_02663	CDOBCFCB_02385	DGDMJBFF_01079	JJLFHNFP_01614	JLDACJNJ_00615	MHJACBNM_00445	LMOAOPDH_02202	HFLNLJIK_02251	MNFPCIPK_00703	CJPFEPAH_00441	FOMHCHFB_01518	CHDHMKCB_02179	BCKDCEBC_01913	LGLHGMLA_00706	FNJFLCHE_02910	FLONKGFH_00709	NBFKMJME_01057	CEOAPLOP_03648	GCFMPAFD_01799	ENNJPADL_00262	BDOAJJKN_01134	OKIGKOIG_00908	FJLGJMNC_02570	DMMOADMI_01068	PMMFEGFG_01421	PCIOAIEM_01728	LLNKLGKD_01815	NHLPBNLN_01843	PFEPKGLM_01873	PFCKLCCG_00676	HCHNIKDP_00954	BECLGGIP_00682	FCPFCAJD_00440	BBKBLFJM_00692	KBFEOPKC_01967	NKMFPFLE_01010
group_28006		hypothetical protein	152	152	1	1	15616				440	440	440	EAJOIFCL_02653	CDOBCFCB_02375	DGDMJBFF_01089	JJLFHNFP_01604	JLDACJNJ_00625	MHJACBNM_00435	LMOAOPDH_02212	HFLNLJIK_02261	MNFPCIPK_00693	CJPFEPAH_00431	FOMHCHFB_01528	CHDHMKCB_02169	BCKDCEBC_01903	LGLHGMLA_00716	FNJFLCHE_02900	FLONKGFH_00699	NBFKMJME_01069	CEOAPLOP_03658	GCFMPAFD_01809	ENNJPADL_00272	BDOAJJKN_01124	OKIGKOIG_00918	FJLGJMNC_02580	DMMOADMI_01058	PMMFEGFG_01411	PCIOAIEM_01718	LLNKLGKD_01825	NHLPBNLN_01833	PFEPKGLM_01863	PFCKLCCG_00686	HCHNIKDP_00944	BECLGGIP_00692	FCPFCAJD_00430	BBKBLFJM_00682	KBFEOPKC_01957	NKMFPFLE_01020
group_28007		hypothetical protein	152	152	1	1	15681				284	284	284	EAJOIFCL_02614	CDOBCFCB_02337	DGDMJBFF_01128	JJLFHNFP_01551	JLDACJNJ_01519	MHJACBNM_00403	LMOAOPDH_02258	HFLNLJIK_02293	MNFPCIPK_01940	CJPFEPAH_00399	FOMHCHFB_00673	CHDHMKCB_02137	BCKDCEBC_01871	LGLHGMLA_00362	FNJFLCHE_02868	FLONKGFH_03068	NBFKMJME_02190	CEOAPLOP_03691	GCFMPAFD_02991	ENNJPADL_00305	BDOAJJKN_01089	OKIGKOIG_00237	FJLGJMNC_02612	DMMOADMI_00880	PMMFEGFG_01378	PCIOAIEM_01675	LLNKLGKD_00515	NHLPBNLN_00609	PFEPKGLM_01011	PFCKLCCG_00719	HCHNIKDP_01554	BECLGGIP_01570	FCPFCAJD_00397	BBKBLFJM_02132	KBFEOPKC_01918	NKMFPFLE_01074
group_28008		hypothetical protein	152	152	1	1	22918				2021	2021	2021	EAJOIFCL_00644	CDOBCFCB_02632	DGDMJBFF_03179	JJLFHNFP_01313	JLDACJNJ_02697	MHJACBNM_00800	LMOAOPDH_03014	HFLNLJIK_00812	MNFPCIPK_02356	CJPFEPAH_01032	FOMHCHFB_02089	CHDHMKCB_01781	BCKDCEBC_00874	LGLHGMLA_02645	FNJFLCHE_00861	FLONKGFH_01048	NBFKMJME_00835	CEOAPLOP_01718	GCFMPAFD_00766	ENNJPADL_00643	BDOAJJKN_02968	OKIGKOIG_02653	FJLGJMNC_00465	DMMOADMI_00733	PMMFEGFG_00306	PCIOAIEM_00205	LLNKLGKD_00023	NHLPBNLN_02839	PFEPKGLM_00188	PFCKLCCG_01217	HCHNIKDP_02908	BECLGGIP_02670	FCPFCAJD_02168	BBKBLFJM_01370	KBFEOPKC_03499	NKMFPFLE_02613
group_28009		hypothetical protein	152	152	1	1	7541				656	656	656	EAJOIFCL_01456	CDOBCFCB_02133	DGDMJBFF_01368	JJLFHNFP_02041	JLDACJNJ_01106	MHJACBNM_02725	LMOAOPDH_01330	HFLNLJIK_02722	MNFPCIPK_00809	CJPFEPAH_02683	FOMHCHFB_03224	CHDHMKCB_00645	BCKDCEBC_02856	LGLHGMLA_01330	FNJFLCHE_02516	FLONKGFH_00380	NBFKMJME_02930	CEOAPLOP_02396	GCFMPAFD_01080	ENNJPADL_02917	BDOAJJKN_00557	OKIGKOIG_00704	FJLGJMNC_01430	DMMOADMI_02313	PMMFEGFG_00569	PCIOAIEM_00676	LLNKLGKD_01542	NHLPBNLN_00864	PFEPKGLM_01603	PFCKLCCG_00981	HCHNIKDP_02441	BECLGGIP_03034	FCPFCAJD_01670	BBKBLFJM_02664	KBFEOPKC_01635	NKMFPFLE_01280
group_28010		hypothetical protein	152	152	1	1	4822				872	872	872	EAJOIFCL_03037	CDOBCFCB_00522	DGDMJBFF_00311	JJLFHNFP_00372	JLDACJNJ_02921	MHJACBNM_01351	LMOAOPDH_02760	HFLNLJIK_00075	MNFPCIPK_00099	CJPFEPAH_01388	FOMHCHFB_02923	CHDHMKCB_01242	BCKDCEBC_00084	LGLHGMLA_01091	FNJFLCHE_00084	FLONKGFH_01732	NBFKMJME_03076	CEOAPLOP_02907	GCFMPAFD_02518	ENNJPADL_01475	BDOAJJKN_01685	OKIGKOIG_03163	FJLGJMNC_01249	DMMOADMI_01284	PMMFEGFG_03041	PCIOAIEM_00957	LLNKLGKD_02086	NHLPBNLN_02891	PFEPKGLM_02499	PFCKLCCG_00321	HCHNIKDP_02132	BECLGGIP_02524	FCPFCAJD_00313	BBKBLFJM_00097	KBFEOPKC_02739	NKMFPFLE_01825
ftsY		Signal recognition particle receptor FtsY	152	152	1	1	22157				950	950	950	EAJOIFCL_00979	CDOBCFCB_00351	DGDMJBFF_00223	JJLFHNFP_01827	JLDACJNJ_00032	MHJACBNM_00631	LMOAOPDH_01871	HFLNLJIK_00171	MNFPCIPK_01615	CJPFEPAH_00869	FOMHCHFB_02637	CHDHMKCB_01145	BCKDCEBC_02245	LGLHGMLA_01591	FNJFLCHE_01815	FLONKGFH_01426	NBFKMJME_03104	CEOAPLOP_01921	GCFMPAFD_02016	ENNJPADL_03181	BDOAJJKN_02026	OKIGKOIG_02069	FJLGJMNC_01155	DMMOADMI_02002	PMMFEGFG_01760	PCIOAIEM_01050	LLNKLGKD_02390	NHLPBNLN_01361	PFEPKGLM_01364	PFCKLCCG_02737	HCHNIKDP_02626	BECLGGIP_00313	FCPFCAJD_01978	BBKBLFJM_01390	KBFEOPKC_02873	NKMFPFLE_01680
group_28012		hypothetical protein	152	152	1	1	9241				1094	1094	1094	EAJOIFCL_00722	CDOBCFCB_01917	DGDMJBFF_01961	JJLFHNFP_01847	JLDACJNJ_02184	MHJACBNM_02008	LMOAOPDH_01441	HFLNLJIK_01832	MNFPCIPK_00597	CJPFEPAH_02177	FOMHCHFB_00404	CHDHMKCB_01349	BCKDCEBC_02408	LGLHGMLA_00614	FNJFLCHE_02104	FLONKGFH_01519	NBFKMJME_02399	CEOAPLOP_02630	GCFMPAFD_01207	ENNJPADL_03348	BDOAJJKN_00482	OKIGKOIG_03108	FJLGJMNC_00984	DMMOADMI_01783	PMMFEGFG_00631	PCIOAIEM_00413	LLNKLGKD_02370	NHLPBNLN_02076	PFEPKGLM_02447	PFCKLCCG_01342	HCHNIKDP_03247	BECLGGIP_00647	FCPFCAJD_00938	BBKBLFJM_03202	KBFEOPKC_01176	NKMFPFLE_02340
group_28013		hypothetical protein	152	152	1	1	22897				263	263	263	EAJOIFCL_01957	CDOBCFCB_02618	DGDMJBFF_03192	JJLFHNFP_01327	JLDACJNJ_02711	MHJACBNM_00814	LMOAOPDH_03000	HFLNLJIK_00798	MNFPCIPK_02342	CJPFEPAH_01046	FOMHCHFB_02075	CHDHMKCB_01767	BCKDCEBC_00860	LGLHGMLA_02631	FNJFLCHE_00847	FLONKGFH_01062	NBFKMJME_00851	CEOAPLOP_01704	GCFMPAFD_00780	ENNJPADL_00629	BDOAJJKN_02983	OKIGKOIG_02667	FJLGJMNC_00479	DMMOADMI_00747	PMMFEGFG_00320	PCIOAIEM_00219	LLNKLGKD_00037	NHLPBNLN_02825	PFEPKGLM_00174	PFCKLCCG_01231	HCHNIKDP_02894	BECLGGIP_02684	FCPFCAJD_02154	BBKBLFJM_01357	KBFEOPKC_03485	NKMFPFLE_02599
malK_4		Trehalose/maltose import ATP-binding protein MalK	152	152	1	1	15584				749	749	749	EAJOIFCL_02680	CDOBCFCB_02402	DGDMJBFF_01063	JJLFHNFP_01631	JLDACJNJ_00599	MHJACBNM_00462	LMOAOPDH_02186	HFLNLJIK_02234	MNFPCIPK_00720	CJPFEPAH_00458	FOMHCHFB_01501	CHDHMKCB_02195	BCKDCEBC_01929	LGLHGMLA_00689	FNJFLCHE_02926	FLONKGFH_00726	NBFKMJME_01039	CEOAPLOP_03631	GCFMPAFD_01782	ENNJPADL_00177	BDOAJJKN_01152	OKIGKOIG_00891	FJLGJMNC_02554	DMMOADMI_01085	PMMFEGFG_01438	PCIOAIEM_01744	LLNKLGKD_02959	NHLPBNLN_01860	PFEPKGLM_02998	PFCKLCCG_00659	HCHNIKDP_00971	BECLGGIP_00665	FCPFCAJD_00457	BBKBLFJM_00709	KBFEOPKC_01984	NKMFPFLE_00993
engB_1		putative GTP-binding protein EngB	152	152	1	1	23496				899	902	899	EAJOIFCL_00558	CDOBCFCB_02801	DGDMJBFF_02876	JJLFHNFP_00844	JLDACJNJ_00983	MHJACBNM_02981	LMOAOPDH_03315	HFLNLJIK_03194	MNFPCIPK_00522	CJPFEPAH_02933	FOMHCHFB_00553	CHDHMKCB_02306	BCKDCEBC_00457	LGLHGMLA_00532	FNJFLCHE_00761	FLONKGFH_00236	NBFKMJME_00415	CEOAPLOP_01257	GCFMPAFD_00512	ENNJPADL_01957	BDOAJJKN_01984	OKIGKOIG_01278	FJLGJMNC_01755	DMMOADMI_02849	PMMFEGFG_00119	PCIOAIEM_00015	LLNKLGKD_00795	NHLPBNLN_02642	PFEPKGLM_00671	PFCKLCCG_00826	HCHNIKDP_01258	BECLGGIP_01142	FCPFCAJD_00545	BBKBLFJM_02282	KBFEOPKC_00140	NKMFPFLE_02786
aksF		Homoisocitrate dehydrogenase	152	152	1	1	4794				1085	1085	1085	EAJOIFCL_03029	CDOBCFCB_00514	DGDMJBFF_00303	JJLFHNFP_00380	JLDACJNJ_02911	MHJACBNM_01360	LMOAOPDH_02751	HFLNLJIK_00084	MNFPCIPK_00089	CJPFEPAH_01397	FOMHCHFB_02931	CHDHMKCB_01232	BCKDCEBC_00075	LGLHGMLA_01081	FNJFLCHE_00075	FLONKGFH_01722	NBFKMJME_03084	CEOAPLOP_03551	GCFMPAFD_02526	ENNJPADL_01483	BDOAJJKN_01693	OKIGKOIG_03155	FJLGJMNC_01241	DMMOADMI_01274	PMMFEGFG_03049	PCIOAIEM_00965	LLNKLGKD_00200	NHLPBNLN_02883	PFEPKGLM_00217	PFCKLCCG_00329	HCHNIKDP_02140	BECLGGIP_02514	FCPFCAJD_00321	BBKBLFJM_00107	KBFEOPKC_02747	NKMFPFLE_01815
group_28017		hypothetical protein	152	152	1	1	22922				236	236	236	EAJOIFCL_00640	CDOBCFCB_02636	DGDMJBFF_03175	JJLFHNFP_01309	JLDACJNJ_02693	MHJACBNM_00796	LMOAOPDH_03018	HFLNLJIK_00816	MNFPCIPK_02360	CJPFEPAH_01028	FOMHCHFB_02093	CHDHMKCB_01785	BCKDCEBC_00878	LGLHGMLA_02649	FNJFLCHE_00865	FLONKGFH_01044	NBFKMJME_00831	CEOAPLOP_01722	GCFMPAFD_00762	ENNJPADL_00647	BDOAJJKN_02964	OKIGKOIG_02649	FJLGJMNC_00461	DMMOADMI_00729	PMMFEGFG_00302	PCIOAIEM_00201	LLNKLGKD_00019	NHLPBNLN_02843	PFEPKGLM_00192	PFCKLCCG_01213	HCHNIKDP_02912	BECLGGIP_02666	FCPFCAJD_02172	BBKBLFJM_01374	KBFEOPKC_03503	NKMFPFLE_02617
group_28021		7,8-dihydro-6-hydroxymethylpterin dimethyltransferase	152	152	1	1	13103				692	692	692	EAJOIFCL_00998	CDOBCFCB_01954	DGDMJBFF_02124	JJLFHNFP_02509	JLDACJNJ_00476	MHJACBNM_01411	LMOAOPDH_00376	HFLNLJIK_00999	MNFPCIPK_01360	CJPFEPAH_01181	FOMHCHFB_01112	CHDHMKCB_00508	BCKDCEBC_01012	LGLHGMLA_01397	FNJFLCHE_00999	FLONKGFH_00467	NBFKMJME_01198	CEOAPLOP_02294	GCFMPAFD_01464	ENNJPADL_00491	BDOAJJKN_03360	OKIGKOIG_02116	FJLGJMNC_00320	DMMOADMI_03600	PMMFEGFG_03290	PCIOAIEM_02264	LLNKLGKD_03617	NHLPBNLN_00511	PFEPKGLM_03539	PFCKLCCG_00623	HCHNIKDP_00621	BECLGGIP_01399	FCPFCAJD_02740	BBKBLFJM_01495	KBFEOPKC_01438	NKMFPFLE_00594
group_28022		hypothetical protein	152	152	1	1	25250				809	809	809	EAJOIFCL_01176	CDOBCFCB_01364	DGDMJBFF_02625	JJLFHNFP_00642	JLDACJNJ_00526	MHJACBNM_02468	LMOAOPDH_03084	HFLNLJIK_01997	MNFPCIPK_03304	CJPFEPAH_02550	FOMHCHFB_00260	CHDHMKCB_02528	BCKDCEBC_02679	LGLHGMLA_00255	FNJFLCHE_02414	FLONKGFH_03300	NBFKMJME_01430	CEOAPLOP_00948	GCFMPAFD_00193	ENNJPADL_02751	BDOAJJKN_03162	OKIGKOIG_01125	FJLGJMNC_01975	DMMOADMI_00073	PMMFEGFG_02170	PCIOAIEM_02333	LLNKLGKD_00399	NHLPBNLN_00249	PFEPKGLM_03671	PFCKLCCG_02364	HCHNIKDP_00217	BECLGGIP_01781	FCPFCAJD_02496	BBKBLFJM_00959	KBFEOPKC_00545	NKMFPFLE_03075
group_28023		hypothetical protein	152	152	1	1	23495				191	191	191	EAJOIFCL_00557	CDOBCFCB_02800	DGDMJBFF_02877	JJLFHNFP_00843	JLDACJNJ_00984	MHJACBNM_02982	LMOAOPDH_03316	HFLNLJIK_03195	MNFPCIPK_00523	CJPFEPAH_02934	FOMHCHFB_00552	CHDHMKCB_02305	BCKDCEBC_00456	LGLHGMLA_00531	FNJFLCHE_00760	FLONKGFH_00235	NBFKMJME_00416	CEOAPLOP_01256	GCFMPAFD_00513	ENNJPADL_01958	BDOAJJKN_01983	OKIGKOIG_01279	FJLGJMNC_01754	DMMOADMI_02850	PMMFEGFG_00120	PCIOAIEM_00016	LLNKLGKD_00796	NHLPBNLN_02641	PFEPKGLM_00672	PFCKLCCG_00827	HCHNIKDP_01259	BECLGGIP_01143	FCPFCAJD_00546	BBKBLFJM_02283	KBFEOPKC_00139	NKMFPFLE_02785
group_28024		hypothetical protein	152	152	1	1	9467				1223	1223	1223	EAJOIFCL_00704	CDOBCFCB_01902	DGDMJBFF_01980	JJLFHNFP_01865	JLDACJNJ_02169	MHJACBNM_01990	LMOAOPDH_01456	HFLNLJIK_01814	MNFPCIPK_00612	CJPFEPAH_02159	FOMHCHFB_00444	CHDHMKCB_01331	BCKDCEBC_02426	LGLHGMLA_00629	FNJFLCHE_02122	FLONKGFH_01501	NBFKMJME_02646	CEOAPLOP_02504	GCFMPAFD_01188	ENNJPADL_03330	BDOAJJKN_00456	OKIGKOIG_03083	FJLGJMNC_00966	DMMOADMI_01801	PMMFEGFG_00649	PCIOAIEM_00428	LLNKLGKD_03418	NHLPBNLN_02058	PFEPKGLM_02817	PFCKLCCG_01324	HCHNIKDP_03229	BECLGGIP_00628	FCPFCAJD_00956	BBKBLFJM_01232	KBFEOPKC_01158	NKMFPFLE_02358
group_28025		hypothetical protein	152	152	1	1	15610				788	788	788	EAJOIFCL_02658	CDOBCFCB_02380	DGDMJBFF_01084	JJLFHNFP_01609	JLDACJNJ_00620	MHJACBNM_00440	LMOAOPDH_02207	HFLNLJIK_02256	MNFPCIPK_00698	CJPFEPAH_00436	FOMHCHFB_01523	CHDHMKCB_02174	BCKDCEBC_01908	LGLHGMLA_00711	FNJFLCHE_02905	FLONKGFH_00704	NBFKMJME_01063	CEOAPLOP_03653	GCFMPAFD_01804	ENNJPADL_00267	BDOAJJKN_01130	OKIGKOIG_00913	FJLGJMNC_02575	DMMOADMI_01063	PMMFEGFG_01416	PCIOAIEM_01723	LLNKLGKD_01820	NHLPBNLN_01838	PFEPKGLM_01868	PFCKLCCG_00681	HCHNIKDP_00949	BECLGGIP_00687	FCPFCAJD_00435	BBKBLFJM_00687	KBFEOPKC_01962	NKMFPFLE_01015
group_28026		hypothetical protein	152	152	1	1	25449				467	467	467	EAJOIFCL_02338	CDOBCFCB_01494	DGDMJBFF_02498	JJLFHNFP_00535	JLDACJNJ_00724	MHJACBNM_02206	LMOAOPDH_02074	HFLNLJIK_01179	MNFPCIPK_02791	CJPFEPAH_02293	FOMHCHFB_00869	CHDHMKCB_02786	BCKDCEBC_00583	LGLHGMLA_02756	FNJFLCHE_00482	FLONKGFH_02880	NBFKMJME_03580	CEOAPLOP_02751	GCFMPAFD_00089	ENNJPADL_00553	BDOAJJKN_03273	OKIGKOIG_00626	FJLGJMNC_00414	DMMOADMI_03411	PMMFEGFG_03155	PCIOAIEM_02830	LLNKLGKD_01412	NHLPBNLN_03237	PFEPKGLM_01532	PFCKLCCG_02469	HCHNIKDP_00321	BECLGGIP_01884	FCPFCAJD_03137	BBKBLFJM_01929	KBFEOPKC_00679	NKMFPFLE_03194
group_28027		hypothetical protein	152	152	1	1	10089				1070	1070	1070	EAJOIFCL_00792	CDOBCFCB_01803	DGDMJBFF_02172	JJLFHNFP_01103	JLDACJNJ_01315	MHJACBNM_01881	LMOAOPDH_00328	HFLNLJIK_01319	MNFPCIPK_00907	CJPFEPAH_02050	FOMHCHFB_01376	CHDHMKCB_00578	BCKDCEBC_02534	LGLHGMLA_00768	FNJFLCHE_02231	FLONKGFH_00552	NBFKMJME_00748	CEOAPLOP_00540	GCFMPAFD_02790	ENNJPADL_02451	BDOAJJKN_01290	OKIGKOIG_00978	FJLGJMNC_02942	DMMOADMI_00829	PMMFEGFG_01011	PCIOAIEM_00861	LLNKLGKD_00999	NHLPBNLN_02344	PFEPKGLM_00837	PFCKLCCG_01408	HCHNIKDP_02975	BECLGGIP_00539	FCPFCAJD_03249	BBKBLFJM_00515	KBFEOPKC_01041	NKMFPFLE_00914
group_28028		hypothetical protein	152	152	1	1	23086				959	959	959	EAJOIFCL_00456	CDOBCFCB_02699	DGDMJBFF_03000	JJLFHNFP_02223	JLDACJNJ_02089	MHJACBNM_00273	LMOAOPDH_01144	HFLNLJIK_02853	MNFPCIPK_00340	CJPFEPAH_00269	FOMHCHFB_01627	CHDHMKCB_02873	BCKDCEBC_00657	LGLHGMLA_03275	FNJFLCHE_00579	FLONKGFH_00040	NBFKMJME_03827	CEOAPLOP_01152	GCFMPAFD_00700	ENNJPADL_02074	BDOAJJKN_02833	OKIGKOIG_01772	FJLGJMNC_02869	DMMOADMI_02940	PMMFEGFG_00238	PCIOAIEM_00115	LLNKLGKD_01263	NHLPBNLN_02541	PFEPKGLM_02073	PFCKLCCG_02119	HCHNIKDP_01445	BECLGGIP_01243	FCPFCAJD_02835	BBKBLFJM_01800	KBFEOPKC_00039	NKMFPFLE_02680
group_28029		hypothetical protein	152	152	1	1	23854				392	392	392	EAJOIFCL_02461	CDOBCFCB_01147	DGDMJBFF_02814	JJLFHNFP_00913	JLDACJNJ_00909	MHJACBNM_02918	LMOAOPDH_03246	HFLNLJIK_03131	MNFPCIPK_03098	CJPFEPAH_02870	FOMHCHFB_03254	CHDHMKCB_02369	BCKDCEBC_01152	LGLHGMLA_00059	FNJFLCHE_01139	FLONKGFH_03180	NBFKMJME_01788	CEOAPLOP_01564	GCFMPAFD_00387	ENNJPADL_02564	BDOAJJKN_00767	OKIGKOIG_01373	FJLGJMNC_01827	DMMOADMI_00331	PMMFEGFG_01987	PCIOAIEM_02537	LLNKLGKD_01776	NHLPBNLN_00060	PFEPKGLM_01109	PFCKLCCG_01608	HCHNIKDP_00018	BECLGGIP_00978	FCPFCAJD_00805	BBKBLFJM_00346	KBFEOPKC_00262	NKMFPFLE_02888
group_28030		hypothetical protein	152	152	1	1	13073			Hypothetical protein with no hits to refseq/uniprot/clusters/cdd/tigrfams/pfam overlapping another protein with hits	644	644	644	EAJOIFCL_00872	CDOBCFCB_01934	DGDMJBFF_02107	JJLFHNFP_02525	JLDACJNJ_00492	MHJACBNM_01395	LMOAOPDH_02705	HFLNLJIK_01018	MNFPCIPK_01395	CJPFEPAH_01165	FOMHCHFB_02618	CHDHMKCB_00524	BCKDCEBC_00996	LGLHGMLA_01432	FNJFLCHE_00983	FLONKGFH_00503	NBFKMJME_02293	CEOAPLOP_02274	GCFMPAFD_01484	ENNJPADL_00526	BDOAJJKN_03324	OKIGKOIG_02082	FJLGJMNC_00355	DMMOADMI_03634	PMMFEGFG_03310	PCIOAIEM_02280	LLNKLGKD_03582	NHLPBNLN_00531	PFEPKGLM_03574	PFCKLCCG_00643	HCHNIKDP_00655	BECLGGIP_01419	FCPFCAJD_02760	BBKBLFJM_01511	KBFEOPKC_01418	NKMFPFLE_00559
group_28031		hypothetical protein	152	152	1	1	23564				608	608	608	EAJOIFCL_02396	CDOBCFCB_01126	DGDMJBFF_02835	JJLFHNFP_00892	JLDACJNJ_00931	MHJACBNM_02939	LMOAOPDH_03268	HFLNLJIK_03152	MNFPCIPK_03077	CJPFEPAH_02891	FOMHCHFB_03233	CHDHMKCB_02348	BCKDCEBC_01173	LGLHGMLA_00038	FNJFLCHE_01160	FLONKGFH_02086	NBFKMJME_03219	CEOAPLOP_02076	GCFMPAFD_00455	ENNJPADL_01913	BDOAJJKN_02326	OKIGKOIG_02314	FJLGJMNC_01806	DMMOADMI_02735	PMMFEGFG_00075	PCIOAIEM_02516	LLNKLGKD_00738	NHLPBNLN_02171	PFEPKGLM_00614	PFCKLCCG_00768	HCHNIKDP_01201	BECLGGIP_01083	FCPFCAJD_00495	BBKBLFJM_00324	KBFEOPKC_00197	NKMFPFLE_02866
trm4		tRNA (cytosine(48)-C(5))-methyltransferase	152	152	1	1	23546				1346	1346	1346	EAJOIFCL_00602	CDOBCFCB_01114	DGDMJBFF_02847	JJLFHNFP_00879	JLDACJNJ_00943	MHJACBNM_02951	LMOAOPDH_03280	HFLNLJIK_03164	MNFPCIPK_02055	CJPFEPAH_02903	FOMHCHFB_00588	CHDHMKCB_02336	BCKDCEBC_01682	LGLHGMLA_00025	FNJFLCHE_01717	FLONKGFH_02099	NBFKMJME_03429	CEOAPLOP_02063	GCFMPAFD_00468	ENNJPADL_01926	BDOAJJKN_01596	OKIGKOIG_01248	FJLGJMNC_01794	DMMOADMI_01833	PMMFEGFG_00088	PCIOAIEM_02504	LLNKLGKD_00751	NHLPBNLN_01479	PFEPKGLM_00627	PFCKLCCG_00781	HCHNIKDP_01214	BECLGGIP_01096	FCPFCAJD_00508	BBKBLFJM_03543	KBFEOPKC_00184	NKMFPFLE_02853
group_28033		hypothetical protein	152	152	1	1	1077				956	962	956	EAJOIFCL_02269	CDOBCFCB_01563	DGDMJBFF_02430	JJLFHNFP_00467	JLDACJNJ_02230	MHJACBNM_02125	LMOAOPDH_00759	HFLNLJIK_01112	MNFPCIPK_01676	CJPFEPAH_02212	FOMHCHFB_00332	CHDHMKCB_00391	BCKDCEBC_00528	LGLHGMLA_01613	FNJFLCHE_00427	FLONKGFH_02822	NBFKMJME_01970	CEOAPLOP_02692	GCFMPAFD_00022	ENNJPADL_00621	BDOAJJKN_01437	OKIGKOIG_00772	FJLGJMNC_02395	DMMOADMI_03475	PMMFEGFG_03098	PCIOAIEM_02770	LLNKLGKD_00826	NHLPBNLN_02038	PFEPKGLM_00700	PFCKLCCG_01192	HCHNIKDP_00389	BECLGGIP_01942	FCPFCAJD_03194	BBKBLFJM_01986	KBFEOPKC_00748	NKMFPFLE_03262
group_28034		hypothetical protein	152	152	1	1	17888				482	482	482	EAJOIFCL_01545	CDOBCFCB_01060	DGDMJBFF_01016	JJLFHNFP_02164	JLDACJNJ_02797	MHJACBNM_01056	LMOAOPDH_01590	HFLNLJIK_01534	MNFPCIPK_01759	CJPFEPAH_01128	FOMHCHFB_00886	CHDHMKCB_00865	BCKDCEBC_00797	LGLHGMLA_02267	FNJFLCHE_00696	FLONKGFH_01294	NBFKMJME_02011	CEOAPLOP_01317	GCFMPAFD_02576	ENNJPADL_00917	BDOAJJKN_00897	OKIGKOIG_01313	FJLGJMNC_00625	DMMOADMI_03180	PMMFEGFG_01131	PCIOAIEM_00900	LLNKLGKD_01592	NHLPBNLN_00407	PFEPKGLM_01701	PFCKLCCG_01089	HCHNIKDP_03120	BECLGGIP_00830	FCPFCAJD_01180	BBKBLFJM_01608	KBFEOPKC_02031	NKMFPFLE_00062
group_28035		hypothetical protein	152	152	1	1	22377				695	695	695	EAJOIFCL_01826	CDOBCFCB_00262	DGDMJBFF_00136	JJLFHNFP_01740	JLDACJNJ_00113	MHJACBNM_00733	LMOAOPDH_01789	HFLNLJIK_00256	MNFPCIPK_01136	CJPFEPAH_00971	FOMHCHFB_00051	CHDHMKCB_01061	BCKDCEBC_02326	LGLHGMLA_01736	FNJFLCHE_01896	FLONKGFH_02704	NBFKMJME_04010	CEOAPLOP_01830	GCFMPAFD_02107	ENNJPADL_03091	BDOAJJKN_02139	OKIGKOIG_02888	FJLGJMNC_01039	DMMOADMI_02092	PMMFEGFG_03371	PCIOAIEM_01131	LLNKLGKD_02480	NHLPBNLN_01270	PFEPKGLM_01274	PFCKLCCG_02647	HCHNIKDP_02712	BECLGGIP_00223	FCPFCAJD_01292	BBKBLFJM_04026	KBFEOPKC_03077	NKMFPFLE_01590
cobA		S-adenosyl-L-methionine-dependent uroporphyrinogen III methyltransferase	152	152	1	1	23093				731	731	731	EAJOIFCL_00462	CDOBCFCB_02705	DGDMJBFF_02994	JJLFHNFP_02229	JLDACJNJ_02083	MHJACBNM_00279	LMOAOPDH_01150	HFLNLJIK_02859	MNFPCIPK_00346	CJPFEPAH_00275	FOMHCHFB_01621	CHDHMKCB_02879	BCKDCEBC_00663	LGLHGMLA_03269	FNJFLCHE_00573	FLONKGFH_00046	NBFKMJME_03821	CEOAPLOP_01158	GCFMPAFD_00694	ENNJPADL_02068	BDOAJJKN_02826	OKIGKOIG_01766	FJLGJMNC_02863	DMMOADMI_02946	PMMFEGFG_00232	PCIOAIEM_00109	LLNKLGKD_01269	NHLPBNLN_02547	PFEPKGLM_02067	PFCKLCCG_02125	HCHNIKDP_01439	BECLGGIP_01237	FCPFCAJD_02841	BBKBLFJM_01794	KBFEOPKC_00045	NKMFPFLE_02686
group_28037		hypothetical protein	152	152	1	1	20780				194	194	194	EAJOIFCL_03201	CDOBCFCB_02451	DGDMJBFF_03413	JJLFHNFP_02576	JLDACJNJ_01949	MHJACBNM_01611	LMOAOPDH_01283	HFLNLJIK_01445	MNFPCIPK_01546	CJPFEPAH_01527	FOMHCHFB_01172	CHDHMKCB_00899	BCKDCEBC_02160	LGLHGMLA_01523	FNJFLCHE_01589	FLONKGFH_00946	NBFKMJME_01732	CEOAPLOP_01351	GCFMPAFD_01314	ENNJPADL_01060	BDOAJJKN_00240	OKIGKOIG_01519	FJLGJMNC_00730	DMMOADMI_01771	PMMFEGFG_01811	PCIOAIEM_00643	LLNKLGKD_01894	NHLPBNLN_01045	PFEPKGLM_01891	PFCKLCCG_01745	HCHNIKDP_01049	BECLGGIP_01301	FCPFCAJD_01767	BBKBLFJM_01521	KBFEOPKC_03318	NKMFPFLE_00305
aglE_1		Glycosyltransferase AglE	152	152	1	1	5210				980	980	980	EAJOIFCL_00174	CDOBCFCB_00707	DGDMJBFF_00487	JJLFHNFP_00187	JLDACJNJ_02456	MHJACBNM_00200	LMOAOPDH_00083	HFLNLJIK_00635	MNFPCIPK_00286	CJPFEPAH_00198	FOMHCHFB_01295	CHDHMKCB_00166	BCKDCEBC_00259	LGLHGMLA_00539	FNJFLCHE_00259	FLONKGFH_02283	NBFKMJME_00086	CEOAPLOP_00145	GCFMPAFD_02265	ENNJPADL_01296	BDOAJJKN_00157	OKIGKOIG_00081	FJLGJMNC_00053	DMMOADMI_01457	PMMFEGFG_02448	PCIOAIEM_01893	LLNKLGKD_01460	NHLPBNLN_01669	PFEPKGLM_01058	PFCKLCCG_00139	HCHNIKDP_01949	BECLGGIP_02117	FCPFCAJD_00147	BBKBLFJM_02473	KBFEOPKC_02440	NKMFPFLE_02061
truB		putative tRNA pseudouridine synthase B	152	152	1	1	22590				920	920	920	EAJOIFCL_00128	CDOBCFCB_02483	DGDMJBFF_03315	JJLFHNFP_01458	JLDACJNJ_01983	MHJACBNM_00491	LMOAOPDH_00991	HFLNLJIK_00515	MNFPCIPK_00998	CJPFEPAH_00730	FOMHCHFB_02819	CHDHMKCB_01640	BCKDCEBC_02125	LGLHGMLA_00858	FNJFLCHE_02967	FLONKGFH_01195	NBFKMJME_02489	CEOAPLOP_01516	GCFMPAFD_00918	ENNJPADL_01036	BDOAJJKN_00691	OKIGKOIG_00843	FJLGJMNC_00909	DMMOADMI_00466	PMMFEGFG_00452	PCIOAIEM_00810	LLNKLGKD_00171	NHLPBNLN_02693	PFEPKGLM_00040	PFCKLCCG_03185	HCHNIKDP_01706	BECLGGIP_01495	FCPFCAJD_02022	BBKBLFJM_02772	KBFEOPKC_03353	NKMFPFLE_00011
group_28040		hypothetical protein	152	152	1	1	1082				545	545	545	EAJOIFCL_02283	CDOBCFCB_01550	DGDMJBFF_02432	JJLFHNFP_00479	JLDACJNJ_02232	MHJACBNM_02137	LMOAOPDH_00761	HFLNLJIK_01114	MNFPCIPK_02847	CJPFEPAH_02224	FOMHCHFB_00345	CHDHMKCB_00389	BCKDCEBC_00530	LGLHGMLA_01270	FNJFLCHE_00429	FLONKGFH_02824	NBFKMJME_01972	CEOAPLOP_02694	GCFMPAFD_00034	ENNJPADL_00608	BDOAJJKN_01435	OKIGKOIG_00774	FJLGJMNC_02393	DMMOADMI_03473	PMMFEGFG_03100	PCIOAIEM_02772	LLNKLGKD_00828	NHLPBNLN_03173	PFEPKGLM_00702	PFCKLCCG_01194	HCHNIKDP_00376	BECLGGIP_01940	FCPFCAJD_03192	BBKBLFJM_01984	KBFEOPKC_00734	NKMFPFLE_03249
group_28041		hypothetical protein	152	152	1	1	25183				986	986	986	EAJOIFCL_01126	CDOBCFCB_01331	DGDMJBFF_02661	JJLFHNFP_00675	JLDACJNJ_02533	MHJACBNM_02490	LMOAOPDH_02479	HFLNLJIK_01969	MNFPCIPK_03271	CJPFEPAH_02572	FOMHCHFB_00227	CHDHMKCB_02506	BCKDCEBC_02647	LGLHGMLA_00222	FNJFLCHE_02382	FLONKGFH_03267	NBFKMJME_01468	CEOAPLOP_03324	GCFMPAFD_00226	ENNJPADL_02719	BDOAJJKN_00289	OKIGKOIG_01092	FJLGJMNC_01953	DMMOADMI_00106	PMMFEGFG_02137	PCIOAIEM_02305	LLNKLGKD_00432	NHLPBNLN_00206	PFEPKGLM_03704	PFCKLCCG_00544	HCHNIKDP_00184	BECLGGIP_01748	FCPFCAJD_02463	BBKBLFJM_03243	KBFEOPKC_00495	NKMFPFLE_03041
fumC		Fumarate hydratase class II	152	152	1	1	23365				1379	1379	1379	EAJOIFCL_00488	CDOBCFCB_02731	DGDMJBFF_02962	JJLFHNFP_02255	JLDACJNJ_02057	MHJACBNM_00306	LMOAOPDH_01176	HFLNLJIK_02886	MNFPCIPK_02142	CJPFEPAH_00302	FOMHCHFB_01595	CHDHMKCB_02907	BCKDCEBC_00689	LGLHGMLA_02107	FNJFLCHE_00547	FLONKGFH_00153	NBFKMJME_03791	CEOAPLOP_01184	GCFMPAFD_00582	ENNJPADL_02042	BDOAJJKN_02798	OKIGKOIG_01740	FJLGJMNC_02836	DMMOADMI_02972	PMMFEGFG_00206	PCIOAIEM_00083	LLNKLGKD_01295	NHLPBNLN_02573	PFEPKGLM_02041	PFCKLCCG_02151	HCHNIKDP_01327	BECLGGIP_01211	FCPFCAJD_02867	BBKBLFJM_01768	KBFEOPKC_00071	NKMFPFLE_02712
group_28043		hypothetical protein	152	152	1	1	22150				179	179	179	EAJOIFCL_00984	CDOBCFCB_00356	DGDMJBFF_00228	JJLFHNFP_01832	JLDACJNJ_00027	MHJACBNM_00626	LMOAOPDH_01876	HFLNLJIK_00166	MNFPCIPK_01620	CJPFEPAH_00864	FOMHCHFB_02642	CHDHMKCB_01150	BCKDCEBC_02240	LGLHGMLA_01596	FNJFLCHE_01810	FLONKGFH_01431	NBFKMJME_03099	CEOAPLOP_01926	GCFMPAFD_02011	ENNJPADL_03186	BDOAJJKN_02021	OKIGKOIG_02064	FJLGJMNC_01160	DMMOADMI_01997	PMMFEGFG_01765	PCIOAIEM_01045	LLNKLGKD_02385	NHLPBNLN_01366	PFEPKGLM_01369	PFCKLCCG_02742	HCHNIKDP_02621	BECLGGIP_00318	FCPFCAJD_01973	BBKBLFJM_01385	KBFEOPKC_02868	NKMFPFLE_01685
group_28044		hypothetical protein	152	152	1	1	5228				1076	1082	1079	EAJOIFCL_00186	CDOBCFCB_00719	DGDMJBFF_00496	JJLFHNFP_00178	JLDACJNJ_02446	MHJACBNM_00191	LMOAOPDH_00094	HFLNLJIK_00644	MNFPCIPK_01558	CJPFEPAH_00189	FOMHCHFB_01284	CHDHMKCB_00157	BCKDCEBC_00270	LGLHGMLA_01535	FNJFLCHE_00270	FLONKGFH_02292	NBFKMJME_00095	CEOAPLOP_00154	GCFMPAFD_02274	ENNJPADL_01287	BDOAJJKN_00148	OKIGKOIG_00090	FJLGJMNC_00065	DMMOADMI_01466	PMMFEGFG_02457	PCIOAIEM_01882	LLNKLGKD_01451	NHLPBNLN_01678	PFEPKGLM_01049	PFCKLCCG_00130	HCHNIKDP_01940	BECLGGIP_02126	FCPFCAJD_00138	BBKBLFJM_02462	KBFEOPKC_02428	NKMFPFLE_02073
group_28045		hypothetical protein	152	152	1	1	15591				458	458	458	EAJOIFCL_02673	CDOBCFCB_02395	DGDMJBFF_01070	JJLFHNFP_01624	JLDACJNJ_00606	MHJACBNM_00455	LMOAOPDH_02193	HFLNLJIK_02241	MNFPCIPK_00713	CJPFEPAH_00451	FOMHCHFB_01508	CHDHMKCB_02188	BCKDCEBC_01922	LGLHGMLA_00696	FNJFLCHE_02919	FLONKGFH_00719	NBFKMJME_01047	CEOAPLOP_03638	GCFMPAFD_01789	ENNJPADL_00184	BDOAJJKN_01145	OKIGKOIG_00898	FJLGJMNC_02561	DMMOADMI_01078	PMMFEGFG_01431	PCIOAIEM_01737	LLNKLGKD_01805	NHLPBNLN_01853	PFEPKGLM_01883	PFCKLCCG_00666	HCHNIKDP_00964	BECLGGIP_00672	FCPFCAJD_00450	BBKBLFJM_00702	KBFEOPKC_01977	NKMFPFLE_01000
group_28046		hypothetical protein	152	152	1	1	22207				524	524	524	EAJOIFCL_00942	CDOBCFCB_00315	DGDMJBFF_00190	JJLFHNFP_01790	JLDACJNJ_00069	MHJACBNM_00668	LMOAOPDH_01834	HFLNLJIK_00210	MNFPCIPK_01083	CJPFEPAH_00906	FOMHCHFB_01955	CHDHMKCB_01107	BCKDCEBC_02283	LGLHGMLA_01683	FNJFLCHE_01853	FLONKGFH_01390	NBFKMJME_02233	CEOAPLOP_01884	GCFMPAFD_02053	ENNJPADL_03145	BDOAJJKN_02088	OKIGKOIG_02936	FJLGJMNC_01118	DMMOADMI_02038	PMMFEGFG_03419	PCIOAIEM_01086	LLNKLGKD_02426	NHLPBNLN_01324	PFEPKGLM_01328	PFCKLCCG_02700	HCHNIKDP_02663	BECLGGIP_00276	FCPFCAJD_01899	BBKBLFJM_02027	KBFEOPKC_02910	NKMFPFLE_01645
group_28047		hypothetical protein	152	152	1	1	15089				1754	1754	1754	EAJOIFCL_00111	CDOBCFCB_02898	DGDMJBFF_01857	JJLFHNFP_02851	JLDACJNJ_01407	MHJACBNM_02285	LMOAOPDH_01407	HFLNLJIK_01600	MNFPCIPK_00779	CJPFEPAH_02471	FOMHCHFB_02588	CHDHMKCB_00730	BCKDCEBC_02915	LGLHGMLA_00970	FNJFLCHE_02660	FLONKGFH_01928	NBFKMJME_02935	CEOAPLOP_01014	GCFMPAFD_01748	ENNJPADL_00143	BDOAJJKN_00337	OKIGKOIG_02245	FJLGJMNC_01473	DMMOADMI_02839	PMMFEGFG_01472	PCIOAIEM_01310	LLNKLGKD_01920	NHLPBNLN_01894	PFEPKGLM_02168	PFCKLCCG_01714	HCHNIKDP_00815	BECLGGIP_02318	FCPFCAJD_01559	BBKBLFJM_01431	KBFEOPKC_01276	NKMFPFLE_00395
dadD_1		5'-deoxyadenosine deaminase	152	152	1	1	9885				1388	1388	1388	EAJOIFCL_00673	CDOBCFCB_01870	DGDMJBFF_02083	JJLFHNFP_01896	JLDACJNJ_00872	MHJACBNM_01958	LMOAOPDH_01532	HFLNLJIK_01250	MNFPCIPK_00644	CJPFEPAH_02127	FOMHCHFB_02332	CHDHMKCB_01559	BCKDCEBC_02466	LGLHGMLA_00661	FNJFLCHE_02162	FLONKGFH_00755	NBFKMJME_02363	CEOAPLOP_02822	GCFMPAFD_01157	ENNJPADL_03298	BDOAJJKN_01935	OKIGKOIG_03032	FJLGJMNC_01636	DMMOADMI_02362	PMMFEGFG_00680	PCIOAIEM_00460	LLNKLGKD_03513	NHLPBNLN_01397	PFEPKGLM_02912	PFCKLCCG_01293	HCHNIKDP_02221	BECLGGIP_00597	FCPFCAJD_00987	BBKBLFJM_01265	KBFEOPKC_01127	NKMFPFLE_00849
group_28049		hypothetical protein	152	152	1	1	25171				182	182	182	EAJOIFCL_01116	CDOBCFCB_01321	DGDMJBFF_02672	JJLFHNFP_00685	JLDACJNJ_02540	MHJACBNM_02500	LMOAOPDH_02489	HFLNLJIK_01959	MNFPCIPK_03261	CJPFEPAH_02582	FOMHCHFB_00217	CHDHMKCB_02496	BCKDCEBC_02640	LGLHGMLA_00212	FNJFLCHE_02375	FLONKGFH_03257	NBFKMJME_01480	CEOAPLOP_03314	GCFMPAFD_00236	ENNJPADL_02709	BDOAJJKN_00277	OKIGKOIG_01082	FJLGJMNC_01943	DMMOADMI_00116	PMMFEGFG_02127	PCIOAIEM_02068	LLNKLGKD_00442	NHLPBNLN_00196	PFEPKGLM_03714	PFCKLCCG_00534	HCHNIKDP_00174	BECLGGIP_01738	FCPFCAJD_02453	BBKBLFJM_03253	KBFEOPKC_00485	NKMFPFLE_03031
group_28050		hypothetical protein	152	152	1	1	22389				1037	1037	1037	EAJOIFCL_01836	CDOBCFCB_00252	DGDMJBFF_00126	JJLFHNFP_01730	JLDACJNJ_00123	MHJACBNM_00723	LMOAOPDH_01779	HFLNLJIK_00266	MNFPCIPK_01146	CJPFEPAH_00961	FOMHCHFB_00061	CHDHMKCB_01051	BCKDCEBC_02336	LGLHGMLA_01746	FNJFLCHE_01906	FLONKGFH_02694	NBFKMJME_04023	CEOAPLOP_01820	GCFMPAFD_02117	ENNJPADL_03081	BDOAJJKN_02149	OKIGKOIG_02878	FJLGJMNC_01029	DMMOADMI_02102	PMMFEGFG_03361	PCIOAIEM_01141	LLNKLGKD_02490	NHLPBNLN_01260	PFEPKGLM_01264	PFCKLCCG_02637	HCHNIKDP_02722	BECLGGIP_00213	FCPFCAJD_01282	BBKBLFJM_04036	KBFEOPKC_03087	NKMFPFLE_01580
group_28051		hypothetical protein	152	152	1	1	15008				854	854	854	EAJOIFCL_00157	CDOBCFCB_02919	DGDMJBFF_01835	JJLFHNFP_02787	JLDACJNJ_01427	MHJACBNM_02307	LMOAOPDH_01429	HFLNLJIK_01578	MNFPCIPK_00758	CJPFEPAH_02449	FOMHCHFB_02456	CHDHMKCB_00752	BCKDCEBC_02944	LGLHGMLA_00949	FNJFLCHE_02689	FLONKGFH_01949	NBFKMJME_01938	CEOAPLOP_01035	GCFMPAFD_01709	ENNJPADL_00124	BDOAJJKN_00641	OKIGKOIG_01617	FJLGJMNC_01493	DMMOADMI_01879	PMMFEGFG_01493	PCIOAIEM_01325	LLNKLGKD_01900	NHLPBNLN_01919	PFEPKGLM_02189	PFCKLCCG_01694	HCHNIKDP_00757	BECLGGIP_02339	FCPFCAJD_01580	BBKBLFJM_01453	KBFEOPKC_01297	NKMFPFLE_00428
hisF		Imidazole glycerol phosphate synthase subunit HisF	152	152	1	1	15839				764	764	764	EAJOIFCL_02532	CDOBCFCB_02256	DGDMJBFF_01220	JJLFHNFP_02668	JLDACJNJ_00288	MHJACBNM_01706	LMOAOPDH_02359	HFLNLJIK_02366	MNFPCIPK_01318	CJPFEPAH_01612	FOMHCHFB_00750	CHDHMKCB_02064	BCKDCEBC_01794	LGLHGMLA_00287	FNJFLCHE_01753	FLONKGFH_02987	NBFKMJME_02110	CEOAPLOP_02535	GCFMPAFD_02910	ENNJPADL_00369	BDOAJJKN_01000	OKIGKOIG_01857	FJLGJMNC_02685	DMMOADMI_02413	PMMFEGFG_01304	PCIOAIEM_01595	LLNKLGKD_02685	NHLPBNLN_01803	PFEPKGLM_00005	PFCKLCCG_03098	HCHNIKDP_01786	BECLGGIP_01031	FCPFCAJD_01882	BBKBLFJM_01045	KBFEOPKC_01837	NKMFPFLE_01163
group_28053	dadD_1	5'-deoxyadenosine deaminase	152	152	1	1	5559				1283	1286	1285	EAJOIFCL_00319	CDOBCFCB_00890	DGDMJBFF_00773	JJLFHNFP_00046	JLDACJNJ_01265	MHJACBNM_00072	LMOAOPDH_00219	HFLNLJIK_02560	MNFPCIPK_02529	CJPFEPAH_00070	FOMHCHFB_01904	CHDHMKCB_00039	BCKDCEBC_00398	LGLHGMLA_02911	FNJFLCHE_00398	FLONKGFH_02417	NBFKMJME_00230	CEOAPLOP_02670	GCFMPAFD_01878	ENNJPADL_01164	BDOAJJKN_00018	OKIGKOIG_00213	FJLGJMNC_00182	DMMOADMI_00498	PMMFEGFG_02580	PCIOAIEM_02665	LLNKLGKD_03102	NHLPBNLN_03126	PFEPKGLM_03085	PFCKLCCG_00007	HCHNIKDP_02248	BECLGGIP_02249	FCPFCAJD_00015	BBKBLFJM_02913	KBFEOPKC_02296	NKMFPFLE_02242
group_28054		putative transporter in sor 3'region	152	152	1	1	10035				941	947	941	EAJOIFCL_00772	CDOBCFCB_01827	DGDMJBFF_02144	JJLFHNFP_01127	JLDACJNJ_01938	MHJACBNM_01908	LMOAOPDH_00356	HFLNLJIK_01299	MNFPCIPK_00931	CJPFEPAH_02077	FOMHCHFB_02243	CHDHMKCB_00558	BCKDCEBC_02514	LGLHGMLA_00792	FNJFLCHE_02211	FLONKGFH_00532	NBFKMJME_00725	CEOAPLOP_00569	GCFMPAFD_02766	ENNJPADL_02471	BDOAJJKN_01311	OKIGKOIG_00949	FJLGJMNC_02969	DMMOADMI_00849	PMMFEGFG_00991	PCIOAIEM_00881	LLNKLGKD_01019	NHLPBNLN_02364	PFEPKGLM_00817	PFCKLCCG_01384	HCHNIKDP_02995	BECLGGIP_00515	FCPFCAJD_03273	BBKBLFJM_02334	KBFEOPKC_01061	NKMFPFLE_00890
group_28055		hypothetical protein	152	152	1	1	5412				653	653	653	EAJOIFCL_00266	CDOBCFCB_00849	DGDMJBFF_00731	JJLFHNFP_00088	JLDACJNJ_02012	MHJACBNM_00116	LMOAOPDH_00168	HFLNLJIK_02516	MNFPCIPK_02570	CJPFEPAH_00114	FOMHCHFB_02683	CHDHMKCB_00082	BCKDCEBC_00344	LGLHGMLA_02953	FNJFLCHE_00344	FLONKGFH_02374	NBFKMJME_00185	CEOAPLOP_00256	GCFMPAFD_02355	ENNJPADL_01206	BDOAJJKN_00064	OKIGKOIG_00171	FJLGJMNC_00139	DMMOADMI_00540	PMMFEGFG_02538	PCIOAIEM_02422	LLNKLGKD_03060	NHLPBNLN_03085	PFEPKGLM_03127	PFCKLCCG_00049	HCHNIKDP_01017	BECLGGIP_02207	FCPFCAJD_00057	BBKBLFJM_02955	KBFEOPKC_02348	NKMFPFLE_02199
tal		putative transaldolase	152	152	1	1	10110				653	653	653	EAJOIFCL_00811	CDOBCFCB_01784	DGDMJBFF_02191	JJLFHNFP_01084	JLDACJNJ_01296	MHJACBNM_01862	LMOAOPDH_00309	HFLNLJIK_01338	MNFPCIPK_00888	CJPFEPAH_02031	FOMHCHFB_01395	CHDHMKCB_00597	BCKDCEBC_02553	LGLHGMLA_00749	FNJFLCHE_02250	FLONKGFH_00571	NBFKMJME_00771	CEOAPLOP_00521	GCFMPAFD_02809	ENNJPADL_02432	BDOAJJKN_01269	OKIGKOIG_00997	FJLGJMNC_02923	DMMOADMI_00810	PMMFEGFG_01030	PCIOAIEM_00842	LLNKLGKD_00980	NHLPBNLN_02325	PFEPKGLM_00856	PFCKLCCG_01427	HCHNIKDP_02956	BECLGGIP_00558	FCPFCAJD_03230	BBKBLFJM_00496	KBFEOPKC_01022	NKMFPFLE_00933
group_28057		hypothetical protein	152	152	1	1	15583				656	656	656	EAJOIFCL_02681	CDOBCFCB_02403	DGDMJBFF_01062	JJLFHNFP_01632	JLDACJNJ_00598	MHJACBNM_00463	LMOAOPDH_02185	HFLNLJIK_02233	MNFPCIPK_00721	CJPFEPAH_00459	FOMHCHFB_01500	CHDHMKCB_02196	BCKDCEBC_01930	LGLHGMLA_00688	FNJFLCHE_02927	FLONKGFH_00727	NBFKMJME_01038	CEOAPLOP_03630	GCFMPAFD_01781	ENNJPADL_00176	BDOAJJKN_01153	OKIGKOIG_00890	FJLGJMNC_02553	DMMOADMI_01086	PMMFEGFG_01439	PCIOAIEM_01745	LLNKLGKD_02958	NHLPBNLN_01861	PFEPKGLM_02997	PFCKLCCG_00658	HCHNIKDP_00972	BECLGGIP_00664	FCPFCAJD_00458	BBKBLFJM_00710	KBFEOPKC_01985	NKMFPFLE_00992
group_28058		hypothetical protein	152	152	1	1	5551				374	374	374	EAJOIFCL_00314	CDOBCFCB_00885	DGDMJBFF_00768	JJLFHNFP_00051	JLDACJNJ_01260	MHJACBNM_00077	LMOAOPDH_00214	HFLNLJIK_02555	MNFPCIPK_02534	CJPFEPAH_00075	FOMHCHFB_01909	CHDHMKCB_00044	BCKDCEBC_00393	LGLHGMLA_02916	FNJFLCHE_00393	FLONKGFH_02412	NBFKMJME_00224	CEOAPLOP_02665	GCFMPAFD_01873	ENNJPADL_01169	BDOAJJKN_00024	OKIGKOIG_00208	FJLGJMNC_00177	DMMOADMI_00503	PMMFEGFG_02575	PCIOAIEM_02670	LLNKLGKD_03097	NHLPBNLN_03121	PFEPKGLM_03090	PFCKLCCG_00012	HCHNIKDP_02243	BECLGGIP_02244	FCPFCAJD_00020	BBKBLFJM_02918	KBFEOPKC_02301	NKMFPFLE_02237
group_28059		hypothetical protein	152	152	1	1	10087				1334	1334	1334	EAJOIFCL_00791	CDOBCFCB_01804	DGDMJBFF_02171	JJLFHNFP_01104	JLDACJNJ_01316	MHJACBNM_01882	LMOAOPDH_00329	HFLNLJIK_01318	MNFPCIPK_00908	CJPFEPAH_02051	FOMHCHFB_01375	CHDHMKCB_00577	BCKDCEBC_02533	LGLHGMLA_00769	FNJFLCHE_02230	FLONKGFH_00551	NBFKMJME_00747	CEOAPLOP_00541	GCFMPAFD_02789	ENNJPADL_02452	BDOAJJKN_01291	OKIGKOIG_00977	FJLGJMNC_02943	DMMOADMI_00830	PMMFEGFG_01010	PCIOAIEM_00862	LLNKLGKD_01000	NHLPBNLN_02345	PFEPKGLM_00836	PFCKLCCG_01407	HCHNIKDP_02976	BECLGGIP_00538	FCPFCAJD_03250	BBKBLFJM_00516	KBFEOPKC_01042	NKMFPFLE_00913
group_28060		hypothetical protein	152	152	1	1	5381				758	758	758	EAJOIFCL_00239	CDOBCFCB_00823	DGDMJBFF_00703	JJLFHNFP_00123	JLDACJNJ_02394	MHJACBNM_00140	LMOAOPDH_00145	HFLNLJIK_02493	MNFPCIPK_02596	CJPFEPAH_00138	FOMHCHFB_00660	CHDHMKCB_00105	BCKDCEBC_00321	LGLHGMLA_02979	FNJFLCHE_00321	FLONKGFH_02348	NBFKMJME_00159	CEOAPLOP_00230	GCFMPAFD_02329	ENNJPADL_01232	BDOAJJKN_00090	OKIGKOIG_00145	FJLGJMNC_00116	DMMOADMI_00566	PMMFEGFG_02512	PCIOAIEM_02445	LLNKLGKD_03025	NHLPBNLN_03059	PFEPKGLM_03162	PFCKLCCG_00075	HCHNIKDP_00991	BECLGGIP_02181	FCPFCAJD_00083	BBKBLFJM_02984	KBFEOPKC_02375	NKMFPFLE_02164
group_28061		hypothetical protein	152	152	1	1	22591				959	959	959	EAJOIFCL_00127	CDOBCFCB_02484	DGDMJBFF_03314	JJLFHNFP_01457	JLDACJNJ_01982	MHJACBNM_00492	LMOAOPDH_00992	HFLNLJIK_00514	MNFPCIPK_00997	CJPFEPAH_00731	FOMHCHFB_02818	CHDHMKCB_01641	BCKDCEBC_02124	LGLHGMLA_00857	FNJFLCHE_02968	FLONKGFH_01194	NBFKMJME_02488	CEOAPLOP_01517	GCFMPAFD_00917	ENNJPADL_01035	BDOAJJKN_00690	OKIGKOIG_00844	FJLGJMNC_00910	DMMOADMI_00465	PMMFEGFG_00451	PCIOAIEM_00809	LLNKLGKD_00170	NHLPBNLN_02694	PFEPKGLM_00041	PFCKLCCG_03186	HCHNIKDP_01707	BECLGGIP_01496	FCPFCAJD_02023	BBKBLFJM_02771	KBFEOPKC_03354	NKMFPFLE_00012
group_28062		hypothetical protein	152	152	1	1	10108				596	596	596	EAJOIFCL_00809	CDOBCFCB_01786	DGDMJBFF_02189	JJLFHNFP_01086	JLDACJNJ_01298	MHJACBNM_01864	LMOAOPDH_00311	HFLNLJIK_01336	MNFPCIPK_00890	CJPFEPAH_02033	FOMHCHFB_01393	CHDHMKCB_00595	BCKDCEBC_02551	LGLHGMLA_00751	FNJFLCHE_02248	FLONKGFH_00569	NBFKMJME_00769	CEOAPLOP_00523	GCFMPAFD_02807	ENNJPADL_02434	BDOAJJKN_01271	OKIGKOIG_00995	FJLGJMNC_02925	DMMOADMI_00812	PMMFEGFG_01028	PCIOAIEM_00844	LLNKLGKD_00982	NHLPBNLN_02327	PFEPKGLM_00854	PFCKLCCG_01425	HCHNIKDP_02958	BECLGGIP_00556	FCPFCAJD_03232	BBKBLFJM_00498	KBFEOPKC_01024	NKMFPFLE_00931
ligN		DNA ligase	152	152	1	1	25055				1967	1967	1967	EAJOIFCL_03316	CDOBCFCB_01222	DGDMJBFF_02761	JJLFHNFP_00764	JLDACJNJ_02602	MHJACBNM_02562	LMOAOPDH_02566	HFLNLJIK_01882	MNFPCIPK_03154	CJPFEPAH_02644	FOMHCHFB_00793	CHDHMKCB_02434	BCKDCEBC_02578	LGLHGMLA_00115	FNJFLCHE_02313	FLONKGFH_03123	NBFKMJME_01648	CEOAPLOP_03238	GCFMPAFD_00311	ENNJPADL_02630	BDOAJJKN_01177	OKIGKOIG_01010	FJLGJMNC_01881	DMMOADMI_00199	PMMFEGFG_02047	PCIOAIEM_02587	LLNKLGKD_01652	NHLPBNLN_00117	PFEPKGLM_01754	PFCKLCCG_00454	HCHNIKDP_00095	BECLGGIP_01442	FCPFCAJD_02369	BBKBLFJM_03332	KBFEOPKC_00406	NKMFPFLE_02951
group_28064		hypothetical protein	152	152	1	1	15684				353	353	353	EAJOIFCL_02612	CDOBCFCB_02335	DGDMJBFF_01130	JJLFHNFP_01549	JLDACJNJ_01517	MHJACBNM_00401	LMOAOPDH_02260	HFLNLJIK_02295	MNFPCIPK_01938	CJPFEPAH_00397	FOMHCHFB_00675	CHDHMKCB_02135	BCKDCEBC_01869	LGLHGMLA_00360	FNJFLCHE_02866	FLONKGFH_03066	NBFKMJME_02188	CEOAPLOP_03693	GCFMPAFD_02989	ENNJPADL_00307	BDOAJJKN_01087	OKIGKOIG_00239	FJLGJMNC_02614	DMMOADMI_00882	PMMFEGFG_01376	PCIOAIEM_01673	LLNKLGKD_00517	NHLPBNLN_00607	PFEPKGLM_01009	PFCKLCCG_00721	HCHNIKDP_01552	BECLGGIP_01572	FCPFCAJD_00395	BBKBLFJM_02134	KBFEOPKC_01916	NKMFPFLE_01076
rnhB		Ribonuclease HII	152	152	1	1	23561				752	752	752	EAJOIFCL_02393	CDOBCFCB_01123	DGDMJBFF_02838	JJLFHNFP_00889	JLDACJNJ_00934	MHJACBNM_02942	LMOAOPDH_03271	HFLNLJIK_03155	MNFPCIPK_03074	CJPFEPAH_02894	FOMHCHFB_03230	CHDHMKCB_02345	BCKDCEBC_01176	LGLHGMLA_00035	FNJFLCHE_01163	FLONKGFH_02089	NBFKMJME_03222	CEOAPLOP_02073	GCFMPAFD_00458	ENNJPADL_01916	BDOAJJKN_02322	OKIGKOIG_02317	FJLGJMNC_01803	DMMOADMI_02738	PMMFEGFG_00078	PCIOAIEM_02513	LLNKLGKD_00741	NHLPBNLN_02168	PFEPKGLM_00617	PFCKLCCG_00771	HCHNIKDP_01204	BECLGGIP_01086	FCPFCAJD_00498	BBKBLFJM_00321	KBFEOPKC_00194	NKMFPFLE_02863
group_28066		hypothetical protein	152	152	1	1	25307				611	611	611	EAJOIFCL_01222	CDOBCFCB_01414	DGDMJBFF_02579	JJLFHNFP_00596	JLDACJNJ_00572	MHJACBNM_02422	LMOAOPDH_03130	HFLNLJIK_02043	MNFPCIPK_01428	CJPFEPAH_02504	FOMHCHFB_00306	CHDHMKCB_02574	BCKDCEBC_02725	LGLHGMLA_02836	FNJFLCHE_02460	FLONKGFH_02454	NBFKMJME_01381	CEOAPLOP_02242	GCFMPAFD_00147	ENNJPADL_02797	BDOAJJKN_03210	OKIGKOIG_01171	FJLGJMNC_02021	DMMOADMI_00027	PMMFEGFG_02216	PCIOAIEM_02379	LLNKLGKD_00353	NHLPBNLN_00295	PFEPKGLM_03625	PFCKLCCG_02410	HCHNIKDP_00263	BECLGGIP_01827	FCPFCAJD_02542	BBKBLFJM_01005	KBFEOPKC_00591	NKMFPFLE_03121
group_28067		hypothetical protein	152	152	1	1	21884				569	569	569	EAJOIFCL_01409	CDOBCFCB_00097	DGDMJBFF_03703	JJLFHNFP_01226	JLDACJNJ_00203	MHJACBNM_00917	LMOAOPDH_00675	HFLNLJIK_00346	MNFPCIPK_01227	CJPFEPAH_00650	FOMHCHFB_00142	CHDHMKCB_00339	BCKDCEBC_00934	LGLHGMLA_01827	FNJFLCHE_00921	FLONKGFH_02611	NBFKMJME_03303	CEOAPLOP_00325	GCFMPAFD_03069	ENNJPADL_00732	BDOAJJKN_02239	OKIGKOIG_01432	FJLGJMNC_02209	DMMOADMI_02182	PMMFEGFG_00786	PCIOAIEM_00369	LLNKLGKD_00663	NHLPBNLN_01178	PFEPKGLM_00409	PFCKLCCG_01139	HCHNIKDP_00726	BECLGGIP_00130	FCPFCAJD_02961	BBKBLFJM_00225	KBFEOPKC_03198	NKMFPFLE_01431
group_28068		hypothetical protein	152	152	1	1	23560				353	353	353	EAJOIFCL_02392	CDOBCFCB_01122	DGDMJBFF_02839	JJLFHNFP_00888	JLDACJNJ_00935	MHJACBNM_02943	LMOAOPDH_03272	HFLNLJIK_03156	MNFPCIPK_03073	CJPFEPAH_02895	FOMHCHFB_03229	CHDHMKCB_02344	BCKDCEBC_01177	LGLHGMLA_00034	FNJFLCHE_01164	FLONKGFH_02090	NBFKMJME_03223	CEOAPLOP_02072	GCFMPAFD_00459	ENNJPADL_01917	BDOAJJKN_02321	OKIGKOIG_02318	FJLGJMNC_01802	DMMOADMI_02739	PMMFEGFG_00079	PCIOAIEM_02512	LLNKLGKD_00742	NHLPBNLN_02167	PFEPKGLM_00618	PFCKLCCG_00772	HCHNIKDP_01205	BECLGGIP_01087	FCPFCAJD_00499	BBKBLFJM_00320	KBFEOPKC_00193	NKMFPFLE_02862
group_28069		hypothetical protein	152	152	1	1	9883				932	932	932	EAJOIFCL_00675	CDOBCFCB_01872	DGDMJBFF_02081	JJLFHNFP_01894	JLDACJNJ_00870	MHJACBNM_01960	LMOAOPDH_01530	HFLNLJIK_01248	MNFPCIPK_00642	CJPFEPAH_02129	FOMHCHFB_02330	CHDHMKCB_01561	BCKDCEBC_02464	LGLHGMLA_00659	FNJFLCHE_02160	FLONKGFH_00757	NBFKMJME_02365	CEOAPLOP_02824	GCFMPAFD_01159	ENNJPADL_03300	BDOAJJKN_01937	OKIGKOIG_03034	FJLGJMNC_01638	DMMOADMI_02364	PMMFEGFG_00678	PCIOAIEM_00458	LLNKLGKD_03511	NHLPBNLN_01399	PFEPKGLM_02910	PFCKLCCG_01295	HCHNIKDP_02223	BECLGGIP_00599	FCPFCAJD_00985	BBKBLFJM_01263	KBFEOPKC_01129	NKMFPFLE_00847
group_28070		hypothetical protein	152	152	1	1	23376				596	596	596	EAJOIFCL_00493	CDOBCFCB_02736	DGDMJBFF_02956	JJLFHNFP_00780	JLDACJNJ_02043	MHJACBNM_00311	LMOAOPDH_01181	HFLNLJIK_02891	MNFPCIPK_00587	CJPFEPAH_00307	FOMHCHFB_01590	CHDHMKCB_02912	BCKDCEBC_00694	LGLHGMLA_00467	FNJFLCHE_00542	FLONKGFH_00158	NBFKMJME_03785	CEOAPLOP_01189	GCFMPAFD_00577	ENNJPADL_02037	BDOAJJKN_02792	OKIGKOIG_01735	FJLGJMNC_02831	DMMOADMI_02977	PMMFEGFG_00201	PCIOAIEM_00078	LLNKLGKD_01300	NHLPBNLN_02578	PFEPKGLM_02036	PFCKLCCG_02156	HCHNIKDP_01322	BECLGGIP_01206	FCPFCAJD_02872	BBKBLFJM_02390	KBFEOPKC_00076	NKMFPFLE_02717
group_28071		hypothetical protein	152	152	1	1	10107				353	353	353	EAJOIFCL_00808	CDOBCFCB_01787	DGDMJBFF_02188	JJLFHNFP_01087	JLDACJNJ_01299	MHJACBNM_01865	LMOAOPDH_00312	HFLNLJIK_01335	MNFPCIPK_00891	CJPFEPAH_02034	FOMHCHFB_01392	CHDHMKCB_00594	BCKDCEBC_02550	LGLHGMLA_00752	FNJFLCHE_02247	FLONKGFH_00568	NBFKMJME_00768	CEOAPLOP_00524	GCFMPAFD_02806	ENNJPADL_02435	BDOAJJKN_01272	OKIGKOIG_00994	FJLGJMNC_02926	DMMOADMI_00813	PMMFEGFG_01027	PCIOAIEM_00845	LLNKLGKD_00983	NHLPBNLN_02328	PFEPKGLM_00853	PFCKLCCG_01424	HCHNIKDP_02959	BECLGGIP_00555	FCPFCAJD_03233	BBKBLFJM_00499	KBFEOPKC_01025	NKMFPFLE_00930
filI_5		Methanogenesis regulatory histidine kinase FilI	152	152	1	1	15581				1328	1328	1328	EAJOIFCL_02683	CDOBCFCB_02405	DGDMJBFF_01060	JJLFHNFP_01634	JLDACJNJ_00596	MHJACBNM_00465	LMOAOPDH_02183	HFLNLJIK_02231	MNFPCIPK_00723	CJPFEPAH_00461	FOMHCHFB_01498	CHDHMKCB_02198	BCKDCEBC_01932	LGLHGMLA_00686	FNJFLCHE_02929	FLONKGFH_00729	NBFKMJME_01036	CEOAPLOP_03628	GCFMPAFD_01779	ENNJPADL_00174	BDOAJJKN_01155	OKIGKOIG_00888	FJLGJMNC_02551	DMMOADMI_01088	PMMFEGFG_01441	PCIOAIEM_01747	LLNKLGKD_02956	NHLPBNLN_01863	PFEPKGLM_02995	PFCKLCCG_00656	HCHNIKDP_00974	BECLGGIP_00662	FCPFCAJD_00460	BBKBLFJM_00712	KBFEOPKC_01987	NKMFPFLE_00990
pylB_2		3-methylornithine synthase	152	152	1	1	13095				293	1061	1050	EAJOIFCL_00995	CDOBCFCB_01951	DGDMJBFF_02121	JJLFHNFP_02512	JLDACJNJ_00479	MHJACBNM_01408	LMOAOPDH_00373	HFLNLJIK_01002	MNFPCIPK_01363	CJPFEPAH_01178	FOMHCHFB_01115	CHDHMKCB_00511	BCKDCEBC_01009	LGLHGMLA_01400	FNJFLCHE_00996	FLONKGFH_00470	NBFKMJME_01201	CEOAPLOP_02291	GCFMPAFD_01467	ENNJPADL_00494	BDOAJJKN_03357	OKIGKOIG_02113	FJLGJMNC_00323	DMMOADMI_03603	PMMFEGFG_03293	PCIOAIEM_02267	LLNKLGKD_03614	NHLPBNLN_00514	PFEPKGLM_03542	PFCKLCCG_00626	HCHNIKDP_00624	BECLGGIP_01402	FCPFCAJD_02743	BBKBLFJM_01498	KBFEOPKC_01435	NKMFPFLE_00591
group_3045		hypothetical protein	152	152	1	1	16032				323	596	593	EAJOIFCL_02775	CDOBCFCB_02232	DGDMJBFF_01246	JJLFHNFP_02878	JLDACJNJ_00265	MHJACBNM_02099	LMOAOPDH_01899	HFLNLJIK_01752	MNFPCIPK_02882	CJPFEPAH_02010	FOMHCHFB_03320	CHDHMKCB_02041	BCKDCEBC_01939	LGLHGMLA_02535	FNJFLCHE_01984	FLONKGFH_02032	NBFKMJME_02082	CEOAPLOP_02585	GCFMPAFD_02886	ENNJPADL_00394	BDOAJJKN_00976	OKIGKOIG_01880	FJLGJMNC_01504	DMMOADMI_02438	PMMFEGFG_01276	PCIOAIEM_01572	LLNKLGKD_00502	NHLPBNLN_01780	PFEPKGLM_02752	PFCKLCCG_03121	HCHNIKDP_02603	BECLGGIP_02013	FCPFCAJD_01855	BBKBLFJM_03035	KBFEOPKC_01803	NKMFPFLE_01188
group_3067		hypothetical protein	152	152	1	1	4831				671	1391	1383	EAJOIFCL_03044	CDOBCFCB_00529	DGDMJBFF_00318	JJLFHNFP_00365	JLDACJNJ_02928	MHJACBNM_01344	LMOAOPDH_02767	HFLNLJIK_00068	MNFPCIPK_00106	CJPFEPAH_01381	FOMHCHFB_02916	CHDHMKCB_01249	BCKDCEBC_00091	LGLHGMLA_01098	FNJFLCHE_00091	FLONKGFH_01739	NBFKMJME_03067	CEOAPLOP_02914	GCFMPAFD_02511	ENNJPADL_01468	BDOAJJKN_01677	OKIGKOIG_03170	FJLGJMNC_01256	DMMOADMI_01291	PMMFEGFG_03034	PCIOAIEM_00950	LLNKLGKD_02079	NHLPBNLN_02898	PFEPKGLM_02506	PFCKLCCG_00314	HCHNIKDP_02125	BECLGGIP_02531	FCPFCAJD_00306	BBKBLFJM_00090	KBFEOPKC_02732	NKMFPFLE_01832
pycB_2		Pyruvate carboxylase subunit B	152	152	1	1	21480				110	371	367	EAJOIFCL_03272	CDOBCFCB_00049	DGDMJBFF_03653	JJLFHNFP_01178	JLDACJNJ_01784	MHJACBNM_01781	LMOAOPDH_01502	HFLNLJIK_00297	MNFPCIPK_01275	CJPFEPAH_01646	FOMHCHFB_00190	CHDHMKCB_00290	BCKDCEBC_00974	LGLHGMLA_01875	FNJFLCHE_00961	FLONKGFH_01977	NBFKMJME_03372	CEOAPLOP_00744	GCFMPAFD_03022	ENNJPADL_01634	BDOAJJKN_01519	OKIGKOIG_01840	FJLGJMNC_02160	DMMOADMI_03746	PMMFEGFG_01789	PCIOAIEM_00325	LLNKLGKD_00614	NHLPBNLN_01129	PFEPKGLM_00457	PFCKLCCG_01868	HCHNIKDP_00677	BECLGGIP_00080	FCPFCAJD_03010	BBKBLFJM_00176	KBFEOPKC_03247	NKMFPFLE_01363
group_3097		hypothetical protein	152	152	1	1	25082				266	266	266	EAJOIFCL_03291	CDOBCFCB_01247	DGDMJBFF_02736	JJLFHNFP_00740	JLDACJNJ_02577	MHJACBNM_02537	LMOAOPDH_02541	HFLNLJIK_01907	MNFPCIPK_03180	CJPFEPAH_02619	FOMHCHFB_00818	CHDHMKCB_02459	BCKDCEBC_02603	LGLHGMLA_00141	FNJFLCHE_02338	FLONKGFH_03098	NBFKMJME_01621	CEOAPLOP_03263	GCFMPAFD_00286	ENNJPADL_02655	BDOAJJKN_01202	OKIGKOIG_01035	FJLGJMNC_01906	DMMOADMI_00174	PMMFEGFG_02072	PCIOAIEM_02612	LLNKLGKD_01677	NHLPBNLN_00142	PFEPKGLM_01779	PFCKLCCG_00479	HCHNIKDP_00120	BECLGGIP_01467	FCPFCAJD_02394	BBKBLFJM_03308	KBFEOPKC_00431	NKMFPFLE_02976
group_3416		hypothetical protein	152	152	1	1	23088				494	575	574	EAJOIFCL_00457	CDOBCFCB_02700	DGDMJBFF_02999	JJLFHNFP_02224	JLDACJNJ_02088	MHJACBNM_00274	LMOAOPDH_01145	HFLNLJIK_02854	MNFPCIPK_00341	CJPFEPAH_00270	FOMHCHFB_01626	CHDHMKCB_02874	BCKDCEBC_00658	LGLHGMLA_03274	FNJFLCHE_00578	FLONKGFH_00041	NBFKMJME_03826	CEOAPLOP_01153	GCFMPAFD_00699	ENNJPADL_02073	BDOAJJKN_02832	OKIGKOIG_01771	FJLGJMNC_02868	DMMOADMI_02941	PMMFEGFG_00237	PCIOAIEM_00114	LLNKLGKD_01264	NHLPBNLN_02542	PFEPKGLM_02072	PFCKLCCG_02120	HCHNIKDP_01444	BECLGGIP_01242	FCPFCAJD_02836	BBKBLFJM_01799	KBFEOPKC_00040	NKMFPFLE_02681
group_3428		hypothetical protein	152	152	1	1	9856				488	869	865	EAJOIFCL_00685	CDOBCFCB_01883	DGDMJBFF_02070	JJLFHNFP_01884	JLDACJNJ_00854	MHJACBNM_01971	LMOAOPDH_01475	HFLNLJIK_01237	MNFPCIPK_00631	CJPFEPAH_02140	FOMHCHFB_00463	CHDHMKCB_01312	BCKDCEBC_02445	LGLHGMLA_00648	FNJFLCHE_02141	FLONKGFH_00767	NBFKMJME_02726	CEOAPLOP_02485	GCFMPAFD_01169	ENNJPADL_03311	BDOAJJKN_00436	OKIGKOIG_03064	FJLGJMNC_00947	DMMOADMI_01820	PMMFEGFG_00668	PCIOAIEM_00447	LLNKLGKD_03501	NHLPBNLN_01409	PFEPKGLM_02900	PFCKLCCG_01305	HCHNIKDP_02233	BECLGGIP_00609	FCPFCAJD_00975	BBKBLFJM_01251	KBFEOPKC_01139	NKMFPFLE_00836
group_3433		hypothetical protein	152	152	1	1	13085				476	614	612	EAJOIFCL_00867	CDOBCFCB_01939	DGDMJBFF_02113	JJLFHNFP_02520	JLDACJNJ_00487	MHJACBNM_01400	LMOAOPDH_02700	HFLNLJIK_01013	MNFPCIPK_01390	CJPFEPAH_01170	FOMHCHFB_02623	CHDHMKCB_00519	BCKDCEBC_01001	LGLHGMLA_01427	FNJFLCHE_00988	FLONKGFH_00498	NBFKMJME_02298	CEOAPLOP_02279	GCFMPAFD_01479	ENNJPADL_00521	BDOAJJKN_03330	OKIGKOIG_02087	FJLGJMNC_00350	DMMOADMI_03629	PMMFEGFG_03305	PCIOAIEM_02275	LLNKLGKD_03587	NHLPBNLN_00526	PFEPKGLM_03569	PFCKLCCG_00638	HCHNIKDP_00650	BECLGGIP_01414	FCPFCAJD_02755	BBKBLFJM_01506	KBFEOPKC_01423	NKMFPFLE_00564
group_3481		hypothetical protein	152	152	1	1	12841				143	1052	1036	EAJOIFCL_01903	CDOBCFCB_02975	DGDMJBFF_01820	JJLFHNFP_02329	JLDACJNJ_01034	MHJACBNM_02351	LMOAOPDH_01939	HFLNLJIK_01040	MNFPCIPK_00487	CJPFEPAH_02405	FOMHCHFB_02504	CHDHMKCB_01471	BCKDCEBC_03000	LGLHGMLA_00436	FNJFLCHE_02746	FLONKGFH_01591	NBFKMJME_02066	CEOAPLOP_01430	GCFMPAFD_01657	ENNJPADL_00072	BDOAJJKN_00375	OKIGKOIG_00498	FJLGJMNC_02755	DMMOADMI_01213	PMMFEGFG_01544	PCIOAIEM_00567	LLNKLGKD_00957	NHLPBNLN_01964	PFEPKGLM_00881	PFCKLCCG_00861	HCHNIKDP_00525	BECLGGIP_00388	FCPFCAJD_00617	BBKBLFJM_00913	KBFEOPKC_01347	NKMFPFLE_00487
group_3522		hypothetical protein	152	152	1	1	15757				182	704	593	EAJOIFCL_02571	CDOBCFCB_02295	DGDMJBFF_01181	JJLFHNFP_01509	JLDACJNJ_01489	MHJACBNM_00367	LMOAOPDH_02287	HFLNLJIK_02329	MNFPCIPK_02695	CJPFEPAH_00363	FOMHCHFB_00714	CHDHMKCB_02101	BCKDCEBC_01838	LGLHGMLA_00326	FNJFLCHE_02835	FLONKGFH_03026	NBFKMJME_02147	CEOAPLOP_01479	GCFMPAFD_02949	ENNJPADL_00339	BDOAJJKN_01046	OKIGKOIG_00279	FJLGJMNC_02648	DMMOADMI_00915	PMMFEGFG_01343	PCIOAIEM_01639	LLNKLGKD_00557	NHLPBNLN_00574	PFEPKGLM_00969	PFCKLCCG_03057	HCHNIKDP_01119	BECLGGIP_01070	FCPFCAJD_01775	BBKBLFJM_01084	KBFEOPKC_01876	NKMFPFLE_01122
group_3609	filI_6	Methanogenesis regulatory histidine kinase FilI	152	152	1	1	13088				698	2186	2159	EAJOIFCL_00865	CDOBCFCB_01941	DGDMJBFF_02115	JJLFHNFP_02518	JLDACJNJ_00485	MHJACBNM_01402	LMOAOPDH_02451	HFLNLJIK_01011	MNFPCIPK_01388	CJPFEPAH_01172	FOMHCHFB_02625	CHDHMKCB_00517	BCKDCEBC_01003	LGLHGMLA_01425	FNJFLCHE_00990	FLONKGFH_00496	NBFKMJME_02301	CEOAPLOP_02281	GCFMPAFD_01477	ENNJPADL_00519	BDOAJJKN_03332	OKIGKOIG_02089	FJLGJMNC_00348	DMMOADMI_03627	PMMFEGFG_03303	PCIOAIEM_02273	LLNKLGKD_03589	NHLPBNLN_00524	PFEPKGLM_03567	PFCKLCCG_00636	HCHNIKDP_00648	BECLGGIP_01412	FCPFCAJD_02753	BBKBLFJM_01504	KBFEOPKC_01425	NKMFPFLE_00566
group_3868		hypothetical protein	152	152	1	1	15111				974	1340	1279	EAJOIFCL_00098	CDOBCFCB_02885	DGDMJBFF_01870	JJLFHNFP_02864	JLDACJNJ_01394	MHJACBNM_02272	LMOAOPDH_01394	HFLNLJIK_01612	MNFPCIPK_00792	CJPFEPAH_02484	FOMHCHFB_02575	CHDHMKCB_00717	BCKDCEBC_02902	LGLHGMLA_00983	FNJFLCHE_02647	FLONKGFH_01915	NBFKMJME_02950	CEOAPLOP_01001	GCFMPAFD_01761	ENNJPADL_00156	BDOAJJKN_00324	OKIGKOIG_02232	FJLGJMNC_01460	DMMOADMI_02826	PMMFEGFG_01459	PCIOAIEM_01297	LLNKLGKD_01933	NHLPBNLN_01881	PFEPKGLM_02155	PFCKLCCG_01727	HCHNIKDP_00828	BECLGGIP_02305	FCPFCAJD_01546	BBKBLFJM_01418	KBFEOPKC_01263	NKMFPFLE_00382
group_3883		hypothetical protein	152	152	1	1	5247				395	689	670	EAJOIFCL_00196	CDOBCFCB_00729	DGDMJBFF_00508	JJLFHNFP_00166	JLDACJNJ_02435	MHJACBNM_00179	LMOAOPDH_00104	HFLNLJIK_02453	MNFPCIPK_01568	CJPFEPAH_00177	FOMHCHFB_01274	CHDHMKCB_00145	BCKDCEBC_00280	LGLHGMLA_01545	FNJFLCHE_00280	FLONKGFH_02304	NBFKMJME_00109	CEOAPLOP_00166	GCFMPAFD_02286	ENNJPADL_01275	BDOAJJKN_00136	OKIGKOIG_00102	FJLGJMNC_00076	DMMOADMI_01478	PMMFEGFG_02469	PCIOAIEM_01872	LLNKLGKD_01439	NHLPBNLN_00757	PFEPKGLM_01037	PFCKLCCG_00118	HCHNIKDP_01928	BECLGGIP_02138	FCPFCAJD_00126	BBKBLFJM_02452	KBFEOPKC_02418	NKMFPFLE_02083
group_3887		hypothetical protein	152	152	1	1	18317				773	950	948	EAJOIFCL_00320	CDOBCFCB_00891	DGDMJBFF_00774	JJLFHNFP_00045	JLDACJNJ_01266	MHJACBNM_00071	LMOAOPDH_00220	HFLNLJIK_02561	MNFPCIPK_02528	CJPFEPAH_00069	FOMHCHFB_01903	CHDHMKCB_00038	BCKDCEBC_00399	LGLHGMLA_02910	FNJFLCHE_00399	FLONKGFH_02418	NBFKMJME_00231	CEOAPLOP_02671	GCFMPAFD_01879	ENNJPADL_01163	BDOAJJKN_00017	OKIGKOIG_00214	FJLGJMNC_00183	DMMOADMI_00497	PMMFEGFG_02581	PCIOAIEM_02664	LLNKLGKD_03103	NHLPBNLN_03127	PFEPKGLM_03084	PFCKLCCG_00006	HCHNIKDP_02249	BECLGGIP_02250	FCPFCAJD_00014	BBKBLFJM_02912	KBFEOPKC_02295	NKMFPFLE_02243
copA_3		putative copper-exporting P-type ATPase A	152	152	1	1	23057				209	2516	2489	EAJOIFCL_00432	CDOBCFCB_02678	DGDMJBFF_03022	JJLFHNFP_02202	JLDACJNJ_02110	MHJACBNM_00252	LMOAOPDH_01123	HFLNLJIK_02832	MNFPCIPK_00319	CJPFEPAH_00248	FOMHCHFB_01648	CHDHMKCB_02852	BCKDCEBC_00636	LGLHGMLA_03296	FNJFLCHE_00600	FLONKGFH_00019	NBFKMJME_03849	CEOAPLOP_01131	GCFMPAFD_00721	ENNJPADL_02095	BDOAJJKN_02855	OKIGKOIG_01793	FJLGJMNC_02890	DMMOADMI_02919	PMMFEGFG_00259	PCIOAIEM_00136	LLNKLGKD_01242	NHLPBNLN_02520	PFEPKGLM_02094	PFCKLCCG_02098	HCHNIKDP_01466	BECLGGIP_01264	FCPFCAJD_02814	BBKBLFJM_02053	KBFEOPKC_00018	NKMFPFLE_02659
group_3909		hypothetical protein	152	152	1	1	23091				869	1403	1397	EAJOIFCL_00460	CDOBCFCB_02703	DGDMJBFF_02996	JJLFHNFP_02227	JLDACJNJ_02085	MHJACBNM_00277	LMOAOPDH_01148	HFLNLJIK_02857	MNFPCIPK_00344	CJPFEPAH_00273	FOMHCHFB_01623	CHDHMKCB_02877	BCKDCEBC_00661	LGLHGMLA_03271	FNJFLCHE_00575	FLONKGFH_00044	NBFKMJME_03823	CEOAPLOP_01156	GCFMPAFD_00696	ENNJPADL_02070	BDOAJJKN_02828	OKIGKOIG_01768	FJLGJMNC_02865	DMMOADMI_02944	PMMFEGFG_00234	PCIOAIEM_00111	LLNKLGKD_01267	NHLPBNLN_02545	PFEPKGLM_02069	PFCKLCCG_02123	HCHNIKDP_01441	BECLGGIP_01239	FCPFCAJD_02839	BBKBLFJM_01796	KBFEOPKC_00043	NKMFPFLE_02684
group_3910		hypothetical protein	152	152	1	1	23095				194	932	743	EAJOIFCL_00464	CDOBCFCB_02707	DGDMJBFF_02992	JJLFHNFP_02231	JLDACJNJ_02081	MHJACBNM_00281	LMOAOPDH_01152	HFLNLJIK_02861	MNFPCIPK_00348	CJPFEPAH_00277	FOMHCHFB_01619	CHDHMKCB_02881	BCKDCEBC_00665	LGLHGMLA_03267	FNJFLCHE_00571	FLONKGFH_00048	NBFKMJME_03819	CEOAPLOP_01160	GCFMPAFD_00692	ENNJPADL_02066	BDOAJJKN_02824	OKIGKOIG_01764	FJLGJMNC_02861	DMMOADMI_02948	PMMFEGFG_00230	PCIOAIEM_00107	LLNKLGKD_01271	NHLPBNLN_02549	PFEPKGLM_02065	PFCKLCCG_02127	HCHNIKDP_01437	BECLGGIP_01235	FCPFCAJD_02843	BBKBLFJM_01792	KBFEOPKC_00047	NKMFPFLE_02688
leuC_1		Isopropylmalate/citramalate isomerase large subunit	152	152	1	1	9871				449	2267	2235	EAJOIFCL_00682	CDOBCFCB_01880	DGDMJBFF_02073	JJLFHNFP_01887	JLDACJNJ_00862	MHJACBNM_01968	LMOAOPDH_02696	HFLNLJIK_01240	MNFPCIPK_00634	CJPFEPAH_02137	FOMHCHFB_00311	CHDHMKCB_01309	BCKDCEBC_02452	LGLHGMLA_00651	FNJFLCHE_02148	FLONKGFH_00764	NBFKMJME_02729	CEOAPLOP_02482	GCFMPAFD_01166	ENNJPADL_03308	BDOAJJKN_00433	OKIGKOIG_03061	FJLGJMNC_00944	DMMOADMI_01823	PMMFEGFG_00671	PCIOAIEM_00450	LLNKLGKD_03504	NHLPBNLN_01406	PFEPKGLM_02903	PFCKLCCG_01302	HCHNIKDP_02230	BECLGGIP_00606	FCPFCAJD_00978	BBKBLFJM_01254	KBFEOPKC_01136	NKMFPFLE_00839
group_3938		hypothetical protein	152	152	1	1	9827				500	797	795	EAJOIFCL_00701	CDOBCFCB_01899	DGDMJBFF_02047	JJLFHNFP_01868	JLDACJNJ_00838	MHJACBNM_01987	LMOAOPDH_01459	HFLNLJIK_01811	MNFPCIPK_00615	CJPFEPAH_02156	FOMHCHFB_00447	CHDHMKCB_01328	BCKDCEBC_02429	LGLHGMLA_00632	FNJFLCHE_02125	FLONKGFH_00783	NBFKMJME_02709	CEOAPLOP_02501	GCFMPAFD_01185	ENNJPADL_03327	BDOAJJKN_00452	OKIGKOIG_03080	FJLGJMNC_00963	DMMOADMI_01804	PMMFEGFG_00652	PCIOAIEM_00431	LLNKLGKD_03485	NHLPBNLN_02055	PFEPKGLM_02884	PFCKLCCG_01321	HCHNIKDP_03160	BECLGGIP_00625	FCPFCAJD_00959	BBKBLFJM_01235	KBFEOPKC_01155	NKMFPFLE_00820
group_4024		7,8-dihydro-6-hydroxymethylpterin dimethyltransferase	152	152	1	1	17876				317	980	975	EAJOIFCL_01534	CDOBCFCB_01071	DGDMJBFF_01027	JJLFHNFP_02175	JLDACJNJ_02786	MHJACBNM_01045	LMOAOPDH_01601	HFLNLJIK_01523	MNFPCIPK_01748	CJPFEPAH_01139	FOMHCHFB_00875	CHDHMKCB_00876	BCKDCEBC_00808	LGLHGMLA_02256	FNJFLCHE_00707	FLONKGFH_01283	NBFKMJME_02000	CEOAPLOP_01306	GCFMPAFD_02565	ENNJPADL_00928	BDOAJJKN_00908	OKIGKOIG_01302	FJLGJMNC_00636	DMMOADMI_03169	PMMFEGFG_01142	PCIOAIEM_00889	LLNKLGKD_01581	NHLPBNLN_00418	PFEPKGLM_01712	PFCKLCCG_01100	HCHNIKDP_03131	BECLGGIP_00819	FCPFCAJD_01169	BBKBLFJM_01619	KBFEOPKC_02020	NKMFPFLE_00051
group_4051		hypothetical protein	152	152	1	1	22271				992	1292	1286	EAJOIFCL_01792	CDOBCFCB_00296	DGDMJBFF_00176	JJLFHNFP_01775	JLDACJNJ_00085	MHJACBNM_00765	LMOAOPDH_01818	HFLNLJIK_00224	MNFPCIPK_01102	CJPFEPAH_01003	FOMHCHFB_00017	CHDHMKCB_01093	BCKDCEBC_02297	LGLHGMLA_01702	FNJFLCHE_01867	FLONKGFH_02738	NBFKMJME_03971	CEOAPLOP_01864	GCFMPAFD_02073	ENNJPADL_03125	BDOAJJKN_02104	OKIGKOIG_02922	FJLGJMNC_01071	DMMOADMI_02058	PMMFEGFG_03405	PCIOAIEM_01102	LLNKLGKD_02446	NHLPBNLN_01304	PFEPKGLM_01308	PFCKLCCG_02681	HCHNIKDP_02678	BECLGGIP_00257	FCPFCAJD_01326	BBKBLFJM_02007	KBFEOPKC_03042	NKMFPFLE_01624
group_4052		hypothetical protein	152	152	1	1	22275				347	668	624	EAJOIFCL_01796	CDOBCFCB_00292	DGDMJBFF_00172	JJLFHNFP_01771	JLDACJNJ_00089	MHJACBNM_00761	LMOAOPDH_01814	HFLNLJIK_00228	MNFPCIPK_01106	CJPFEPAH_00999	FOMHCHFB_00021	CHDHMKCB_01089	BCKDCEBC_02301	LGLHGMLA_01706	FNJFLCHE_01871	FLONKGFH_02734	NBFKMJME_03976	CEOAPLOP_01860	GCFMPAFD_02077	ENNJPADL_03121	BDOAJJKN_02108	OKIGKOIG_02918	FJLGJMNC_01067	DMMOADMI_02062	PMMFEGFG_03401	PCIOAIEM_01106	LLNKLGKD_02450	NHLPBNLN_01300	PFEPKGLM_01304	PFCKLCCG_02677	HCHNIKDP_02682	BECLGGIP_00253	FCPFCAJD_01322	BBKBLFJM_02003	KBFEOPKC_03046	NKMFPFLE_01620
group_4055		hypothetical protein	152	152	1	1	22365				296	1484	1462	EAJOIFCL_01818	CDOBCFCB_00270	DGDMJBFF_00144	JJLFHNFP_01748	JLDACJNJ_00105	MHJACBNM_00741	LMOAOPDH_01797	HFLNLJIK_00248	MNFPCIPK_01128	CJPFEPAH_00979	FOMHCHFB_00043	CHDHMKCB_01069	BCKDCEBC_02318	LGLHGMLA_01728	FNJFLCHE_01888	FLONKGFH_02712	NBFKMJME_03999	CEOAPLOP_01838	GCFMPAFD_02099	ENNJPADL_03099	BDOAJJKN_02130	OKIGKOIG_02896	FJLGJMNC_01047	DMMOADMI_02084	PMMFEGFG_03379	PCIOAIEM_01123	LLNKLGKD_02472	NHLPBNLN_01278	PFEPKGLM_01282	PFCKLCCG_02655	HCHNIKDP_02704	BECLGGIP_00231	FCPFCAJD_01300	BBKBLFJM_04018	KBFEOPKC_03069	NKMFPFLE_01598
lpdA_2		Dihydrolipoyl dehydrogenase	152	152	1	1	12899				770	1229	1225	EAJOIFCL_01878	CDOBCFCB_03000	DGDMJBFF_01796	JJLFHNFP_02354	JLDACJNJ_01070	MHJACBNM_02377	LMOAOPDH_01352	HFLNLJIK_01065	MNFPCIPK_00462	CJPFEPAH_02379	FOMHCHFB_02528	CHDHMKCB_01446	BCKDCEBC_03025	LGLHGMLA_00411	FNJFLCHE_02771	FLONKGFH_01338	NBFKMJME_01831	CEOAPLOP_01405	GCFMPAFD_01632	ENNJPADL_00047	BDOAJJKN_00348	OKIGKOIG_00474	FJLGJMNC_02781	DMMOADMI_01238	PMMFEGFG_01569	PCIOAIEM_00543	LLNKLGKD_00932	NHLPBNLN_01989	PFEPKGLM_00906	PFCKLCCG_00885	HCHNIKDP_00550	BECLGGIP_00363	FCPFCAJD_00593	BBKBLFJM_00888	KBFEOPKC_01372	NKMFPFLE_00513
group_4090		hypothetical protein	152	152	1	1	1078				350	1013	931	EAJOIFCL_02270	CDOBCFCB_01562	DGDMJBFF_02431	JJLFHNFP_00468	JLDACJNJ_02231	MHJACBNM_02126	LMOAOPDH_00760	HFLNLJIK_01113	MNFPCIPK_01675	CJPFEPAH_02213	FOMHCHFB_00333	CHDHMKCB_00390	BCKDCEBC_00529	LGLHGMLA_01612	FNJFLCHE_00428	FLONKGFH_02823	NBFKMJME_01971	CEOAPLOP_02693	GCFMPAFD_00023	ENNJPADL_00620	BDOAJJKN_01436	OKIGKOIG_00773	FJLGJMNC_02394	DMMOADMI_03474	PMMFEGFG_03099	PCIOAIEM_02771	LLNKLGKD_00827	NHLPBNLN_02039	PFEPKGLM_00701	PFCKLCCG_01193	HCHNIKDP_00388	BECLGGIP_01941	FCPFCAJD_03193	BBKBLFJM_01985	KBFEOPKC_00747	NKMFPFLE_03261
group_4105		hypothetical protein	152	152	1	1	25433				467	1004	1000	EAJOIFCL_02352	CDOBCFCB_01480	DGDMJBFF_02513	JJLFHNFP_00549	JLDACJNJ_00739	MHJACBNM_02220	LMOAOPDH_02060	HFLNLJIK_01193	MNFPCIPK_02777	CJPFEPAH_02307	FOMHCHFB_01132	CHDHMKCB_02800	BCKDCEBC_00605	LGLHGMLA_02770	FNJFLCHE_00504	FLONKGFH_02894	NBFKMJME_03598	CEOAPLOP_02765	GCFMPAFD_00103	ENNJPADL_00539	BDOAJJKN_03257	OKIGKOIG_00640	FJLGJMNC_00400	DMMOADMI_03397	PMMFEGFG_03169	PCIOAIEM_01402	LLNKLGKD_01398	NHLPBNLN_03251	PFEPKGLM_01546	PFCKLCCG_02455	HCHNIKDP_00307	BECLGGIP_01870	FCPFCAJD_03123	BBKBLFJM_01915	KBFEOPKC_00665	NKMFPFLE_03180
rhaD_2		L-rhamnose 1-dehydrogenase (NADP( ))	152	152	1	1	15743				311	731	728	EAJOIFCL_02578	CDOBCFCB_02302	DGDMJBFF_01176	JJLFHNFP_01516	JLDACJNJ_01494	MHJACBNM_00372	LMOAOPDH_02282	HFLNLJIK_02324	MNFPCIPK_02700	CJPFEPAH_00368	FOMHCHFB_00707	CHDHMKCB_02106	BCKDCEBC_01843	LGLHGMLA_00331	FNJFLCHE_02840	FLONKGFH_03033	NBFKMJME_02154	CEOAPLOP_01487	GCFMPAFD_02956	ENNJPADL_00332	BDOAJJKN_01054	OKIGKOIG_00272	FJLGJMNC_02643	DMMOADMI_00908	PMMFEGFG_01350	PCIOAIEM_01644	LLNKLGKD_00550	NHLPBNLN_00581	PFEPKGLM_00976	PFCKLCCG_00747	HCHNIKDP_01511	BECLGGIP_01605	FCPFCAJD_02324	BBKBLFJM_02167	KBFEOPKC_01883	NKMFPFLE_01117
group_4118		hypothetical protein	152	152	1	1	15741				356	785	778	EAJOIFCL_02580	CDOBCFCB_02304	DGDMJBFF_01174	JJLFHNFP_01518	JLDACJNJ_01496	MHJACBNM_00374	LMOAOPDH_02280	HFLNLJIK_02322	MNFPCIPK_01911	CJPFEPAH_00370	FOMHCHFB_00705	CHDHMKCB_02108	BCKDCEBC_01845	LGLHGMLA_00333	FNJFLCHE_02842	FLONKGFH_03035	NBFKMJME_02156	CEOAPLOP_01489	GCFMPAFD_02958	ENNJPADL_00330	BDOAJJKN_01056	OKIGKOIG_00270	FJLGJMNC_02641	DMMOADMI_00906	PMMFEGFG_01352	PCIOAIEM_01646	LLNKLGKD_00548	NHLPBNLN_00583	PFEPKGLM_00978	PFCKLCCG_00745	HCHNIKDP_01513	BECLGGIP_01603	FCPFCAJD_02326	BBKBLFJM_02165	KBFEOPKC_01885	NKMFPFLE_01115
group_4181		hypothetical protein	152	152	1	1	20756				338	1673	1656	EAJOIFCL_03217	CDOBCFCB_02435	DGDMJBFF_03430	JJLFHNFP_02560	JLDACJNJ_01965	MHJACBNM_01595	LMOAOPDH_01267	HFLNLJIK_01429	MNFPCIPK_01530	CJPFEPAH_01511	FOMHCHFB_01188	CHDHMKCB_00915	BCKDCEBC_02176	LGLHGMLA_01507	FNJFLCHE_01605	FLONKGFH_00930	NBFKMJME_01713	CEOAPLOP_01367	GCFMPAFD_01330	ENNJPADL_01076	BDOAJJKN_00223	OKIGKOIG_01535	FJLGJMNC_00746	DMMOADMI_01755	PMMFEGFG_01827	PCIOAIEM_00627	LLNKLGKD_01878	NHLPBNLN_01061	PFEPKGLM_01907	PFCKLCCG_01761	HCHNIKDP_01065	BECLGGIP_01317	FCPFCAJD_01751	BBKBLFJM_01537	KBFEOPKC_03302	NKMFPFLE_00279
group_4195		hypothetical protein	152	152	1	1	24116				977	1010	977	EAJOIFCL_03330	CDOBCFCB_01189	DGDMJBFF_02776	JJLFHNFP_00979	JLDACJNJ_02617	MHJACBNM_02071	LMOAOPDH_02581	HFLNLJIK_01868	MNFPCIPK_03134	CJPFEPAH_01988	FOMHCHFB_00780	CHDHMKCB_02421	BCKDCEBC_02563	LGLHGMLA_00095	FNJFLCHE_02298	FLONKGFH_03136	NBFKMJME_01662	CEOAPLOP_03416	GCFMPAFD_00324	ENNJPADL_02609	BDOAJJKN_00719	OKIGKOIG_02608	FJLGJMNC_01868	DMMOADMI_00220	PMMFEGFG_02034	PCIOAIEM_02572	LLNKLGKD_02572	NHLPBNLN_00104	PFEPKGLM_01154	PFCKLCCG_01651	HCHNIKDP_00082	BECLGGIP_01429	FCPFCAJD_02355	BBKBLFJM_00391	KBFEOPKC_00392	NKMFPFLE_02931
copA_2		putative copper-exporting P-type ATPase A	152	152	1	1	15761				638	2336	2283	EAJOIFCL_02567	CDOBCFCB_02291	DGDMJBFF_01185	JJLFHNFP_01505	JLDACJNJ_01485	MHJACBNM_00363	LMOAOPDH_02291	HFLNLJIK_02333	MNFPCIPK_02691	CJPFEPAH_00359	FOMHCHFB_00718	CHDHMKCB_02097	BCKDCEBC_01834	LGLHGMLA_00322	FNJFLCHE_02831	FLONKGFH_03022	NBFKMJME_02143	CEOAPLOP_01475	GCFMPAFD_02945	ENNJPADL_00343	BDOAJJKN_01042	OKIGKOIG_00283	FJLGJMNC_02652	DMMOADMI_00919	PMMFEGFG_01339	PCIOAIEM_01635	LLNKLGKD_00561	NHLPBNLN_00570	PFEPKGLM_00965	PFCKLCCG_03061	HCHNIKDP_01123	BECLGGIP_01066	FCPFCAJD_01779	BBKBLFJM_01080	KBFEOPKC_01872	NKMFPFLE_01126
group_4301		hypothetical protein	152	152	1	1	13158				1358	1640	1617	EAJOIFCL_01007	CDOBCFCB_01963	DGDMJBFF_01654	JJLFHNFP_02500	JLDACJNJ_00466	MHJACBNM_01425	LMOAOPDH_00390	HFLNLJIK_00985	MNFPCIPK_01660	CJPFEPAH_01195	FOMHCHFB_01103	CHDHMKCB_00493	BCKDCEBC_01030	LGLHGMLA_01264	FNJFLCHE_01017	FLONKGFH_00458	NBFKMJME_01187	CEOAPLOP_02052	GCFMPAFD_01455	ENNJPADL_00482	BDOAJJKN_03371	OKIGKOIG_02126	FJLGJMNC_00306	DMMOADMI_03590	PMMFEGFG_03281	PCIOAIEM_02249	LLNKLGKD_03627	NHLPBNLN_00502	PFEPKGLM_03529	PFCKLCCG_00614	HCHNIKDP_00612	BECLGGIP_01390	FCPFCAJD_02731	BBKBLFJM_01486	KBFEOPKC_01447	NKMFPFLE_00607
group_4313		hypothetical protein	152	152	1	1	23447				191	1442	1420	EAJOIFCL_00525	CDOBCFCB_02767	DGDMJBFF_02912	JJLFHNFP_00811	JLDACJNJ_01850	MHJACBNM_00344	LMOAOPDH_01212	HFLNLJIK_02926	MNFPCIPK_00556	CJPFEPAH_00340	FOMHCHFB_01559	CHDHMKCB_02271	BCKDCEBC_00426	LGLHGMLA_00498	FNJFLCHE_00730	FLONKGFH_00202	NBFKMJME_00454	CEOAPLOP_01224	GCFMPAFD_00546	ENNJPADL_02002	BDOAJJKN_02755	OKIGKOIG_01700	FJLGJMNC_01721	DMMOADMI_03008	PMMFEGFG_00170	PCIOAIEM_00045	LLNKLGKD_01335	NHLPBNLN_02609	PFEPKGLM_02001	PFCKLCCG_02191	HCHNIKDP_01291	BECLGGIP_01175	FCPFCAJD_02903	BBKBLFJM_02422	KBFEOPKC_00107	NKMFPFLE_02752
group_4541		hypothetical protein	152	152	1	1	15033				272	362	360	EAJOIFCL_00152	CDOBCFCB_02914	DGDMJBFF_01840	JJLFHNFP_02792	JLDACJNJ_01422	MHJACBNM_02302	LMOAOPDH_01424	HFLNLJIK_01583	MNFPCIPK_00763	CJPFEPAH_02454	FOMHCHFB_01782	CHDHMKCB_00747	BCKDCEBC_02939	LGLHGMLA_00954	FNJFLCHE_02684	FLONKGFH_01944	NBFKMJME_01933	CEOAPLOP_01030	GCFMPAFD_01714	ENNJPADL_00129	BDOAJJKN_00636	OKIGKOIG_01622	FJLGJMNC_01488	DMMOADMI_01884	PMMFEGFG_01488	PCIOAIEM_01320	LLNKLGKD_01905	NHLPBNLN_01914	PFEPKGLM_02184	PFCKLCCG_01699	HCHNIKDP_00762	BECLGGIP_02334	FCPFCAJD_01575	BBKBLFJM_01448	KBFEOPKC_01292	NKMFPFLE_00423
group_4547		hypothetical protein	152	152	1	1	5276				407	1157	1148	EAJOIFCL_00204	CDOBCFCB_00788	DGDMJBFF_00523	JJLFHNFP_00158	JLDACJNJ_02427	MHJACBNM_00171	LMOAOPDH_00112	HFLNLJIK_02462	MNFPCIPK_02631	CJPFEPAH_00169	FOMHCHFB_01246	CHDHMKCB_00136	BCKDCEBC_00288	LGLHGMLA_03014	FNJFLCHE_00288	FLONKGFH_02313	NBFKMJME_00120	CEOAPLOP_00183	GCFMPAFD_02294	ENNJPADL_01267	BDOAJJKN_00126	OKIGKOIG_00110	FJLGJMNC_00085	DMMOADMI_02872	PMMFEGFG_02477	PCIOAIEM_01841	LLNKLGKD_02990	NHLPBNLN_03024	PFEPKGLM_03197	PFCKLCCG_00110	HCHNIKDP_01920	BECLGGIP_02146	FCPFCAJD_00118	BBKBLFJM_03980	KBFEOPKC_02410	NKMFPFLE_02129
group_4549		hypothetical protein	152	152	1	1	5376				767	767	767	EAJOIFCL_00235	CDOBCFCB_00819	DGDMJBFF_00699	JJLFHNFP_00127	JLDACJNJ_02398	MHJACBNM_00144	LMOAOPDH_00141	HFLNLJIK_02489	MNFPCIPK_02600	CJPFEPAH_00142	FOMHCHFB_00656	CHDHMKCB_00109	BCKDCEBC_00317	LGLHGMLA_02983	FNJFLCHE_00317	FLONKGFH_02344	NBFKMJME_00155	CEOAPLOP_00226	GCFMPAFD_02325	ENNJPADL_01236	BDOAJJKN_00094	OKIGKOIG_00141	FJLGJMNC_00112	DMMOADMI_00570	PMMFEGFG_02508	PCIOAIEM_02449	LLNKLGKD_03021	NHLPBNLN_03055	PFEPKGLM_03166	PFCKLCCG_00079	HCHNIKDP_00987	BECLGGIP_02177	FCPFCAJD_00087	BBKBLFJM_02988	KBFEOPKC_02379	NKMFPFLE_02160
group_4550		hypothetical protein	152	152	1	1	5392				482	626	624	EAJOIFCL_00249	CDOBCFCB_00833	DGDMJBFF_00713	JJLFHNFP_00104	JLDACJNJ_02384	MHJACBNM_00130	LMOAOPDH_00155	HFLNLJIK_02503	MNFPCIPK_02586	CJPFEPAH_00128	FOMHCHFB_02257	CHDHMKCB_00095	BCKDCEBC_00331	LGLHGMLA_02969	FNJFLCHE_00331	FLONKGFH_02358	NBFKMJME_00169	CEOAPLOP_00240	GCFMPAFD_02339	ENNJPADL_01222	BDOAJJKN_00080	OKIGKOIG_00155	FJLGJMNC_00126	DMMOADMI_00556	PMMFEGFG_02522	PCIOAIEM_02435	LLNKLGKD_03044	NHLPBNLN_03069	PFEPKGLM_03143	PFCKLCCG_00065	HCHNIKDP_01001	BECLGGIP_02191	FCPFCAJD_00073	BBKBLFJM_02974	KBFEOPKC_02365	NKMFPFLE_02183
group_4574		hypothetical protein	152	152	1	1	23069				287	461	459	EAJOIFCL_00441	CDOBCFCB_02685	DGDMJBFF_03015	JJLFHNFP_02209	JLDACJNJ_02103	MHJACBNM_00259	LMOAOPDH_01130	HFLNLJIK_02839	MNFPCIPK_00326	CJPFEPAH_00255	FOMHCHFB_01641	CHDHMKCB_02859	BCKDCEBC_00643	LGLHGMLA_03289	FNJFLCHE_00593	FLONKGFH_00026	NBFKMJME_03842	CEOAPLOP_01138	GCFMPAFD_00714	ENNJPADL_02088	BDOAJJKN_02848	OKIGKOIG_01786	FJLGJMNC_02883	DMMOADMI_02926	PMMFEGFG_00252	PCIOAIEM_00129	LLNKLGKD_01249	NHLPBNLN_02527	PFEPKGLM_02087	PFCKLCCG_02105	HCHNIKDP_01459	BECLGGIP_01257	FCPFCAJD_02821	BBKBLFJM_01814	KBFEOPKC_00025	NKMFPFLE_02666
group_4582		Putative ammonium transporter	152	152	1	1	23106				797	1241	1235	EAJOIFCL_00474	CDOBCFCB_02717	DGDMJBFF_02979	JJLFHNFP_02241	JLDACJNJ_02071	MHJACBNM_00291	LMOAOPDH_01162	HFLNLJIK_02871	MNFPCIPK_00358	CJPFEPAH_00287	FOMHCHFB_01609	CHDHMKCB_02892	BCKDCEBC_00675	LGLHGMLA_03257	FNJFLCHE_00561	FLONKGFH_00058	NBFKMJME_03808	CEOAPLOP_01170	GCFMPAFD_00682	ENNJPADL_02056	BDOAJJKN_02813	OKIGKOIG_01754	FJLGJMNC_02851	DMMOADMI_02958	PMMFEGFG_00220	PCIOAIEM_00097	LLNKLGKD_01281	NHLPBNLN_02559	PFEPKGLM_02055	PFCKLCCG_02137	HCHNIKDP_01427	BECLGGIP_01225	FCPFCAJD_02853	BBKBLFJM_01782	KBFEOPKC_00057	NKMFPFLE_02698
group_4586		hypothetical protein	152	152	1	1	23380				284	929	918	EAJOIFCL_00497	CDOBCFCB_02740	DGDMJBFF_02952	JJLFHNFP_00784	JLDACJNJ_02039	MHJACBNM_00315	LMOAOPDH_01185	HFLNLJIK_02895	MNFPCIPK_00583	CJPFEPAH_00311	FOMHCHFB_01586	CHDHMKCB_02916	BCKDCEBC_00698	LGLHGMLA_00471	FNJFLCHE_00538	FLONKGFH_00162	NBFKMJME_03781	CEOAPLOP_01193	GCFMPAFD_00573	ENNJPADL_02033	BDOAJJKN_02788	OKIGKOIG_01731	FJLGJMNC_02827	DMMOADMI_02981	PMMFEGFG_00197	PCIOAIEM_00074	LLNKLGKD_01304	NHLPBNLN_02582	PFEPKGLM_02032	PFCKLCCG_02160	HCHNIKDP_01318	BECLGGIP_01202	FCPFCAJD_02876	BBKBLFJM_02394	KBFEOPKC_00080	NKMFPFLE_02721
group_4606		hypothetical protein	152	152	1	1	23534				1076	1673	1666	EAJOIFCL_00584	CDOBCFCB_01105	DGDMJBFF_02857	JJLFHNFP_00870	JLDACJNJ_00962	MHJACBNM_02960	LMOAOPDH_03292	HFLNLJIK_03173	MNFPCIPK_02046	CJPFEPAH_02912	FOMHCHFB_00579	CHDHMKCB_02327	BCKDCEBC_00479	LGLHGMLA_00016	FNJFLCHE_00783	FLONKGFH_02129	NBFKMJME_02525	CEOAPLOP_01279	GCFMPAFD_00486	ENNJPADL_01935	BDOAJJKN_01587	OKIGKOIG_01257	FJLGJMNC_01776	DMMOADMI_01852	PMMFEGFG_00097	PCIOAIEM_02486	LLNKLGKD_00769	NHLPBNLN_01497	PFEPKGLM_00645	PFCKLCCG_00799	HCHNIKDP_01232	BECLGGIP_01114	FCPFCAJD_00517	BBKBLFJM_00833	KBFEOPKC_00166	NKMFPFLE_02812
group_4622		hypothetical protein	152	152	1	1	9828				422	440	431	EAJOIFCL_00700	CDOBCFCB_01898	DGDMJBFF_02048	JJLFHNFP_01869	JLDACJNJ_00839	MHJACBNM_01986	LMOAOPDH_01460	HFLNLJIK_01810	MNFPCIPK_00616	CJPFEPAH_02155	FOMHCHFB_00448	CHDHMKCB_01327	BCKDCEBC_02430	LGLHGMLA_00633	FNJFLCHE_02126	FLONKGFH_00782	NBFKMJME_02710	CEOAPLOP_02500	GCFMPAFD_01184	ENNJPADL_03326	BDOAJJKN_00451	OKIGKOIG_03079	FJLGJMNC_00962	DMMOADMI_01805	PMMFEGFG_00653	PCIOAIEM_00432	LLNKLGKD_03486	NHLPBNLN_02054	PFEPKGLM_02885	PFCKLCCG_01320	HCHNIKDP_03159	BECLGGIP_00624	FCPFCAJD_00960	BBKBLFJM_01236	KBFEOPKC_01154	NKMFPFLE_00821
group_4625		hypothetical protein	152	152	1	1	10025				296	497	494	EAJOIFCL_00766	CDOBCFCB_01833	DGDMJBFF_02138	JJLFHNFP_01133	JLDACJNJ_01932	MHJACBNM_01914	LMOAOPDH_00362	HFLNLJIK_01293	MNFPCIPK_00937	CJPFEPAH_02083	FOMHCHFB_02237	CHDHMKCB_00552	BCKDCEBC_02508	LGLHGMLA_00798	FNJFLCHE_02205	FLONKGFH_00526	NBFKMJME_00718	CEOAPLOP_00575	GCFMPAFD_02760	ENNJPADL_02477	BDOAJJKN_01318	OKIGKOIG_00943	FJLGJMNC_02975	DMMOADMI_00855	PMMFEGFG_00985	PCIOAIEM_01536	LLNKLGKD_01025	NHLPBNLN_02370	PFEPKGLM_00811	PFCKLCCG_01378	HCHNIKDP_03001	BECLGGIP_00509	FCPFCAJD_03279	BBKBLFJM_02328	KBFEOPKC_01067	NKMFPFLE_00884
group_4634		hypothetical protein	152	152	1	1	10094				305	326	305	EAJOIFCL_00797	CDOBCFCB_01798	DGDMJBFF_02177	JJLFHNFP_01098	JLDACJNJ_01310	MHJACBNM_01876	LMOAOPDH_00323	HFLNLJIK_01324	MNFPCIPK_00902	CJPFEPAH_02045	FOMHCHFB_01381	CHDHMKCB_00583	BCKDCEBC_02539	LGLHGMLA_00763	FNJFLCHE_02236	FLONKGFH_00557	NBFKMJME_00754	CEOAPLOP_00535	GCFMPAFD_02795	ENNJPADL_02446	BDOAJJKN_01285	OKIGKOIG_00983	FJLGJMNC_02937	DMMOADMI_00824	PMMFEGFG_01016	PCIOAIEM_00856	LLNKLGKD_00994	NHLPBNLN_02339	PFEPKGLM_00842	PFCKLCCG_01413	HCHNIKDP_02970	BECLGGIP_00544	FCPFCAJD_03244	BBKBLFJM_00510	KBFEOPKC_01036	NKMFPFLE_00919
smc_1		Chromosome partition protein Smc	152	152	1	1	22156				809	3557	3524	EAJOIFCL_00980	CDOBCFCB_00352	DGDMJBFF_00224	JJLFHNFP_01828	JLDACJNJ_00031	MHJACBNM_00630	LMOAOPDH_01872	HFLNLJIK_00170	MNFPCIPK_01616	CJPFEPAH_00868	FOMHCHFB_02638	CHDHMKCB_01146	BCKDCEBC_02244	LGLHGMLA_01592	FNJFLCHE_01814	FLONKGFH_01427	NBFKMJME_03103	CEOAPLOP_01922	GCFMPAFD_02015	ENNJPADL_03182	BDOAJJKN_02025	OKIGKOIG_02068	FJLGJMNC_01156	DMMOADMI_02001	PMMFEGFG_01761	PCIOAIEM_01049	LLNKLGKD_02389	NHLPBNLN_01362	PFEPKGLM_01365	PFCKLCCG_02738	HCHNIKDP_02625	BECLGGIP_00314	FCPFCAJD_01977	BBKBLFJM_01389	KBFEOPKC_02872	NKMFPFLE_01681
group_4680		hypothetical protein	152	152	1	1	25135				686	761	760	EAJOIFCL_01090	CDOBCFCB_01274	DGDMJBFF_02704	JJLFHNFP_00712	JLDACJNJ_02562	MHJACBNM_02522	LMOAOPDH_02511	HFLNLJIK_01937	MNFPCIPK_03217	CJPFEPAH_02604	FOMHCHFB_01871	CHDHMKCB_02474	BCKDCEBC_02618	LGLHGMLA_00168	FNJFLCHE_02353	FLONKGFH_03231	NBFKMJME_01510	CEOAPLOP_03288	GCFMPAFD_00262	ENNJPADL_02683	BDOAJJKN_00252	OKIGKOIG_01056	FJLGJMNC_01921	DMMOADMI_00142	PMMFEGFG_02100	PCIOAIEM_02629	LLNKLGKD_00469	NHLPBNLN_00170	PFEPKGLM_03741	PFCKLCCG_00507	HCHNIKDP_00148	BECLGGIP_01632	FCPFCAJD_02426	BBKBLFJM_03279	KBFEOPKC_00459	NKMFPFLE_03005
group_4681		hypothetical protein	152	152	1	1	25148				545	1298	1292	EAJOIFCL_01102	CDOBCFCB_01286	DGDMJBFF_02692	JJLFHNFP_00700	JLDACJNJ_02550	MHJACBNM_02510	LMOAOPDH_02499	HFLNLJIK_01949	MNFPCIPK_03229	CJPFEPAH_02592	FOMHCHFB_01859	CHDHMKCB_02486	BCKDCEBC_02630	LGLHGMLA_00180	FNJFLCHE_02365	FLONKGFH_03243	NBFKMJME_01496	CEOAPLOP_03300	GCFMPAFD_00250	ENNJPADL_02695	BDOAJJKN_00264	OKIGKOIG_01068	FJLGJMNC_01933	DMMOADMI_00130	PMMFEGFG_02112	PCIOAIEM_02641	LLNKLGKD_00457	NHLPBNLN_00182	PFEPKGLM_03729	PFCKLCCG_00519	HCHNIKDP_00160	BECLGGIP_01644	FCPFCAJD_02438	BBKBLFJM_03267	KBFEOPKC_00471	NKMFPFLE_03017
group_4699		hypothetical protein	152	152	1	1	5169				491	941	938	EAJOIFCL_01322	CDOBCFCB_00677	DGDMJBFF_00477	JJLFHNFP_00217	JLDACJNJ_01529	MHJACBNM_00210	LMOAOPDH_00073	HFLNLJIK_00625	MNFPCIPK_00256	CJPFEPAH_00208	FOMHCHFB_01419	CHDHMKCB_00176	BCKDCEBC_00249	LGLHGMLA_00569	FNJFLCHE_00249	FLONKGFH_02273	NBFKMJME_00074	CEOAPLOP_00135	GCFMPAFD_02255	ENNJPADL_01306	BDOAJJKN_00167	OKIGKOIG_00071	FJLGJMNC_00043	DMMOADMI_01447	PMMFEGFG_02418	PCIOAIEM_01903	LLNKLGKD_01470	NHLPBNLN_01659	PFEPKGLM_01068	PFCKLCCG_00169	HCHNIKDP_01979	BECLGGIP_02107	FCPFCAJD_00157	BBKBLFJM_02483	KBFEOPKC_02499	NKMFPFLE_02031
group_4707		hypothetical protein	152	152	1	1	21903				242	371	323	EAJOIFCL_01391	CDOBCFCB_00115	DGDMJBFF_03722	JJLFHNFP_01244	JLDACJNJ_00185	MHJACBNM_00899	LMOAOPDH_00693	HFLNLJIK_00364	MNFPCIPK_01209	CJPFEPAH_00668	FOMHCHFB_00124	CHDHMKCB_00357	BCKDCEBC_00916	LGLHGMLA_01809	FNJFLCHE_00903	FLONKGFH_02629	NBFKMJME_03284	CEOAPLOP_00307	GCFMPAFD_03087	ENNJPADL_00714	BDOAJJKN_02220	OKIGKOIG_01450	FJLGJMNC_02227	DMMOADMI_02164	PMMFEGFG_00768	PCIOAIEM_00387	LLNKLGKD_00681	NHLPBNLN_01196	PFEPKGLM_00391	PFCKLCCG_01121	HCHNIKDP_00744	BECLGGIP_00148	FCPFCAJD_02943	BBKBLFJM_00243	KBFEOPKC_03180	NKMFPFLE_01449
group_4711		hypothetical protein	152	152	1	1	21864				284	407	352	EAJOIFCL_01425	CDOBCFCB_00080	DGDMJBFF_03686	JJLFHNFP_01209	JLDACJNJ_00220	MHJACBNM_00934	LMOAOPDH_00658	HFLNLJIK_00329	MNFPCIPK_01244	CJPFEPAH_00633	FOMHCHFB_00159	CHDHMKCB_00322	BCKDCEBC_00951	LGLHGMLA_01844	FNJFLCHE_00938	FLONKGFH_02594	NBFKMJME_03323	CEOAPLOP_00342	GCFMPAFD_03052	ENNJPADL_00749	BDOAJJKN_02258	OKIGKOIG_01415	FJLGJMNC_02192	DMMOADMI_02199	PMMFEGFG_00803	PCIOAIEM_00352	LLNKLGKD_00646	NHLPBNLN_01161	PFEPKGLM_00426	PFCKLCCG_01156	HCHNIKDP_00709	BECLGGIP_00113	FCPFCAJD_02978	BBKBLFJM_00208	KBFEOPKC_03215	NKMFPFLE_01414
wtpA		Molybdate/tungstate-binding protein WtpA	152	152	1	1	18019				683	818	817	EAJOIFCL_01671	CDOBCFCB_00988	DGDMJBFF_00868	JJLFHNFP_02094	JLDACJNJ_01452	MHJACBNM_01477	LMOAOPDH_00951	HFLNLJIK_00731	MNFPCIPK_01830	CJPFEPAH_00503	FOMHCHFB_00975	CHDHMKCB_00806	BCKDCEBC_01573	LGLHGMLA_02338	FNJFLCHE_01560	FLONKGFH_01691	NBFKMJME_01251	CEOAPLOP_01617	GCFMPAFD_02650	ENNJPADL_01125	BDOAJJKN_01245	OKIGKOIG_01580	FJLGJMNC_00687	DMMOADMI_03248	PMMFEGFG_01666	PCIOAIEM_01352	LLNKLGKD_01083	NHLPBNLN_00337	PFEPKGLM_01413	PFCKLCCG_02814	HCHNIKDP_03047	BECLGGIP_02919	FCPFCAJD_01826	BBKBLFJM_02698	KBFEOPKC_02156	NKMFPFLE_00134
radA		DNA repair and recombination protein RadA	152	152	1	1	22824				683	1076	1071	EAJOIFCL_02008	CDOBCFCB_02569	DGDMJBFF_03230	JJLFHNFP_01375	JLDACJNJ_00364	MHJACBNM_00568	LMOAOPDH_02953	HFLNLJIK_00437	MNFPCIPK_02293	CJPFEPAH_00807	FOMHCHFB_02737	CHDHMKCB_01721	BCKDCEBC_02048	LGLHGMLA_02582	FNJFLCHE_03044	FLONKGFH_01112	NBFKMJME_00929	CEOAPLOP_00636	GCFMPAFD_00829	ENNJPADL_03451	BDOAJJKN_03036	OKIGKOIG_02716	FJLGJMNC_00839	DMMOADMI_01021	PMMFEGFG_00369	PCIOAIEM_00266	LLNKLGKD_00087	NHLPBNLN_02776	PFEPKGLM_00124	PFCKLCCG_03267	HCHNIKDP_02845	BECLGGIP_02733	FCPFCAJD_02105	BBKBLFJM_03845	KBFEOPKC_03436	NKMFPFLE_02547
group_4817		hypothetical protein	152	152	1	1	1099			Hypothetical protein with no hits to refseq/uniprot/clusters/cdd/tigrfams/pfam overlapping another protein with hits	737	1094	1088	EAJOIFCL_02285	CDOBCFCB_01548	DGDMJBFF_02434	JJLFHNFP_00481	JLDACJNJ_00822	MHJACBNM_02139	LMOAOPDH_00763	HFLNLJIK_01116	MNFPCIPK_02845	CJPFEPAH_02226	FOMHCHFB_00347	CHDHMKCB_00387	BCKDCEBC_00532	LGLHGMLA_01272	FNJFLCHE_00431	FLONKGFH_02826	NBFKMJME_01974	CEOAPLOP_02696	GCFMPAFD_00036	ENNJPADL_00606	BDOAJJKN_01433	OKIGKOIG_00776	FJLGJMNC_02391	DMMOADMI_03471	PMMFEGFG_03102	PCIOAIEM_02774	LLNKLGKD_00830	NHLPBNLN_03175	PFEPKGLM_00704	PFCKLCCG_02522	HCHNIKDP_00374	BECLGGIP_01938	FCPFCAJD_03190	BBKBLFJM_01982	KBFEOPKC_00732	NKMFPFLE_03247
thiDN		Bifunctional thiamine biosynthesis protein ThiDN	152	152	1	1	23861				803	812	803	EAJOIFCL_02467	CDOBCFCB_01153	DGDMJBFF_02808	JJLFHNFP_00919	JLDACJNJ_00903	MHJACBNM_02912	LMOAOPDH_03240	HFLNLJIK_03125	MNFPCIPK_03104	CJPFEPAH_02864	FOMHCHFB_03260	CHDHMKCB_02375	BCKDCEBC_01146	LGLHGMLA_00065	FNJFLCHE_01133	FLONKGFH_03174	NBFKMJME_01781	CEOAPLOP_01558	GCFMPAFD_00381	ENNJPADL_02570	BDOAJJKN_00760	OKIGKOIG_01379	FJLGJMNC_01833	DMMOADMI_00325	PMMFEGFG_01993	PCIOAIEM_02543	LLNKLGKD_01770	NHLPBNLN_00066	PFEPKGLM_01115	PFCKLCCG_01614	HCHNIKDP_00024	BECLGGIP_00984	FCPFCAJD_00799	BBKBLFJM_00352	KBFEOPKC_00268	NKMFPFLE_02894
group_4854		hypothetical protein	152	152	1	1	23868				164	869	861	EAJOIFCL_02473	CDOBCFCB_01159	DGDMJBFF_02802	JJLFHNFP_00925	JLDACJNJ_00897	MHJACBNM_02906	LMOAOPDH_03234	HFLNLJIK_03119	MNFPCIPK_03110	CJPFEPAH_02858	FOMHCHFB_03266	CHDHMKCB_02381	BCKDCEBC_01140	LGLHGMLA_00071	FNJFLCHE_01127	FLONKGFH_03168	NBFKMJME_01775	CEOAPLOP_01552	GCFMPAFD_00375	ENNJPADL_02576	BDOAJJKN_00753	OKIGKOIG_01385	FJLGJMNC_01839	DMMOADMI_00319	PMMFEGFG_01999	PCIOAIEM_02549	LLNKLGKD_01764	NHLPBNLN_00072	PFEPKGLM_01121	PFCKLCCG_01620	HCHNIKDP_00030	BECLGGIP_00990	FCPFCAJD_00793	BBKBLFJM_00358	KBFEOPKC_00274	NKMFPFLE_02900
group_4865		hypothetical protein	152	152	1	1	15814				1013	1580	1574	EAJOIFCL_02544	CDOBCFCB_02268	DGDMJBFF_01208	JJLFHNFP_01482	JLDACJNJ_02208	MHJACBNM_01718	LMOAOPDH_02313	HFLNLJIK_02354	MNFPCIPK_01330	CJPFEPAH_01624	FOMHCHFB_00762	CHDHMKCB_02076	BCKDCEBC_01810	LGLHGMLA_00299	FNJFLCHE_02807	FLONKGFH_02999	NBFKMJME_02126	CEOAPLOP_01452	GCFMPAFD_02922	ENNJPADL_00357	BDOAJJKN_01014	OKIGKOIG_00306	FJLGJMNC_02673	DMMOADMI_00942	PMMFEGFG_01316	PCIOAIEM_01612	LLNKLGKD_00575	NHLPBNLN_00547	PFEPKGLM_00951	PFCKLCCG_03084	HCHNIKDP_01146	BECLGGIP_01043	FCPFCAJD_01802	BBKBLFJM_01057	KBFEOPKC_01849	NKMFPFLE_01149
glnA_1		Glutamine synthetase	152	152	1	1	15793				140	1325	1311	EAJOIFCL_02547	CDOBCFCB_02271	DGDMJBFF_01204	JJLFHNFP_01485	JLDACJNJ_02205	MHJACBNM_01721	LMOAOPDH_02310	HFLNLJIK_02351	MNFPCIPK_01333	CJPFEPAH_01627	FOMHCHFB_00765	CHDHMKCB_02079	BCKDCEBC_01813	LGLHGMLA_00302	FNJFLCHE_02810	FLONKGFH_03002	NBFKMJME_02130	CEOAPLOP_01455	GCFMPAFD_02925	ENNJPADL_00354	BDOAJJKN_01019	OKIGKOIG_00303	FJLGJMNC_02670	DMMOADMI_00939	PMMFEGFG_01319	PCIOAIEM_01615	LLNKLGKD_00572	NHLPBNLN_00550	PFEPKGLM_00954	PFCKLCCG_03081	HCHNIKDP_01143	BECLGGIP_01046	FCPFCAJD_01799	BBKBLFJM_01060	KBFEOPKC_01852	NKMFPFLE_01146
group_4879		hypothetical protein	152	152	1	1	15621				920	1049	981	EAJOIFCL_02649	CDOBCFCB_02371	DGDMJBFF_01093	JJLFHNFP_01600	JLDACJNJ_00629	MHJACBNM_00431	LMOAOPDH_02216	HFLNLJIK_02265	MNFPCIPK_00689	CJPFEPAH_00427	FOMHCHFB_01532	CHDHMKCB_02165	BCKDCEBC_01899	LGLHGMLA_00720	FNJFLCHE_02896	FLONKGFH_00695	NBFKMJME_01075	CEOAPLOP_03662	GCFMPAFD_01813	ENNJPADL_00276	BDOAJJKN_01120	OKIGKOIG_00922	FJLGJMNC_02584	DMMOADMI_01054	PMMFEGFG_01407	PCIOAIEM_01714	LLNKLGKD_01829	NHLPBNLN_01829	PFEPKGLM_01859	PFCKLCCG_00690	HCHNIKDP_00940	BECLGGIP_00696	FCPFCAJD_00426	BBKBLFJM_00678	KBFEOPKC_01953	NKMFPFLE_01024
group_4899		hypothetical protein	152	152	1	1	16030				1292	2141	2124	EAJOIFCL_02777	CDOBCFCB_02230	DGDMJBFF_01248	JJLFHNFP_02876	JLDACJNJ_00263	MHJACBNM_02097	LMOAOPDH_01901	HFLNLJIK_01750	MNFPCIPK_02880	CJPFEPAH_02008	FOMHCHFB_03318	CHDHMKCB_02039	BCKDCEBC_01941	LGLHGMLA_02537	FNJFLCHE_01986	FLONKGFH_02030	NBFKMJME_02080	CEOAPLOP_02587	GCFMPAFD_02884	ENNJPADL_00396	BDOAJJKN_00974	OKIGKOIG_01882	FJLGJMNC_01506	DMMOADMI_02440	PMMFEGFG_01274	PCIOAIEM_01570	LLNKLGKD_00504	NHLPBNLN_01778	PFEPKGLM_02754	PFCKLCCG_03123	HCHNIKDP_02605	BECLGGIP_02011	FCPFCAJD_01853	BBKBLFJM_03037	KBFEOPKC_01801	NKMFPFLE_01190
group_4902		hypothetical protein	152	152	1	1	16006				491	614	492	EAJOIFCL_02791	CDOBCFCB_02216	DGDMJBFF_01263	JJLFHNFP_02716	JLDACJNJ_00249	MHJACBNM_01824	LMOAOPDH_01915	HFLNLJIK_02117	MNFPCIPK_02073	CJPFEPAH_01703	FOMHCHFB_01982	CHDHMKCB_01568	BCKDCEBC_02030	LGLHGMLA_02080	FNJFLCHE_02089	FLONKGFH_02016	NBFKMJME_02434	CEOAPLOP_02601	GCFMPAFD_02870	ENNJPADL_00410	BDOAJJKN_01831	OKIGKOIG_00590	FJLGJMNC_02089	DMMOADMI_02785	PMMFEGFG_01898	PCIOAIEM_01559	LLNKLGKD_02158	NHLPBNLN_02164	PFEPKGLM_02287	PFCKLCCG_03137	HCHNIKDP_01758	BECLGGIP_01978	FCPFCAJD_00659	BBKBLFJM_03051	KBFEOPKC_01787	NKMFPFLE_01204
group_4908		hypothetical protein	152	152	1	1	7216				248	398	397	EAJOIFCL_02808	CDOBCFCB_02174	DGDMJBFF_01305	JJLFHNFP_02832	JLDACJNJ_02312	MHJACBNM_02596	LMOAOPDH_00552	HFLNLJIK_02633	MNFPCIPK_00869	CJPFEPAH_02812	FOMHCHFB_03027	CHDHMKCB_00689	BCKDCEBC_02753	LGLHGMLA_01373	FNJFLCHE_02619	FLONKGFH_00415	NBFKMJME_02566	CEOAPLOP_02437	GCFMPAFD_01907	ENNJPADL_01772	BDOAJJKN_00515	OKIGKOIG_00744	FJLGJMNC_01601	DMMOADMI_02463	PMMFEGFG_00606	PCIOAIEM_01788	LLNKLGKD_01502	NHLPBNLN_00905	PFEPKGLM_01643	PFCKLCCG_00940	HCHNIKDP_02536	BECLGGIP_03070	FCPFCAJD_01706	BBKBLFJM_03179	KBFEOPKC_01750	NKMFPFLE_01246
group_4910		hypothetical protein	152	152	1	1	7233				728	1277	1231	EAJOIFCL_02814	CDOBCFCB_02165	DGDMJBFF_01315	JJLFHNFP_02826	JLDACJNJ_02303	MHJACBNM_02606	LMOAOPDH_00542	HFLNLJIK_02642	MNFPCIPK_00858	CJPFEPAH_02802	FOMHCHFB_02298	CHDHMKCB_00680	BCKDCEBC_02763	LGLHGMLA_01362	FNJFLCHE_02609	FLONKGFH_00409	NBFKMJME_02559	CEOAPLOP_02430	GCFMPAFD_01913	ENNJPADL_01766	BDOAJJKN_00522	OKIGKOIG_00738	FJLGJMNC_01610	DMMOADMI_02457	PMMFEGFG_00599	PCIOAIEM_00712	LLNKLGKD_01509	NHLPBNLN_00898	PFEPKGLM_01636	PFCKLCCG_00946	HCHNIKDP_02529	BECLGGIP_03064	FCPFCAJD_01699	BBKBLFJM_03186	KBFEOPKC_01744	NKMFPFLE_01252
group_4913		hypothetical protein	152	152	1	1	7520			Hypothetical protein with no hits to refseq/uniprot/clusters/cdd/tigrfams/pfam overlapping another protein with hits	884	1205	1131	EAJOIFCL_02901	CDOBCFCB_02146	DGDMJBFF_01354	JJLFHNFP_02054	JLDACJNJ_01090	MHJACBNM_02712	LMOAOPDH_01314	HFLNLJIK_02709	MNFPCIPK_00822	CJPFEPAH_02696	FOMHCHFB_02313	CHDHMKCB_00661	BCKDCEBC_02840	LGLHGMLA_01343	FNJFLCHE_02532	FLONKGFH_00394	NBFKMJME_02544	CEOAPLOP_02415	GCFMPAFD_01061	ENNJPADL_02898	BDOAJJKN_00537	OKIGKOIG_00722	FJLGJMNC_01443	DMMOADMI_02299	PMMFEGFG_00583	PCIOAIEM_00693	LLNKLGKD_01524	NHLPBNLN_00883	PFEPKGLM_01621	PFCKLCCG_00962	HCHNIKDP_02460	BECLGGIP_03048	FCPFCAJD_01684	BBKBLFJM_02650	KBFEOPKC_01657	NKMFPFLE_01267
group_4914		hypothetical protein	152	152	1	1	7523				386	734	728	EAJOIFCL_02903	CDOBCFCB_02144	DGDMJBFF_01356	JJLFHNFP_02052	JLDACJNJ_01092	MHJACBNM_02714	LMOAOPDH_01316	HFLNLJIK_02711	MNFPCIPK_00820	CJPFEPAH_02694	FOMHCHFB_02315	CHDHMKCB_00659	BCKDCEBC_02842	LGLHGMLA_01341	FNJFLCHE_02530	FLONKGFH_00392	NBFKMJME_02542	CEOAPLOP_02413	GCFMPAFD_01063	ENNJPADL_02900	BDOAJJKN_00539	OKIGKOIG_00720	FJLGJMNC_01441	DMMOADMI_02301	PMMFEGFG_00581	PCIOAIEM_00691	LLNKLGKD_01526	NHLPBNLN_00881	PFEPKGLM_01619	PFCKLCCG_00964	HCHNIKDP_02458	BECLGGIP_03046	FCPFCAJD_01682	BBKBLFJM_02652	KBFEOPKC_01655	NKMFPFLE_01269
folD		Bifunctional protein FolD protein	152	152	1	1	4745				230	839	832	EAJOIFCL_03006	CDOBCFCB_00492	DGDMJBFF_00277	JJLFHNFP_00401	JLDACJNJ_02888	MHJACBNM_01384	LMOAOPDH_02728	HFLNLJIK_00109	MNFPCIPK_00066	CJPFEPAH_01421	FOMHCHFB_02953	CHDHMKCB_01207	BCKDCEBC_00052	LGLHGMLA_01058	FNJFLCHE_00052	FLONKGFH_01699	NBFKMJME_02897	CEOAPLOP_03528	GCFMPAFD_02548	ENNJPADL_01506	BDOAJJKN_01720	OKIGKOIG_00418	FJLGJMNC_01217	DMMOADMI_01252	PMMFEGFG_03071	PCIOAIEM_00988	LLNKLGKD_00222	NHLPBNLN_02860	PFEPKGLM_00240	PFCKLCCG_00352	HCHNIKDP_01883	BECLGGIP_02492	FCPFCAJD_01090	BBKBLFJM_00130	KBFEOPKC_02770	NKMFPFLE_01792
group_4997		hypothetical protein	152	152	1	1	25067				233	707	509	EAJOIFCL_03306	CDOBCFCB_01232	DGDMJBFF_02750	JJLFHNFP_00754	JLDACJNJ_02592	MHJACBNM_02552	LMOAOPDH_02556	HFLNLJIK_01892	MNFPCIPK_03164	CJPFEPAH_02634	FOMHCHFB_00803	CHDHMKCB_02444	BCKDCEBC_02588	LGLHGMLA_00125	FNJFLCHE_02323	FLONKGFH_03113	NBFKMJME_01636	CEOAPLOP_03248	GCFMPAFD_00301	ENNJPADL_02640	BDOAJJKN_01187	OKIGKOIG_01020	FJLGJMNC_01891	DMMOADMI_00189	PMMFEGFG_02057	PCIOAIEM_02597	LLNKLGKD_01662	NHLPBNLN_00127	PFEPKGLM_01764	PFCKLCCG_00464	HCHNIKDP_00105	BECLGGIP_01452	FCPFCAJD_02379	BBKBLFJM_03322	KBFEOPKC_00416	NKMFPFLE_02961
group_4999		hypothetical protein	152	152	1	1	24115				254	521	519	EAJOIFCL_03331	CDOBCFCB_01188	DGDMJBFF_02777	JJLFHNFP_00978	JLDACJNJ_02618	MHJACBNM_02072	LMOAOPDH_02582	HFLNLJIK_01867	MNFPCIPK_03133	CJPFEPAH_01989	FOMHCHFB_00779	CHDHMKCB_02420	BCKDCEBC_02562	LGLHGMLA_00094	FNJFLCHE_02297	FLONKGFH_03137	NBFKMJME_01663	CEOAPLOP_03417	GCFMPAFD_00325	ENNJPADL_02608	BDOAJJKN_00720	OKIGKOIG_02609	FJLGJMNC_01867	DMMOADMI_00221	PMMFEGFG_02033	PCIOAIEM_02571	LLNKLGKD_02573	NHLPBNLN_00103	PFEPKGLM_01153	PFCKLCCG_01650	HCHNIKDP_00081	BECLGGIP_01428	FCPFCAJD_02354	BBKBLFJM_00390	KBFEOPKC_00391	NKMFPFLE_02930
group_5037		hypothetical protein	152	152	1	1	23924				347	350	347	EAJOIFCL_02514	CDOBCFCB_01177	DGDMJBFF_02787	JJLFHNFP_00966	JLDACJNJ_02624	MHJACBNM_02889	LMOAOPDH_03217	HFLNLJIK_03101	MNFPCIPK_03127	CJPFEPAH_02841	FOMHCHFB_03307	CHDHMKCB_02399	BCKDCEBC_01123	LGLHGMLA_00088	FNJFLCHE_01110	FLONKGFH_03148	NBFKMJME_01751	CEOAPLOP_03136	GCFMPAFD_00336	ENNJPADL_02596	BDOAJJKN_00731	OKIGKOIG_01405	FJLGJMNC_01856	DMMOADMI_00300	PMMFEGFG_02022	PCIOAIEM_02565	LLNKLGKD_01743	NHLPBNLN_00092	PFEPKGLM_01142	PFCKLCCG_01640	HCHNIKDP_00070	BECLGGIP_01009	FCPFCAJD_00752	BBKBLFJM_00379	KBFEOPKC_00315	NKMFPFLE_02920
group_5098		hypothetical protein	152	152	1	1	5197				716	725	721	EAJOIFCL_01323	CDOBCFCB_00678	DGDMJBFF_00478	JJLFHNFP_00216	JLDACJNJ_01528	MHJACBNM_00209	LMOAOPDH_00074	HFLNLJIK_00626	MNFPCIPK_00257	CJPFEPAH_00207	FOMHCHFB_01418	CHDHMKCB_00175	BCKDCEBC_00250	LGLHGMLA_00568	FNJFLCHE_00250	FLONKGFH_02274	NBFKMJME_00075	CEOAPLOP_00136	GCFMPAFD_02256	ENNJPADL_01305	BDOAJJKN_00166	OKIGKOIG_00072	FJLGJMNC_00044	DMMOADMI_01448	PMMFEGFG_02419	PCIOAIEM_01902	LLNKLGKD_01469	NHLPBNLN_01660	PFEPKGLM_01067	PFCKLCCG_00168	HCHNIKDP_01978	BECLGGIP_02108	FCPFCAJD_00156	BBKBLFJM_02482	KBFEOPKC_02498	NKMFPFLE_02032
group_5149		hypothetical protein	152	152	1	1	23849				977	1028	1013	EAJOIFCL_02457	CDOBCFCB_01143	DGDMJBFF_02818	JJLFHNFP_00909	JLDACJNJ_00913	MHJACBNM_02922	LMOAOPDH_03250	HFLNLJIK_03135	MNFPCIPK_03094	CJPFEPAH_02874	FOMHCHFB_03250	CHDHMKCB_02365	BCKDCEBC_01156	LGLHGMLA_00055	FNJFLCHE_01143	FLONKGFH_03184	NBFKMJME_01793	CEOAPLOP_01568	GCFMPAFD_00391	ENNJPADL_02560	BDOAJJKN_00772	OKIGKOIG_01369	FJLGJMNC_01823	DMMOADMI_00335	PMMFEGFG_01983	PCIOAIEM_02533	LLNKLGKD_01780	NHLPBNLN_00056	PFEPKGLM_01105	PFCKLCCG_01604	HCHNIKDP_00014	BECLGGIP_00974	FCPFCAJD_00809	BBKBLFJM_00342	KBFEOPKC_00258	NKMFPFLE_02884
group_5504		hypothetical protein	152	152	1	1	15112				452	593	592	EAJOIFCL_00097	CDOBCFCB_02884	DGDMJBFF_01871	JJLFHNFP_02865	JLDACJNJ_01393	MHJACBNM_02271	LMOAOPDH_01393	HFLNLJIK_01613	MNFPCIPK_00793	CJPFEPAH_02485	FOMHCHFB_02574	CHDHMKCB_00716	BCKDCEBC_02901	LGLHGMLA_00984	FNJFLCHE_02646	FLONKGFH_01914	NBFKMJME_02951	CEOAPLOP_01000	GCFMPAFD_01762	ENNJPADL_00157	BDOAJJKN_00323	OKIGKOIG_02231	FJLGJMNC_01459	DMMOADMI_02825	PMMFEGFG_01458	PCIOAIEM_01296	LLNKLGKD_01934	NHLPBNLN_01880	PFEPKGLM_02154	PFCKLCCG_01728	HCHNIKDP_00829	BECLGGIP_02304	FCPFCAJD_01545	BBKBLFJM_01417	KBFEOPKC_01262	NKMFPFLE_00381
aglF		UTP--glucose-1-phosphate uridylyltransferase AglF	152	152	1	1	5225				884	884	884	EAJOIFCL_00185	CDOBCFCB_00718	DGDMJBFF_00495	JJLFHNFP_00179	JLDACJNJ_02447	MHJACBNM_00192	LMOAOPDH_00093	HFLNLJIK_00643	MNFPCIPK_01557	CJPFEPAH_00190	FOMHCHFB_01285	CHDHMKCB_00158	BCKDCEBC_00269	LGLHGMLA_01534	FNJFLCHE_00269	FLONKGFH_02291	NBFKMJME_00094	CEOAPLOP_00153	GCFMPAFD_02273	ENNJPADL_01288	BDOAJJKN_00149	OKIGKOIG_00089	FJLGJMNC_00064	DMMOADMI_01465	PMMFEGFG_02456	PCIOAIEM_01883	LLNKLGKD_01452	NHLPBNLN_01677	PFEPKGLM_01050	PFCKLCCG_00131	HCHNIKDP_01941	BECLGGIP_02125	FCPFCAJD_00139	BBKBLFJM_02463	KBFEOPKC_02429	NKMFPFLE_02072
msmS_3		Methyl sulfide methyltransferase-associated sensor	152	152	1	1	5355				203	917	911	EAJOIFCL_00217	CDOBCFCB_00801	DGDMJBFF_00681	JJLFHNFP_00145	JLDACJNJ_02416	MHJACBNM_00162	LMOAOPDH_00123	HFLNLJIK_02471	MNFPCIPK_02618	CJPFEPAH_00160	FOMHCHFB_01233	CHDHMKCB_00127	BCKDCEBC_00299	LGLHGMLA_03001	FNJFLCHE_00299	FLONKGFH_02326	NBFKMJME_00135	CEOAPLOP_00208	GCFMPAFD_02307	ENNJPADL_01254	BDOAJJKN_00113	OKIGKOIG_00123	FJLGJMNC_00094	DMMOADMI_02859	PMMFEGFG_02490	PCIOAIEM_02467	LLNKLGKD_03003	NHLPBNLN_03037	PFEPKGLM_03184	PFCKLCCG_00097	HCHNIKDP_01907	BECLGGIP_02159	FCPFCAJD_00105	BBKBLFJM_03006	KBFEOPKC_02397	NKMFPFLE_02142
lon		Archaeal Lon protease	152	152	1	1	5361				590	2348	2327	EAJOIFCL_00223	CDOBCFCB_00807	DGDMJBFF_00687	JJLFHNFP_00139	JLDACJNJ_02410	MHJACBNM_00156	LMOAOPDH_00129	HFLNLJIK_02477	MNFPCIPK_02612	CJPFEPAH_00154	FOMHCHFB_01227	CHDHMKCB_00121	BCKDCEBC_00305	LGLHGMLA_02995	FNJFLCHE_00305	FLONKGFH_02332	NBFKMJME_00141	CEOAPLOP_00214	GCFMPAFD_02313	ENNJPADL_01248	BDOAJJKN_00107	OKIGKOIG_00129	FJLGJMNC_00100	DMMOADMI_00582	PMMFEGFG_02496	PCIOAIEM_02461	LLNKLGKD_03009	NHLPBNLN_03043	PFEPKGLM_03178	PFCKLCCG_00091	HCHNIKDP_01901	BECLGGIP_02165	FCPFCAJD_00099	BBKBLFJM_03000	KBFEOPKC_02391	NKMFPFLE_02148
fusA_2		Elongation factor 2	152	152	1	1	5384				1547	1826	1822	EAJOIFCL_00242	CDOBCFCB_00826	DGDMJBFF_00706	JJLFHNFP_00120	JLDACJNJ_02391	MHJACBNM_00137	LMOAOPDH_00148	HFLNLJIK_02496	MNFPCIPK_02593	CJPFEPAH_00135	FOMHCHFB_00663	CHDHMKCB_00102	BCKDCEBC_00324	LGLHGMLA_02976	FNJFLCHE_00324	FLONKGFH_02351	NBFKMJME_00162	CEOAPLOP_00233	GCFMPAFD_02332	ENNJPADL_01229	BDOAJJKN_00087	OKIGKOIG_00148	FJLGJMNC_00119	DMMOADMI_00563	PMMFEGFG_02515	PCIOAIEM_02442	LLNKLGKD_03028	NHLPBNLN_03062	PFEPKGLM_03159	PFCKLCCG_00072	HCHNIKDP_00994	BECLGGIP_02184	FCPFCAJD_00080	BBKBLFJM_02981	KBFEOPKC_02372	NKMFPFLE_02167
group_5528		hypothetical protein	152	152	1	1	5394				314	479	474	EAJOIFCL_00251	CDOBCFCB_00835	DGDMJBFF_00719	JJLFHNFP_00102	JLDACJNJ_02382	MHJACBNM_00128	LMOAOPDH_00157	HFLNLJIK_02505	MNFPCIPK_02584	CJPFEPAH_00126	FOMHCHFB_02255	CHDHMKCB_00093	BCKDCEBC_00333	LGLHGMLA_02967	FNJFLCHE_00333	FLONKGFH_02360	NBFKMJME_00171	CEOAPLOP_00242	GCFMPAFD_02341	ENNJPADL_01220	BDOAJJKN_00078	OKIGKOIG_00157	FJLGJMNC_00128	DMMOADMI_00554	PMMFEGFG_02524	PCIOAIEM_02433	LLNKLGKD_03046	NHLPBNLN_03071	PFEPKGLM_03141	PFCKLCCG_00063	HCHNIKDP_01003	BECLGGIP_02193	FCPFCAJD_00071	BBKBLFJM_02972	KBFEOPKC_02363	NKMFPFLE_02185
group_5531		hypothetical protein	152	152	1	1	5532				155	2435	2405	EAJOIFCL_00288	CDOBCFCB_00871	DGDMJBFF_00753	JJLFHNFP_00066	JLDACJNJ_01245	MHJACBNM_00093	LMOAOPDH_00199	HFLNLJIK_02539	MNFPCIPK_02548	CJPFEPAH_00091	FOMHCHFB_03053	CHDHMKCB_00059	BCKDCEBC_00377	LGLHGMLA_02931	FNJFLCHE_00377	FLONKGFH_02396	NBFKMJME_00209	CEOAPLOP_00278	GCFMPAFD_02377	ENNJPADL_01184	BDOAJJKN_00040	OKIGKOIG_00193	FJLGJMNC_00162	DMMOADMI_00518	PMMFEGFG_02560	PCIOAIEM_02686	LLNKLGKD_03082	NHLPBNLN_03107	PFEPKGLM_03105	PFCKLCCG_00027	HCHNIKDP_01039	BECLGGIP_02229	FCPFCAJD_00035	BBKBLFJM_02933	KBFEOPKC_02326	NKMFPFLE_02221
group_5534		hypothetical protein	152	152	1	1	5550				434	452	434	EAJOIFCL_00313	CDOBCFCB_00884	DGDMJBFF_00767	JJLFHNFP_00052	JLDACJNJ_01259	MHJACBNM_00078	LMOAOPDH_00213	HFLNLJIK_02554	MNFPCIPK_02535	CJPFEPAH_00076	FOMHCHFB_01910	CHDHMKCB_00045	BCKDCEBC_00392	LGLHGMLA_02917	FNJFLCHE_00392	FLONKGFH_02411	NBFKMJME_00223	CEOAPLOP_02664	GCFMPAFD_01872	ENNJPADL_01170	BDOAJJKN_00025	OKIGKOIG_00207	FJLGJMNC_00176	DMMOADMI_00504	PMMFEGFG_02574	PCIOAIEM_02671	LLNKLGKD_03096	NHLPBNLN_03120	PFEPKGLM_03091	PFCKLCCG_00013	HCHNIKDP_02242	BECLGGIP_02243	FCPFCAJD_00021	BBKBLFJM_02919	KBFEOPKC_02302	NKMFPFLE_02236
trkA_2		Trk system potassium uptake protein TrkA	152	152	1	1	23045				611	1361	1341	EAJOIFCL_00425	CDOBCFCB_02671	DGDMJBFF_03031	JJLFHNFP_02195	JLDACJNJ_02119	MHJACBNM_00243	LMOAOPDH_01114	HFLNLJIK_02823	MNFPCIPK_00312	CJPFEPAH_00239	FOMHCHFB_01655	CHDHMKCB_02843	BCKDCEBC_00629	LGLHGMLA_03303	FNJFLCHE_00607	FLONKGFH_00010	NBFKMJME_03859	CEOAPLOP_01122	GCFMPAFD_00728	ENNJPADL_02104	BDOAJJKN_02864	OKIGKOIG_01802	FJLGJMNC_02899	DMMOADMI_02910	PMMFEGFG_00268	PCIOAIEM_00145	LLNKLGKD_01235	NHLPBNLN_02511	PFEPKGLM_02101	PFCKLCCG_02089	HCHNIKDP_01473	BECLGGIP_01273	FCPFCAJD_02805	BBKBLFJM_02060	KBFEOPKC_00011	NKMFPFLE_02652
group_5555		hypothetical protein	152	152	1	1	23097				491	827	823	EAJOIFCL_00466	CDOBCFCB_02709	DGDMJBFF_02989	JJLFHNFP_02233	JLDACJNJ_02079	MHJACBNM_00283	LMOAOPDH_01154	HFLNLJIK_02863	MNFPCIPK_00350	CJPFEPAH_00279	FOMHCHFB_01617	CHDHMKCB_02883	BCKDCEBC_00667	LGLHGMLA_03265	FNJFLCHE_00569	FLONKGFH_00050	NBFKMJME_03816	CEOAPLOP_01162	GCFMPAFD_00690	ENNJPADL_02064	BDOAJJKN_02822	OKIGKOIG_01762	FJLGJMNC_02859	DMMOADMI_02950	PMMFEGFG_00228	PCIOAIEM_00105	LLNKLGKD_01273	NHLPBNLN_02551	PFEPKGLM_02063	PFCKLCCG_02129	HCHNIKDP_01435	BECLGGIP_01233	FCPFCAJD_02845	BBKBLFJM_01790	KBFEOPKC_00049	NKMFPFLE_02690
group_5559		hypothetical protein	152	152	1	1	23349				422	1025	1019	EAJOIFCL_00477	CDOBCFCB_02720	DGDMJBFF_02976	JJLFHNFP_02244	JLDACJNJ_02068	MHJACBNM_00294	LMOAOPDH_01165	HFLNLJIK_02874	MNFPCIPK_02153	CJPFEPAH_00290	FOMHCHFB_01606	CHDHMKCB_02895	BCKDCEBC_00678	LGLHGMLA_02118	FNJFLCHE_00558	FLONKGFH_00142	NBFKMJME_03805	CEOAPLOP_01173	GCFMPAFD_00593	ENNJPADL_02053	BDOAJJKN_02810	OKIGKOIG_01751	FJLGJMNC_02848	DMMOADMI_02961	PMMFEGFG_00217	PCIOAIEM_00094	LLNKLGKD_01284	NHLPBNLN_02562	PFEPKGLM_02052	PFCKLCCG_02140	HCHNIKDP_01338	BECLGGIP_01222	FCPFCAJD_02856	BBKBLFJM_01779	KBFEOPKC_00060	NKMFPFLE_02701
sepP		Undecaprenyl-diphosphatase	152	152	1	1	23387				548	554	551	EAJOIFCL_00504	CDOBCFCB_02746	DGDMJBFF_02939	JJLFHNFP_00790	JLDACJNJ_01872	MHJACBNM_00324	LMOAOPDH_01191	HFLNLJIK_02905	MNFPCIPK_00577	CJPFEPAH_00320	FOMHCHFB_01580	CHDHMKCB_02250	BCKDCEBC_00713	LGLHGMLA_00477	FNJFLCHE_00523	FLONKGFH_00181	NBFKMJME_00479	CEOAPLOP_01203	GCFMPAFD_00567	ENNJPADL_02023	BDOAJJKN_02778	OKIGKOIG_01721	FJLGJMNC_01701	DMMOADMI_02987	PMMFEGFG_00191	PCIOAIEM_00064	LLNKLGKD_01314	NHLPBNLN_02588	PFEPKGLM_02022	PFCKLCCG_02170	HCHNIKDP_01312	BECLGGIP_01196	FCPFCAJD_02882	BBKBLFJM_02400	KBFEOPKC_00086	NKMFPFLE_02731
group_5568		hypothetical protein	152	152	1	1	23389				938	938	938	EAJOIFCL_00505	CDOBCFCB_02747	DGDMJBFF_02938	JJLFHNFP_00791	JLDACJNJ_01871	MHJACBNM_00325	LMOAOPDH_01192	HFLNLJIK_02906	MNFPCIPK_00576	CJPFEPAH_00321	FOMHCHFB_01579	CHDHMKCB_02251	BCKDCEBC_00714	LGLHGMLA_00478	FNJFLCHE_00522	FLONKGFH_00182	NBFKMJME_00478	CEOAPLOP_01204	GCFMPAFD_00566	ENNJPADL_02022	BDOAJJKN_02777	OKIGKOIG_01720	FJLGJMNC_01702	DMMOADMI_02988	PMMFEGFG_00190	PCIOAIEM_00063	LLNKLGKD_01315	NHLPBNLN_02589	PFEPKGLM_02021	PFCKLCCG_02171	HCHNIKDP_01311	BECLGGIP_01195	FCPFCAJD_02883	BBKBLFJM_02401	KBFEOPKC_00087	NKMFPFLE_02732
group_5571		hypothetical protein	152	152	1	1	23462				446	446	446	EAJOIFCL_00536	CDOBCFCB_02779	DGDMJBFF_02900	JJLFHNFP_00822	JLDACJNJ_01018	MHJACBNM_03004	LMOAOPDH_01225	HFLNLJIK_02937	MNFPCIPK_00544	CJPFEPAH_02956	FOMHCHFB_01547	CHDHMKCB_02283	BCKDCEBC_00438	LGLHGMLA_00510	FNJFLCHE_00742	FLONKGFH_00213	NBFKMJME_00441	CEOAPLOP_01235	GCFMPAFD_00534	ENNJPADL_01991	BDOAJJKN_02744	OKIGKOIG_01689	FJLGJMNC_01732	DMMOADMI_03020	PMMFEGFG_00159	PCIOAIEM_00034	LLNKLGKD_01347	NHLPBNLN_02620	PFEPKGLM_01989	PFCKLCCG_02202	HCHNIKDP_01280	BECLGGIP_01164	FCPFCAJD_02914	BBKBLFJM_02304	KBFEOPKC_00118	NKMFPFLE_02764
group_5583		hypothetical protein	152	152	1	1	23543				1778	2093	2090	EAJOIFCL_00599	CDOBCFCB_01111	DGDMJBFF_02850	JJLFHNFP_00876	JLDACJNJ_00946	MHJACBNM_02954	LMOAOPDH_03283	HFLNLJIK_03167	MNFPCIPK_02052	CJPFEPAH_02906	FOMHCHFB_00585	CHDHMKCB_02333	BCKDCEBC_01679	LGLHGMLA_00022	FNJFLCHE_01714	FLONKGFH_02102	NBFKMJME_03426	CEOAPLOP_02060	GCFMPAFD_00471	ENNJPADL_01929	BDOAJJKN_01593	OKIGKOIG_01251	FJLGJMNC_01791	DMMOADMI_01836	PMMFEGFG_00091	PCIOAIEM_02501	LLNKLGKD_00754	NHLPBNLN_01482	PFEPKGLM_00630	PFCKLCCG_00784	HCHNIKDP_01217	BECLGGIP_01099	FCPFCAJD_00511	BBKBLFJM_03540	KBFEOPKC_00181	NKMFPFLE_02850
group_5589		hypothetical protein	152	152	1	1	22924				320	1235	1225	EAJOIFCL_00638	CDOBCFCB_02638	DGDMJBFF_03173	JJLFHNFP_01307	JLDACJNJ_02691	MHJACBNM_00794	LMOAOPDH_03020	HFLNLJIK_00818	MNFPCIPK_02362	CJPFEPAH_01026	FOMHCHFB_02095	CHDHMKCB_01787	BCKDCEBC_00880	LGLHGMLA_02651	FNJFLCHE_00867	FLONKGFH_01042	NBFKMJME_00829	CEOAPLOP_01724	GCFMPAFD_00760	ENNJPADL_00649	BDOAJJKN_02962	OKIGKOIG_02647	FJLGJMNC_00459	DMMOADMI_00727	PMMFEGFG_00300	PCIOAIEM_00199	LLNKLGKD_00017	NHLPBNLN_02845	PFEPKGLM_00194	PFCKLCCG_01211	HCHNIKDP_02914	BECLGGIP_02664	FCPFCAJD_02174	BBKBLFJM_01376	KBFEOPKC_03505	NKMFPFLE_02619
group_5594		hypothetical protein	152	152	1	1	9916				1037	2432	2422	EAJOIFCL_00653	CDOBCFCB_01857	DGDMJBFF_01698	JJLFHNFP_01916	JLDACJNJ_00886	MHJACBNM_01937	LMOAOPDH_01546	HFLNLJIK_01264	MNFPCIPK_00657	CJPFEPAH_02106	FOMHCHFB_02345	CHDHMKCB_01545	BCKDCEBC_02480	LGLHGMLA_00674	FNJFLCHE_02176	FLONKGFH_00742	NBFKMJME_02329	CEOAPLOP_02937	GCFMPAFD_01144	ENNJPADL_03200	BDOAJJKN_01921	OKIGKOIG_03019	FJLGJMNC_01622	DMMOADMI_02330	PMMFEGFG_00693	PCIOAIEM_01829	LLNKLGKD_03144	NHLPBNLN_01377	PFEPKGLM_00779	PFCKLCCG_01280	HCHNIKDP_02283	BECLGGIP_00584	FCPFCAJD_01001	BBKBLFJM_01286	KBFEOPKC_01107	NKMFPFLE_00862
group_5610		hypothetical protein	152	152	1	1	10013				413	2048	2036	EAJOIFCL_00755	CDOBCFCB_01837	DGDMJBFF_01663	JJLFHNFP_01141	JLDACJNJ_01928	MHJACBNM_01918	LMOAOPDH_00366	HFLNLJIK_01289	MNFPCIPK_00941	CJPFEPAH_02087	FOMHCHFB_02229	CHDHMKCB_00548	BCKDCEBC_02504	LGLHGMLA_00802	FNJFLCHE_02201	FLONKGFH_00522	NBFKMJME_00714	CEOAPLOP_00579	GCFMPAFD_02756	ENNJPADL_02481	BDOAJJKN_01873	OKIGKOIG_01967	FJLGJMNC_02979	DMMOADMI_00859	PMMFEGFG_00977	PCIOAIEM_01528	LLNKLGKD_01029	NHLPBNLN_02374	PFEPKGLM_00807	PFCKLCCG_01374	HCHNIKDP_03009	BECLGGIP_01729	FCPFCAJD_03287	BBKBLFJM_02324	KBFEOPKC_01078	NKMFPFLE_00880
group_5618		hypothetical protein	152	152	1	1	10095				338	458	389	EAJOIFCL_00798	CDOBCFCB_01797	DGDMJBFF_02178	JJLFHNFP_01097	JLDACJNJ_01309	MHJACBNM_01875	LMOAOPDH_00322	HFLNLJIK_01325	MNFPCIPK_00901	CJPFEPAH_02044	FOMHCHFB_01382	CHDHMKCB_00584	BCKDCEBC_02540	LGLHGMLA_00762	FNJFLCHE_02237	FLONKGFH_00558	NBFKMJME_00755	CEOAPLOP_00534	GCFMPAFD_02796	ENNJPADL_02445	BDOAJJKN_01284	OKIGKOIG_00984	FJLGJMNC_02936	DMMOADMI_00823	PMMFEGFG_01017	PCIOAIEM_00855	LLNKLGKD_00993	NHLPBNLN_02338	PFEPKGLM_00843	PFCKLCCG_01414	HCHNIKDP_02969	BECLGGIP_00545	FCPFCAJD_03243	BBKBLFJM_00509	KBFEOPKC_01035	NKMFPFLE_00920
group_5623		hypothetical protein	152	152	1	1	15991				575	797	778	EAJOIFCL_00841	CDOBCFCB_02208	DGDMJBFF_01272	JJLFHNFP_02934	JLDACJNJ_00241	MHJACBNM_01832	LMOAOPDH_02402	HFLNLJIK_02125	MNFPCIPK_02082	CJPFEPAH_01711	FOMHCHFB_01973	CHDHMKCB_01576	BCKDCEBC_01952	LGLHGMLA_02089	FNJFLCHE_02010	FLONKGFH_02007	NBFKMJME_02424	CEOAPLOP_00775	GCFMPAFD_02195	ENNJPADL_02207	BDOAJJKN_01826	OKIGKOIG_00585	FJLGJMNC_01680	DMMOADMI_03084	PMMFEGFG_01889	PCIOAIEM_01806	LLNKLGKD_02149	NHLPBNLN_02399	PFEPKGLM_02296	PFCKLCCG_03146	HCHNIKDP_01767	BECLGGIP_02039	FCPFCAJD_00668	BBKBLFJM_03715	KBFEOPKC_01783	NKMFPFLE_01213
rpoE1		DNA-directed RNA polymerase subunit E'	152	152	1	1	15988				920	2153	2139	EAJOIFCL_00844	CDOBCFCB_02205	DGDMJBFF_01275	JJLFHNFP_02937	JLDACJNJ_00238	MHJACBNM_01835	LMOAOPDH_02405	HFLNLJIK_02128	MNFPCIPK_02085	CJPFEPAH_01714	FOMHCHFB_01970	CHDHMKCB_01579	BCKDCEBC_01955	LGLHGMLA_02092	FNJFLCHE_02007	FLONKGFH_02004	NBFKMJME_02420	CEOAPLOP_00778	GCFMPAFD_02192	ENNJPADL_02204	BDOAJJKN_01822	OKIGKOIG_00582	FJLGJMNC_01677	DMMOADMI_03087	PMMFEGFG_01886	PCIOAIEM_01809	LLNKLGKD_02146	NHLPBNLN_02402	PFEPKGLM_02299	PFCKLCCG_03149	HCHNIKDP_01770	BECLGGIP_02036	FCPFCAJD_00671	BBKBLFJM_03712	KBFEOPKC_01780	NKMFPFLE_01216
group_5626		hypothetical protein	152	152	1	1	15986				593	887	884	EAJOIFCL_00845	CDOBCFCB_02204	DGDMJBFF_01276	JJLFHNFP_02938	JLDACJNJ_00237	MHJACBNM_01836	LMOAOPDH_02406	HFLNLJIK_02129	MNFPCIPK_02086	CJPFEPAH_01715	FOMHCHFB_01969	CHDHMKCB_01580	BCKDCEBC_01956	LGLHGMLA_02093	FNJFLCHE_02006	FLONKGFH_02003	NBFKMJME_02419	CEOAPLOP_00779	GCFMPAFD_02191	ENNJPADL_02203	BDOAJJKN_01820	OKIGKOIG_00581	FJLGJMNC_01676	DMMOADMI_03088	PMMFEGFG_01885	PCIOAIEM_01810	LLNKLGKD_02145	NHLPBNLN_02403	PFEPKGLM_02300	PFCKLCCG_03150	HCHNIKDP_01771	BECLGGIP_02035	FCPFCAJD_00672	BBKBLFJM_03711	KBFEOPKC_01779	NKMFPFLE_01217
group_5653		hypothetical protein	152	152	1	1	22181				515	1472	1460	EAJOIFCL_00962	CDOBCFCB_00335	DGDMJBFF_00211	JJLFHNFP_01810	JLDACJNJ_00048	MHJACBNM_00647	LMOAOPDH_01855	HFLNLJIK_00189	MNFPCIPK_01600	CJPFEPAH_00885	FOMHCHFB_01935	CHDHMKCB_01128	BCKDCEBC_02262	LGLHGMLA_01576	FNJFLCHE_01832	FLONKGFH_01410	NBFKMJME_02209	CEOAPLOP_01904	GCFMPAFD_02033	ENNJPADL_03165	BDOAJJKN_02068	OKIGKOIG_02956	FJLGJMNC_01139	DMMOADMI_02017	PMMFEGFG_01744	PCIOAIEM_01065	LLNKLGKD_02406	NHLPBNLN_01344	PFEPKGLM_01348	PFCKLCCG_02720	HCHNIKDP_02643	BECLGGIP_00296	FCPFCAJD_01994	BBKBLFJM_02047	KBFEOPKC_02890	NKMFPFLE_01665
ackA		Acetate kinase	152	152	1	1	22148				296	1199	1188	EAJOIFCL_00986	CDOBCFCB_00358	DGDMJBFF_00230	JJLFHNFP_01834	JLDACJNJ_00025	MHJACBNM_00624	LMOAOPDH_01878	HFLNLJIK_00164	MNFPCIPK_01622	CJPFEPAH_00862	FOMHCHFB_02644	CHDHMKCB_01152	BCKDCEBC_02238	LGLHGMLA_01598	FNJFLCHE_01808	FLONKGFH_01433	NBFKMJME_03097	CEOAPLOP_01928	GCFMPAFD_02009	ENNJPADL_03188	BDOAJJKN_02019	OKIGKOIG_02062	FJLGJMNC_01162	DMMOADMI_01995	PMMFEGFG_01767	PCIOAIEM_01043	LLNKLGKD_02383	NHLPBNLN_01368	PFEPKGLM_01371	PFCKLCCG_02744	HCHNIKDP_02619	BECLGGIP_00320	FCPFCAJD_01971	BBKBLFJM_01383	KBFEOPKC_02866	NKMFPFLE_01687
group_5665		hypothetical protein	152	152	1	1	13160				416	791	788	EAJOIFCL_01009	CDOBCFCB_01965	DGDMJBFF_01652	JJLFHNFP_02498	JLDACJNJ_00464	MHJACBNM_01427	LMOAOPDH_00392	HFLNLJIK_00983	MNFPCIPK_01658	CJPFEPAH_01197	FOMHCHFB_01101	CHDHMKCB_00491	BCKDCEBC_01032	LGLHGMLA_01262	FNJFLCHE_01019	FLONKGFH_00456	NBFKMJME_01185	CEOAPLOP_02050	GCFMPAFD_01453	ENNJPADL_00480	BDOAJJKN_03373	OKIGKOIG_02128	FJLGJMNC_00304	DMMOADMI_03588	PMMFEGFG_03279	PCIOAIEM_02247	LLNKLGKD_03629	NHLPBNLN_00500	PFEPKGLM_03527	PFCKLCCG_00612	HCHNIKDP_00610	BECLGGIP_01388	FCPFCAJD_02729	BBKBLFJM_01484	KBFEOPKC_01449	NKMFPFLE_00609
group_5666		G/T mismatches repair enzyme	152	152	1	1	13166				317	626	622	EAJOIFCL_01015	CDOBCFCB_01971	DGDMJBFF_01646	JJLFHNFP_02492	JLDACJNJ_00458	MHJACBNM_01433	LMOAOPDH_00398	HFLNLJIK_00977	MNFPCIPK_01652	CJPFEPAH_01203	FOMHCHFB_01095	CHDHMKCB_00485	BCKDCEBC_01038	LGLHGMLA_01256	FNJFLCHE_01025	FLONKGFH_00450	NBFKMJME_01178	CEOAPLOP_02044	GCFMPAFD_01447	ENNJPADL_00474	BDOAJJKN_03379	OKIGKOIG_02134	FJLGJMNC_00298	DMMOADMI_03582	PMMFEGFG_03273	PCIOAIEM_02241	LLNKLGKD_03635	NHLPBNLN_00494	PFEPKGLM_03521	PFCKLCCG_00606	HCHNIKDP_00604	BECLGGIP_01382	FCPFCAJD_02723	BBKBLFJM_01478	KBFEOPKC_01455	NKMFPFLE_00615
argF_1		Ornithine carbamoyltransferase	152	152	1	1	13220				1565	2093	2087	EAJOIFCL_01051	CDOBCFCB_02007	DGDMJBFF_01615	JJLFHNFP_02463	JLDACJNJ_00709	MHJACBNM_01174	LMOAOPDH_00427	HFLNLJIK_00948	MNFPCIPK_02402	CJPFEPAH_01733	FOMHCHFB_02857	CHDHMKCB_00456	BCKDCEBC_01073	LGLHGMLA_01220	FNJFLCHE_01060	FLONKGFH_02065	NBFKMJME_01147	CEOAPLOP_02223	GCFMPAFD_01586	ENNJPADL_00438	BDOAJJKN_03415	OKIGKOIG_02169	FJLGJMNC_00269	DMMOADMI_03547	PMMFEGFG_03238	PCIOAIEM_02211	LLNKLGKD_03670	NHLPBNLN_00465	PFEPKGLM_03486	PFCKLCCG_00571	HCHNIKDP_01578	BECLGGIP_00923	FCPFCAJD_02688	BBKBLFJM_02378	KBFEOPKC_01491	NKMFPFLE_00651
deoC		Deoxyribose-phosphate aldolase	152	152	1	1	25137				125	665	660	EAJOIFCL_01092	CDOBCFCB_01276	DGDMJBFF_02702	JJLFHNFP_00710	JLDACJNJ_02560	MHJACBNM_02520	LMOAOPDH_02509	HFLNLJIK_01939	MNFPCIPK_03219	CJPFEPAH_02602	FOMHCHFB_01869	CHDHMKCB_02476	BCKDCEBC_02620	LGLHGMLA_00170	FNJFLCHE_02355	FLONKGFH_03233	NBFKMJME_01508	CEOAPLOP_03290	GCFMPAFD_00260	ENNJPADL_02685	BDOAJJKN_00254	OKIGKOIG_01058	FJLGJMNC_01923	DMMOADMI_00140	PMMFEGFG_02102	PCIOAIEM_02631	LLNKLGKD_00467	NHLPBNLN_00172	PFEPKGLM_03739	PFCKLCCG_00509	HCHNIKDP_00150	BECLGGIP_01634	FCPFCAJD_02428	BBKBLFJM_03277	KBFEOPKC_00461	NKMFPFLE_03007
deoA		AMP phosphorylase	152	152	1	1	25138				506	1322	1316	EAJOIFCL_01093	CDOBCFCB_01277	DGDMJBFF_02701	JJLFHNFP_00709	JLDACJNJ_02559	MHJACBNM_02519	LMOAOPDH_02508	HFLNLJIK_01940	MNFPCIPK_03220	CJPFEPAH_02601	FOMHCHFB_01868	CHDHMKCB_02477	BCKDCEBC_02621	LGLHGMLA_00171	FNJFLCHE_02356	FLONKGFH_03234	NBFKMJME_01506	CEOAPLOP_03291	GCFMPAFD_00259	ENNJPADL_02686	BDOAJJKN_00255	OKIGKOIG_01059	FJLGJMNC_01924	DMMOADMI_00139	PMMFEGFG_02103	PCIOAIEM_02632	LLNKLGKD_00466	NHLPBNLN_00173	PFEPKGLM_03738	PFCKLCCG_00510	HCHNIKDP_00151	BECLGGIP_01635	FCPFCAJD_02429	BBKBLFJM_03276	KBFEOPKC_00462	NKMFPFLE_03008
apgM2		hypothetical protein	152	152	1	1	25143				806	1175	1171	EAJOIFCL_01097	CDOBCFCB_01281	DGDMJBFF_02697	JJLFHNFP_00705	JLDACJNJ_02555	MHJACBNM_02515	LMOAOPDH_02504	HFLNLJIK_01944	MNFPCIPK_03224	CJPFEPAH_02597	FOMHCHFB_01864	CHDHMKCB_02481	BCKDCEBC_02625	LGLHGMLA_00175	FNJFLCHE_02360	FLONKGFH_03238	NBFKMJME_01501	CEOAPLOP_03295	GCFMPAFD_00255	ENNJPADL_02690	BDOAJJKN_00259	OKIGKOIG_01063	FJLGJMNC_01928	DMMOADMI_00135	PMMFEGFG_02107	PCIOAIEM_02636	LLNKLGKD_00462	NHLPBNLN_00177	PFEPKGLM_03734	PFCKLCCG_00514	HCHNIKDP_00155	BECLGGIP_01639	FCPFCAJD_02433	BBKBLFJM_03272	KBFEOPKC_00466	NKMFPFLE_03012
group_5689		hypothetical protein	152	152	1	1	25177				395	1403	1390	EAJOIFCL_01122	CDOBCFCB_01327	DGDMJBFF_02665	JJLFHNFP_00679	JLDACJNJ_02537	MHJACBNM_02494	LMOAOPDH_02483	HFLNLJIK_01965	MNFPCIPK_03267	CJPFEPAH_02576	FOMHCHFB_00223	CHDHMKCB_02502	BCKDCEBC_02643	LGLHGMLA_00218	FNJFLCHE_02378	FLONKGFH_03263	NBFKMJME_01472	CEOAPLOP_03320	GCFMPAFD_00230	ENNJPADL_02715	BDOAJJKN_00285	OKIGKOIG_01088	FJLGJMNC_01949	DMMOADMI_00110	PMMFEGFG_02133	PCIOAIEM_02301	LLNKLGKD_00436	NHLPBNLN_00202	PFEPKGLM_03708	PFCKLCCG_00540	HCHNIKDP_00180	BECLGGIP_01744	FCPFCAJD_02459	BBKBLFJM_03247	KBFEOPKC_00491	NKMFPFLE_03037
group_5698		hypothetical protein	152	152	1	1	25214			Hypothetical protein with no hits to refseq/uniprot/clusters/cdd/tigrfams/pfam overlapping another protein with hits	599	800	778	EAJOIFCL_01158	CDOBCFCB_01346	DGDMJBFF_02645	JJLFHNFP_00660	JLDACJNJ_00514	MHJACBNM_02480	LMOAOPDH_03072	HFLNLJIK_01985	MNFPCIPK_03286	CJPFEPAH_02562	FOMHCHFB_00242	CHDHMKCB_02516	BCKDCEBC_02663	LGLHGMLA_00237	FNJFLCHE_02398	FLONKGFH_03282	NBFKMJME_01451	CEOAPLOP_00930	GCFMPAFD_00211	ENNJPADL_02734	BDOAJJKN_03142	OKIGKOIG_01107	FJLGJMNC_01963	DMMOADMI_00091	PMMFEGFG_02152	PCIOAIEM_02315	LLNKLGKD_00417	NHLPBNLN_00221	PFEPKGLM_03689	PFCKLCCG_02348	HCHNIKDP_00199	BECLGGIP_01763	FCPFCAJD_02478	BBKBLFJM_00945	KBFEOPKC_00527	NKMFPFLE_03057
filR2_2		putative methanogenesis regulatory protein FilR2	152	152	1	1	25247				206	698	681	EAJOIFCL_01174	CDOBCFCB_01362	DGDMJBFF_02627	JJLFHNFP_00644	JLDACJNJ_00524	MHJACBNM_02470	LMOAOPDH_03082	HFLNLJIK_01995	MNFPCIPK_03302	CJPFEPAH_02552	FOMHCHFB_00258	CHDHMKCB_02526	BCKDCEBC_02677	LGLHGMLA_00253	FNJFLCHE_02412	FLONKGFH_03298	NBFKMJME_01432	CEOAPLOP_00946	GCFMPAFD_00195	ENNJPADL_02749	BDOAJJKN_03160	OKIGKOIG_01123	FJLGJMNC_01973	DMMOADMI_00075	PMMFEGFG_02168	PCIOAIEM_02331	LLNKLGKD_00401	NHLPBNLN_00247	PFEPKGLM_03673	PFCKLCCG_02362	HCHNIKDP_00215	BECLGGIP_01779	FCPFCAJD_02494	BBKBLFJM_00957	KBFEOPKC_00543	NKMFPFLE_03073
group_5711		hypothetical protein	152	152	1	1	5151				878	929	928	EAJOIFCL_01305	CDOBCFCB_00662	DGDMJBFF_00460	JJLFHNFP_00232	JLDACJNJ_01544	MHJACBNM_00225	LMOAOPDH_00058	HFLNLJIK_00610	MNFPCIPK_00241	CJPFEPAH_00223	FOMHCHFB_01434	CHDHMKCB_00191	BCKDCEBC_00234	LGLHGMLA_00584	FNJFLCHE_00234	FLONKGFH_02258	NBFKMJME_00059	CEOAPLOP_00120	GCFMPAFD_02240	ENNJPADL_01321	BDOAJJKN_00182	OKIGKOIG_00056	FJLGJMNC_00028	DMMOADMI_01432	PMMFEGFG_02403	PCIOAIEM_01918	LLNKLGKD_01485	NHLPBNLN_01644	PFEPKGLM_01083	PFCKLCCG_00184	HCHNIKDP_01994	BECLGGIP_02092	FCPFCAJD_00172	BBKBLFJM_02498	KBFEOPKC_02514	NKMFPFLE_02016
lysY		[LysW]-L-2-aminoadipate/[LysW]-L-glutamate phosphate reductase	152	152	1	1	5162				659	1040	1035	EAJOIFCL_01315	CDOBCFCB_00671	DGDMJBFF_00469	JJLFHNFP_00223	JLDACJNJ_01535	MHJACBNM_00216	LMOAOPDH_00067	HFLNLJIK_00619	MNFPCIPK_00250	CJPFEPAH_00214	FOMHCHFB_01425	CHDHMKCB_00182	BCKDCEBC_00243	LGLHGMLA_00575	FNJFLCHE_00243	FLONKGFH_02267	NBFKMJME_00068	CEOAPLOP_00129	GCFMPAFD_02249	ENNJPADL_01312	BDOAJJKN_00173	OKIGKOIG_00065	FJLGJMNC_00037	DMMOADMI_01441	PMMFEGFG_02412	PCIOAIEM_01909	LLNKLGKD_01476	NHLPBNLN_01653	PFEPKGLM_01074	PFCKLCCG_00175	HCHNIKDP_01985	BECLGGIP_02101	FCPFCAJD_00163	BBKBLFJM_02489	KBFEOPKC_02505	NKMFPFLE_02025
group_5717		hypothetical protein	152	152	1	1	5167				731	1220	1215	EAJOIFCL_01319	CDOBCFCB_00675	DGDMJBFF_00473	JJLFHNFP_00219	JLDACJNJ_01531	MHJACBNM_00212	LMOAOPDH_00071	HFLNLJIK_00623	MNFPCIPK_00254	CJPFEPAH_00210	FOMHCHFB_01421	CHDHMKCB_00178	BCKDCEBC_00247	LGLHGMLA_00571	FNJFLCHE_00247	FLONKGFH_02271	NBFKMJME_00072	CEOAPLOP_00133	GCFMPAFD_02253	ENNJPADL_01308	BDOAJJKN_00169	OKIGKOIG_00069	FJLGJMNC_00041	DMMOADMI_01445	PMMFEGFG_02416	PCIOAIEM_01905	LLNKLGKD_01472	NHLPBNLN_01657	PFEPKGLM_01070	PFCKLCCG_00171	HCHNIKDP_01981	BECLGGIP_02105	FCPFCAJD_00159	BBKBLFJM_02485	KBFEOPKC_02501	NKMFPFLE_02029
group_5726		hypothetical protein	152	152	1	1	21905				764	845	844	EAJOIFCL_01389	CDOBCFCB_00117	DGDMJBFF_03724	JJLFHNFP_01246	JLDACJNJ_00183	MHJACBNM_00897	LMOAOPDH_00695	HFLNLJIK_00366	MNFPCIPK_01207	CJPFEPAH_00670	FOMHCHFB_00122	CHDHMKCB_00359	BCKDCEBC_00914	LGLHGMLA_01807	FNJFLCHE_00901	FLONKGFH_02631	NBFKMJME_03282	CEOAPLOP_00305	GCFMPAFD_03089	ENNJPADL_00712	BDOAJJKN_02218	OKIGKOIG_01452	FJLGJMNC_02229	DMMOADMI_02162	PMMFEGFG_00766	PCIOAIEM_00389	LLNKLGKD_00683	NHLPBNLN_01198	PFEPKGLM_00389	PFCKLCCG_01119	HCHNIKDP_00746	BECLGGIP_00150	FCPFCAJD_02941	BBKBLFJM_00245	KBFEOPKC_03178	NKMFPFLE_01451
group_5749		hypothetical protein	152	152	1	1	17879				710	740	739	EAJOIFCL_01537	CDOBCFCB_01068	DGDMJBFF_01024	JJLFHNFP_02172	JLDACJNJ_02789	MHJACBNM_01048	LMOAOPDH_01598	HFLNLJIK_01526	MNFPCIPK_01751	CJPFEPAH_01136	FOMHCHFB_00878	CHDHMKCB_00873	BCKDCEBC_00805	LGLHGMLA_02259	FNJFLCHE_00704	FLONKGFH_01286	NBFKMJME_02003	CEOAPLOP_01309	GCFMPAFD_02568	ENNJPADL_00925	BDOAJJKN_00905	OKIGKOIG_01305	FJLGJMNC_00633	DMMOADMI_03172	PMMFEGFG_01139	PCIOAIEM_00892	LLNKLGKD_01584	NHLPBNLN_00415	PFEPKGLM_01709	PFCKLCCG_01097	HCHNIKDP_03128	BECLGGIP_00822	FCPFCAJD_01172	BBKBLFJM_01616	KBFEOPKC_02023	NKMFPFLE_00054
livG_5		putative branched-chain amino acid transport ATP-binding protein LivG	152	152	1	1	17941				362	698	694	EAJOIFCL_01621	CDOBCFCB_01039	DGDMJBFF_00996	JJLFHNFP_02143	JLDACJNJ_02826	MHJACBNM_01076	LMOAOPDH_02344	HFLNLJIK_01554	MNFPCIPK_01780	CJPFEPAH_01108	FOMHCHFB_00907	CHDHMKCB_00844	BCKDCEBC_00776	LGLHGMLA_02288	FNJFLCHE_00675	FLONKGFH_01314	NBFKMJME_02034	CEOAPLOP_01338	GCFMPAFD_02597	ENNJPADL_00896	BDOAJJKN_00876	OKIGKOIG_01333	FJLGJMNC_00605	DMMOADMI_03200	PMMFEGFG_01110	PCIOAIEM_00921	LLNKLGKD_01613	NHLPBNLN_00386	PFEPKGLM_01680	PFCKLCCG_01040	HCHNIKDP_03099	BECLGGIP_00851	FCPFCAJD_01200	BBKBLFJM_01588	KBFEOPKC_02106	NKMFPFLE_00083
malK_15		Trehalose/maltose import ATP-binding protein MalK	152	152	1	1	18021				1043	1043	1043	EAJOIFCL_01673	CDOBCFCB_00986	DGDMJBFF_00866	JJLFHNFP_02092	JLDACJNJ_01450	MHJACBNM_01479	LMOAOPDH_00949	HFLNLJIK_00729	MNFPCIPK_01832	CJPFEPAH_00505	FOMHCHFB_00977	CHDHMKCB_00808	BCKDCEBC_01575	LGLHGMLA_02340	FNJFLCHE_01562	FLONKGFH_01693	NBFKMJME_01249	CEOAPLOP_01615	GCFMPAFD_02652	ENNJPADL_01123	BDOAJJKN_01247	OKIGKOIG_01578	FJLGJMNC_00685	DMMOADMI_03250	PMMFEGFG_01664	PCIOAIEM_01354	LLNKLGKD_01085	NHLPBNLN_00335	PFEPKGLM_01411	PFCKLCCG_02816	HCHNIKDP_03045	BECLGGIP_02917	FCPFCAJD_01824	BBKBLFJM_02696	KBFEOPKC_02158	NKMFPFLE_00136
group_5782		hypothetical protein	152	152	1	1	22274				302	302	302	EAJOIFCL_01795	CDOBCFCB_00293	DGDMJBFF_00173	JJLFHNFP_01772	JLDACJNJ_00088	MHJACBNM_00762	LMOAOPDH_01815	HFLNLJIK_00227	MNFPCIPK_01105	CJPFEPAH_01000	FOMHCHFB_00020	CHDHMKCB_01090	BCKDCEBC_02300	LGLHGMLA_01705	FNJFLCHE_01870	FLONKGFH_02735	NBFKMJME_03975	CEOAPLOP_01861	GCFMPAFD_02076	ENNJPADL_03122	BDOAJJKN_02107	OKIGKOIG_02919	FJLGJMNC_01068	DMMOADMI_02061	PMMFEGFG_03402	PCIOAIEM_01105	LLNKLGKD_02449	NHLPBNLN_01301	PFEPKGLM_01305	PFCKLCCG_02678	HCHNIKDP_02681	BECLGGIP_00254	FCPFCAJD_01323	BBKBLFJM_02004	KBFEOPKC_03045	NKMFPFLE_01621
group_5783		hypothetical protein	152	152	1	1	22278				308	551	548	EAJOIFCL_01797	CDOBCFCB_00291	DGDMJBFF_00171	JJLFHNFP_01770	JLDACJNJ_00090	MHJACBNM_00760	LMOAOPDH_01813	HFLNLJIK_00229	MNFPCIPK_01107	CJPFEPAH_00998	FOMHCHFB_00022	CHDHMKCB_01088	BCKDCEBC_02302	LGLHGMLA_01707	FNJFLCHE_01872	FLONKGFH_02733	NBFKMJME_03977	CEOAPLOP_01859	GCFMPAFD_02078	ENNJPADL_03120	BDOAJJKN_02109	OKIGKOIG_02917	FJLGJMNC_01066	DMMOADMI_02063	PMMFEGFG_03400	PCIOAIEM_01107	LLNKLGKD_02451	NHLPBNLN_01299	PFEPKGLM_01303	PFCKLCCG_02676	HCHNIKDP_02683	BECLGGIP_00252	FCPFCAJD_01321	BBKBLFJM_02002	KBFEOPKC_03047	NKMFPFLE_01619
group_5791		hypothetical protein	152	152	1	1	22378				1022	1058	1022	EAJOIFCL_01827	CDOBCFCB_00261	DGDMJBFF_00135	JJLFHNFP_01739	JLDACJNJ_00114	MHJACBNM_00732	LMOAOPDH_01788	HFLNLJIK_00257	MNFPCIPK_01137	CJPFEPAH_00970	FOMHCHFB_00052	CHDHMKCB_01060	BCKDCEBC_02327	LGLHGMLA_01737	FNJFLCHE_01897	FLONKGFH_02703	NBFKMJME_04011	CEOAPLOP_01829	GCFMPAFD_02108	ENNJPADL_03090	BDOAJJKN_02140	OKIGKOIG_02887	FJLGJMNC_01038	DMMOADMI_02093	PMMFEGFG_03370	PCIOAIEM_01132	LLNKLGKD_02481	NHLPBNLN_01269	PFEPKGLM_01273	PFCKLCCG_02646	HCHNIKDP_02713	BECLGGIP_00222	FCPFCAJD_01291	BBKBLFJM_04027	KBFEOPKC_03078	NKMFPFLE_01589
group_5804		hypothetical protein	152	152	1	1	12881				482	497	496	EAJOIFCL_01889	CDOBCFCB_02989	DGDMJBFF_01808	JJLFHNFP_02343	JLDACJNJ_01059	MHJACBNM_02365	LMOAOPDH_01341	HFLNLJIK_01053	MNFPCIPK_00473	CJPFEPAH_02391	FOMHCHFB_02517	CHDHMKCB_01457	BCKDCEBC_03014	LGLHGMLA_00422	FNJFLCHE_02760	FLONKGFH_02586	NBFKMJME_01819	CEOAPLOP_01416	GCFMPAFD_01643	ENNJPADL_00058	BDOAJJKN_00361	OKIGKOIG_00485	FJLGJMNC_02769	DMMOADMI_01227	PMMFEGFG_01558	PCIOAIEM_00554	LLNKLGKD_00943	NHLPBNLN_01978	PFEPKGLM_00895	PFCKLCCG_00874	HCHNIKDP_00539	BECLGGIP_00374	FCPFCAJD_00604	BBKBLFJM_00900	KBFEOPKC_01361	NKMFPFLE_00501
group_5825		hypothetical protein	152	152	1	1	10248				131	2528	2512	EAJOIFCL_02033	CDOBCFCB_01736	DGDMJBFF_02229	JJLFHNFP_02592	JLDACJNJ_00337	MHJACBNM_02868	LMOAOPDH_00273	HFLNLJIK_01367	MNFPCIPK_02219	CJPFEPAH_01939	FOMHCHFB_02364	CHDHMKCB_02616	BCKDCEBC_01421	LGLHGMLA_02214	FNJFLCHE_01408	FLONKGFH_01247	NBFKMJME_01904	CEOAPLOP_01961	GCFMPAFD_02842	ENNJPADL_02401	BDOAJJKN_02441	OKIGKOIG_01982	FJLGJMNC_00564	DMMOADMI_02703	PMMFEGFG_01044	PCIOAIEM_00510	LLNKLGKD_02719	NHLPBNLN_02292	PFEPKGLM_01948	PFCKLCCG_01464	HCHNIKDP_01629	BECLGGIP_01536	FCPFCAJD_01611	BBKBLFJM_00458	KBFEOPKC_00982	NKMFPFLE_00982
group_5878		hypothetical protein	152	152	1	1	25438				446	1703	1690	EAJOIFCL_02349	CDOBCFCB_01483	DGDMJBFF_02509	JJLFHNFP_00546	JLDACJNJ_00736	MHJACBNM_02217	LMOAOPDH_02063	HFLNLJIK_01190	MNFPCIPK_02780	CJPFEPAH_02304	FOMHCHFB_01129	CHDHMKCB_02797	BCKDCEBC_00602	LGLHGMLA_02767	FNJFLCHE_00501	FLONKGFH_02891	NBFKMJME_03592	CEOAPLOP_02762	GCFMPAFD_00100	ENNJPADL_00542	BDOAJJKN_03261	OKIGKOIG_00637	FJLGJMNC_00403	DMMOADMI_03400	PMMFEGFG_03166	PCIOAIEM_01399	LLNKLGKD_01401	NHLPBNLN_03248	PFEPKGLM_01543	PFCKLCCG_02458	HCHNIKDP_00310	BECLGGIP_01873	FCPFCAJD_03126	BBKBLFJM_01918	KBFEOPKC_00668	NKMFPFLE_03183
group_5884		hypothetical protein	152	152	1	1	23559				497	857	853	EAJOIFCL_02391	CDOBCFCB_01121	DGDMJBFF_02840	JJLFHNFP_00887	JLDACJNJ_00936	MHJACBNM_02944	LMOAOPDH_03273	HFLNLJIK_03157	MNFPCIPK_03072	CJPFEPAH_02896	FOMHCHFB_03228	CHDHMKCB_02343	BCKDCEBC_01178	LGLHGMLA_00033	FNJFLCHE_01165	FLONKGFH_02091	NBFKMJME_03224	CEOAPLOP_02071	GCFMPAFD_00460	ENNJPADL_01918	BDOAJJKN_02320	OKIGKOIG_02319	FJLGJMNC_01801	DMMOADMI_02740	PMMFEGFG_00080	PCIOAIEM_02511	LLNKLGKD_00743	NHLPBNLN_02166	PFEPKGLM_00619	PFCKLCCG_00773	HCHNIKDP_01206	BECLGGIP_01088	FCPFCAJD_00500	BBKBLFJM_00319	KBFEOPKC_00192	NKMFPFLE_02861
group_5890		hypothetical protein	152	152	1	1	23843				254	281	272	EAJOIFCL_02452	CDOBCFCB_01138	DGDMJBFF_02823	JJLFHNFP_00904	JLDACJNJ_00918	MHJACBNM_02927	LMOAOPDH_03255	HFLNLJIK_03140	MNFPCIPK_03089	CJPFEPAH_02879	FOMHCHFB_03245	CHDHMKCB_02360	BCKDCEBC_01161	LGLHGMLA_00050	FNJFLCHE_01148	FLONKGFH_03189	NBFKMJME_01798	CEOAPLOP_01573	GCFMPAFD_00396	ENNJPADL_02555	BDOAJJKN_00777	OKIGKOIG_01364	FJLGJMNC_01818	DMMOADMI_00340	PMMFEGFG_01978	PCIOAIEM_02528	LLNKLGKD_01785	NHLPBNLN_00051	PFEPKGLM_01100	PFCKLCCG_01599	HCHNIKDP_00009	BECLGGIP_00969	FCPFCAJD_00814	BBKBLFJM_00337	KBFEOPKC_00253	NKMFPFLE_02879
group_5891		hypothetical protein	152	152	1	1	23859				605	698	605	EAJOIFCL_02465	CDOBCFCB_01151	DGDMJBFF_02810	JJLFHNFP_00917	JLDACJNJ_00905	MHJACBNM_02914	LMOAOPDH_03242	HFLNLJIK_03127	MNFPCIPK_03102	CJPFEPAH_02866	FOMHCHFB_03258	CHDHMKCB_02373	BCKDCEBC_01148	LGLHGMLA_00063	FNJFLCHE_01135	FLONKGFH_03176	NBFKMJME_01784	CEOAPLOP_01560	GCFMPAFD_00383	ENNJPADL_02568	BDOAJJKN_00763	OKIGKOIG_01377	FJLGJMNC_01831	DMMOADMI_00327	PMMFEGFG_01991	PCIOAIEM_02541	LLNKLGKD_01772	NHLPBNLN_00064	PFEPKGLM_01113	PFCKLCCG_01612	HCHNIKDP_00022	BECLGGIP_00982	FCPFCAJD_00801	BBKBLFJM_00350	KBFEOPKC_00266	NKMFPFLE_02892
group_5909		hypothetical protein	152	152	1	1	15758				548	548	548	EAJOIFCL_02570	CDOBCFCB_02294	DGDMJBFF_01182	JJLFHNFP_01508	JLDACJNJ_01488	MHJACBNM_00366	LMOAOPDH_02288	HFLNLJIK_02330	MNFPCIPK_02694	CJPFEPAH_00362	FOMHCHFB_00715	CHDHMKCB_02100	BCKDCEBC_01837	LGLHGMLA_00325	FNJFLCHE_02834	FLONKGFH_03025	NBFKMJME_02146	CEOAPLOP_01478	GCFMPAFD_02948	ENNJPADL_00340	BDOAJJKN_01045	OKIGKOIG_00280	FJLGJMNC_02649	DMMOADMI_00916	PMMFEGFG_01342	PCIOAIEM_01638	LLNKLGKD_00558	NHLPBNLN_00573	PFEPKGLM_00968	PFCKLCCG_03058	HCHNIKDP_01120	BECLGGIP_01069	FCPFCAJD_01776	BBKBLFJM_01083	KBFEOPKC_01875	NKMFPFLE_01123
group_5916		hypothetical protein	152	152	1	1	15694				704	737	732	EAJOIFCL_02604	CDOBCFCB_02328	DGDMJBFF_01137	JJLFHNFP_01542	JLDACJNJ_01510	MHJACBNM_00394	LMOAOPDH_02267	HFLNLJIK_02302	MNFPCIPK_01931	CJPFEPAH_00390	FOMHCHFB_00682	CHDHMKCB_02128	BCKDCEBC_01862	LGLHGMLA_00353	FNJFLCHE_02859	FLONKGFH_03059	NBFKMJME_02181	CEOAPLOP_03700	GCFMPAFD_02982	ENNJPADL_00314	BDOAJJKN_01080	OKIGKOIG_00246	FJLGJMNC_02621	DMMOADMI_00889	PMMFEGFG_01369	PCIOAIEM_01666	LLNKLGKD_00524	NHLPBNLN_00600	PFEPKGLM_01002	PFCKLCCG_00728	HCHNIKDP_01545	BECLGGIP_01579	FCPFCAJD_00388	BBKBLFJM_02141	KBFEOPKC_01909	NKMFPFLE_01083
group_5917		hypothetical protein	152	152	1	1	15691				359	2531	2502	EAJOIFCL_02605	CDOBCFCB_02329	DGDMJBFF_01136	JJLFHNFP_01543	JLDACJNJ_01511	MHJACBNM_00395	LMOAOPDH_02266	HFLNLJIK_02301	MNFPCIPK_01932	CJPFEPAH_00391	FOMHCHFB_00681	CHDHMKCB_02129	BCKDCEBC_01863	LGLHGMLA_00354	FNJFLCHE_02860	FLONKGFH_03060	NBFKMJME_02182	CEOAPLOP_03699	GCFMPAFD_02983	ENNJPADL_00313	BDOAJJKN_01081	OKIGKOIG_00245	FJLGJMNC_02620	DMMOADMI_00888	PMMFEGFG_01370	PCIOAIEM_01667	LLNKLGKD_00523	NHLPBNLN_00601	PFEPKGLM_01003	PFCKLCCG_00727	HCHNIKDP_01546	BECLGGIP_01578	FCPFCAJD_00389	BBKBLFJM_02140	KBFEOPKC_01910	NKMFPFLE_01082
group_5918		D-glyceraldehyde dehydrogenase (NADP( ))	152	152	1	1	15686				1157	1388	1385	EAJOIFCL_02610	CDOBCFCB_02333	DGDMJBFF_01132	JJLFHNFP_01547	JLDACJNJ_01515	MHJACBNM_00399	LMOAOPDH_02262	HFLNLJIK_02297	MNFPCIPK_01936	CJPFEPAH_00395	FOMHCHFB_00677	CHDHMKCB_02133	BCKDCEBC_01867	LGLHGMLA_00358	FNJFLCHE_02864	FLONKGFH_03064	NBFKMJME_02186	CEOAPLOP_03695	GCFMPAFD_02987	ENNJPADL_00309	BDOAJJKN_01085	OKIGKOIG_00241	FJLGJMNC_02616	DMMOADMI_00884	PMMFEGFG_01374	PCIOAIEM_01671	LLNKLGKD_00519	NHLPBNLN_00605	PFEPKGLM_01007	PFCKLCCG_00723	HCHNIKDP_01550	BECLGGIP_01574	FCPFCAJD_00393	BBKBLFJM_02136	KBFEOPKC_01914	NKMFPFLE_01078
group_5930		hypothetical protein	152	152	1	1	15587				698	920	916	EAJOIFCL_02677	CDOBCFCB_02399	DGDMJBFF_01066	JJLFHNFP_01628	JLDACJNJ_00602	MHJACBNM_00459	LMOAOPDH_02189	HFLNLJIK_02237	MNFPCIPK_00717	CJPFEPAH_00455	FOMHCHFB_01504	CHDHMKCB_02192	BCKDCEBC_01926	LGLHGMLA_00692	FNJFLCHE_02923	FLONKGFH_00723	NBFKMJME_01043	CEOAPLOP_03634	GCFMPAFD_01785	ENNJPADL_00180	BDOAJJKN_01149	OKIGKOIG_00894	FJLGJMNC_02557	DMMOADMI_01082	PMMFEGFG_01435	PCIOAIEM_01741	LLNKLGKD_02962	NHLPBNLN_01857	PFEPKGLM_03001	PFCKLCCG_00662	HCHNIKDP_00968	BECLGGIP_00668	FCPFCAJD_00454	BBKBLFJM_00706	KBFEOPKC_01981	NKMFPFLE_00996
gatD		Glutamyl-tRNA(Gln) amidotransferase subunit D	152	152	1	1	7219				632	995	991	EAJOIFCL_02810	CDOBCFCB_02172	DGDMJBFF_01307	JJLFHNFP_02830	JLDACJNJ_02310	MHJACBNM_02598	LMOAOPDH_00550	HFLNLJIK_02635	MNFPCIPK_00867	CJPFEPAH_02810	FOMHCHFB_03025	CHDHMKCB_00687	BCKDCEBC_02755	LGLHGMLA_01371	FNJFLCHE_02617	FLONKGFH_00413	NBFKMJME_02564	CEOAPLOP_02435	GCFMPAFD_01909	ENNJPADL_01770	BDOAJJKN_00517	OKIGKOIG_00742	FJLGJMNC_01603	DMMOADMI_02461	PMMFEGFG_00604	PCIOAIEM_01786	LLNKLGKD_01504	NHLPBNLN_00903	PFEPKGLM_01641	PFCKLCCG_00942	HCHNIKDP_02534	BECLGGIP_03068	FCPFCAJD_01704	BBKBLFJM_03181	KBFEOPKC_01748	NKMFPFLE_01248
group_5956		hypothetical protein	152	152	1	1	7236				773	896	894	EAJOIFCL_02817	CDOBCFCB_02162	DGDMJBFF_01318	JJLFHNFP_02066	JLDACJNJ_02494	MHJACBNM_02609	LMOAOPDH_00539	HFLNLJIK_02645	MNFPCIPK_00855	CJPFEPAH_02799	FOMHCHFB_02301	CHDHMKCB_00677	BCKDCEBC_02766	LGLHGMLA_01359	FNJFLCHE_02606	FLONKGFH_00406	NBFKMJME_02556	CEOAPLOP_02427	GCFMPAFD_01916	ENNJPADL_01763	BDOAJJKN_00525	OKIGKOIG_00735	FJLGJMNC_01613	DMMOADMI_02454	PMMFEGFG_00596	PCIOAIEM_00709	LLNKLGKD_01512	NHLPBNLN_00895	PFEPKGLM_01633	PFCKLCCG_00949	HCHNIKDP_02526	BECLGGIP_03061	FCPFCAJD_01696	BBKBLFJM_03189	KBFEOPKC_01741	NKMFPFLE_01255
group_5978		hypothetical protein	152	152	1	1	4725				491	587	536	EAJOIFCL_02996	CDOBCFCB_00482	DGDMJBFF_00266	JJLFHNFP_00411	JLDACJNJ_02877	MHJACBNM_00584	LMOAOPDH_01616	HFLNLJIK_00124	MNFPCIPK_00056	CJPFEPAH_00822	FOMHCHFB_02963	CHDHMKCB_01192	BCKDCEBC_00036	LGLHGMLA_01048	FNJFLCHE_00036	FLONKGFH_00810	NBFKMJME_01584	CEOAPLOP_03514	GCFMPAFD_01425	ENNJPADL_01846	BDOAJJKN_01735	OKIGKOIG_00404	FJLGJMNC_01202	DMMOADMI_00684	PMMFEGFG_00477	PCIOAIEM_01003	LLNKLGKD_00237	NHLPBNLN_00693	PFEPKGLM_00255	PFCKLCCG_00362	HCHNIKDP_00842	BECLGGIP_00726	FCPFCAJD_01100	BBKBLFJM_00140	KBFEOPKC_02780	NKMFPFLE_01782
group_5983		hypothetical protein	152	152	1	1	4739				404	449	411	EAJOIFCL_03001	CDOBCFCB_00487	DGDMJBFF_00272	JJLFHNFP_00406	JLDACJNJ_02883	MHJACBNM_00574	LMOAOPDH_02723	HFLNLJIK_00114	MNFPCIPK_00061	CJPFEPAH_00812	FOMHCHFB_02958	CHDHMKCB_01202	BCKDCEBC_00047	LGLHGMLA_01053	FNJFLCHE_00047	FLONKGFH_02219	NBFKMJME_01594	CEOAPLOP_03523	GCFMPAFD_02227	ENNJPADL_01511	BDOAJJKN_01725	OKIGKOIG_00413	FJLGJMNC_01212	DMMOADMI_00693	PMMFEGFG_03076	PCIOAIEM_00993	LLNKLGKD_00227	NHLPBNLN_02855	PFEPKGLM_00245	PFCKLCCG_00357	HCHNIKDP_01878	BECLGGIP_02487	FCPFCAJD_01095	BBKBLFJM_00135	KBFEOPKC_02775	NKMFPFLE_01787
group_5990		hypothetical protein	152	152	1	1	4813				1250	1544	1540	EAJOIFCL_03032	CDOBCFCB_00517	DGDMJBFF_00306	JJLFHNFP_00377	JLDACJNJ_02916	MHJACBNM_01356	LMOAOPDH_02755	HFLNLJIK_00080	MNFPCIPK_00094	CJPFEPAH_01393	FOMHCHFB_02928	CHDHMKCB_01237	BCKDCEBC_00079	LGLHGMLA_01086	FNJFLCHE_00079	FLONKGFH_01727	NBFKMJME_03081	CEOAPLOP_03554	GCFMPAFD_02523	ENNJPADL_01480	BDOAJJKN_01690	OKIGKOIG_03158	FJLGJMNC_01244	DMMOADMI_01279	PMMFEGFG_03046	PCIOAIEM_00962	LLNKLGKD_00195	NHLPBNLN_02886	PFEPKGLM_00212	PFCKLCCG_00326	HCHNIKDP_02137	BECLGGIP_02519	FCPFCAJD_00318	BBKBLFJM_00102	KBFEOPKC_02744	NKMFPFLE_01820
group_6019		hypothetical protein	152	152	1	1	20754				1058	1253	1060	EAJOIFCL_03218	CDOBCFCB_02434	DGDMJBFF_03431	JJLFHNFP_02559	JLDACJNJ_01966	MHJACBNM_01594	LMOAOPDH_01266	HFLNLJIK_01428	MNFPCIPK_01529	CJPFEPAH_01510	FOMHCHFB_01189	CHDHMKCB_00916	BCKDCEBC_02177	LGLHGMLA_01506	FNJFLCHE_01606	FLONKGFH_00929	NBFKMJME_01712	CEOAPLOP_01368	GCFMPAFD_01331	ENNJPADL_01077	BDOAJJKN_00222	OKIGKOIG_01536	FJLGJMNC_00747	DMMOADMI_01754	PMMFEGFG_01828	PCIOAIEM_00626	LLNKLGKD_01877	NHLPBNLN_01062	PFEPKGLM_01908	PFCKLCCG_01762	HCHNIKDP_01066	BECLGGIP_01318	FCPFCAJD_01750	BBKBLFJM_01538	KBFEOPKC_03301	NKMFPFLE_00278
group_6030		hypothetical protein	152	152	1	1	25062				371	668	664	EAJOIFCL_03310	CDOBCFCB_01228	DGDMJBFF_02755	JJLFHNFP_00758	JLDACJNJ_02596	MHJACBNM_02556	LMOAOPDH_02560	HFLNLJIK_01888	MNFPCIPK_03160	CJPFEPAH_02638	FOMHCHFB_00799	CHDHMKCB_02440	BCKDCEBC_02584	LGLHGMLA_00121	FNJFLCHE_02319	FLONKGFH_03117	NBFKMJME_01641	CEOAPLOP_03244	GCFMPAFD_00305	ENNJPADL_02636	BDOAJJKN_01183	OKIGKOIG_01016	FJLGJMNC_01887	DMMOADMI_00193	PMMFEGFG_02053	PCIOAIEM_02593	LLNKLGKD_01658	NHLPBNLN_00123	PFEPKGLM_01760	PFCKLCCG_00460	HCHNIKDP_00101	BECLGGIP_01448	FCPFCAJD_02375	BBKBLFJM_03326	KBFEOPKC_00412	NKMFPFLE_02957
group_6156		hypothetical protein	152	152	1	1	18316				1016	1022	1019	EAJOIFCL_00321	CDOBCFCB_00892	DGDMJBFF_00775	JJLFHNFP_00044	JLDACJNJ_01267	MHJACBNM_00070	LMOAOPDH_00221	HFLNLJIK_02562	MNFPCIPK_02527	CJPFEPAH_00068	FOMHCHFB_01902	CHDHMKCB_00037	BCKDCEBC_00400	LGLHGMLA_02909	FNJFLCHE_00400	FLONKGFH_02419	NBFKMJME_00232	CEOAPLOP_02672	GCFMPAFD_01880	ENNJPADL_01162	BDOAJJKN_00016	OKIGKOIG_00215	FJLGJMNC_00184	DMMOADMI_00496	PMMFEGFG_02582	PCIOAIEM_02663	LLNKLGKD_03104	NHLPBNLN_03128	PFEPKGLM_03083	PFCKLCCG_00005	HCHNIKDP_02250	BECLGGIP_02251	FCPFCAJD_00013	BBKBLFJM_02889	KBFEOPKC_02294	NKMFPFLE_02244
group_6805		hypothetical protein	152	152	1	1	5205				863	1331	1327	EAJOIFCL_00171	CDOBCFCB_00704	DGDMJBFF_00484	JJLFHNFP_00190	JLDACJNJ_02459	MHJACBNM_00203	LMOAOPDH_00080	HFLNLJIK_00632	MNFPCIPK_00283	CJPFEPAH_00201	FOMHCHFB_01298	CHDHMKCB_00169	BCKDCEBC_00256	LGLHGMLA_00542	FNJFLCHE_00256	FLONKGFH_02280	NBFKMJME_00082	CEOAPLOP_00142	GCFMPAFD_02262	ENNJPADL_01299	BDOAJJKN_00160	OKIGKOIG_00078	FJLGJMNC_00050	DMMOADMI_01454	PMMFEGFG_02445	PCIOAIEM_01896	LLNKLGKD_01463	NHLPBNLN_01666	PFEPKGLM_01061	PFCKLCCG_00142	HCHNIKDP_01952	BECLGGIP_02114	FCPFCAJD_00150	BBKBLFJM_02476	KBFEOPKC_02443	NKMFPFLE_02058
rmlC		dTDP-4-dehydrorhamnose 3,5-epimerase	152	152	1	1	5224				551	551	551	EAJOIFCL_00184	CDOBCFCB_00717	DGDMJBFF_00494	JJLFHNFP_00180	JLDACJNJ_02448	MHJACBNM_00193	LMOAOPDH_00092	HFLNLJIK_00642	MNFPCIPK_01556	CJPFEPAH_00191	FOMHCHFB_01286	CHDHMKCB_00159	BCKDCEBC_00268	LGLHGMLA_01533	FNJFLCHE_00268	FLONKGFH_02290	NBFKMJME_00093	CEOAPLOP_00152	GCFMPAFD_02272	ENNJPADL_01289	BDOAJJKN_00150	OKIGKOIG_00088	FJLGJMNC_00063	DMMOADMI_01464	PMMFEGFG_02455	PCIOAIEM_01884	LLNKLGKD_01453	NHLPBNLN_01676	PFEPKGLM_01051	PFCKLCCG_00132	HCHNIKDP_01942	BECLGGIP_02124	FCPFCAJD_00140	BBKBLFJM_02464	KBFEOPKC_02430	NKMFPFLE_02071
group_6809		hypothetical protein	152	152	1	1	5243				473	869	866	EAJOIFCL_00193	CDOBCFCB_00726	DGDMJBFF_00505	JJLFHNFP_00169	JLDACJNJ_02438	MHJACBNM_00182	LMOAOPDH_00101	HFLNLJIK_02450	MNFPCIPK_01565	CJPFEPAH_00180	FOMHCHFB_01277	CHDHMKCB_00148	BCKDCEBC_00277	LGLHGMLA_01542	FNJFLCHE_00277	FLONKGFH_02301	NBFKMJME_00106	CEOAPLOP_00163	GCFMPAFD_02283	ENNJPADL_01278	BDOAJJKN_00139	OKIGKOIG_00099	FJLGJMNC_00073	DMMOADMI_01475	PMMFEGFG_02466	PCIOAIEM_01875	LLNKLGKD_01442	NHLPBNLN_00760	PFEPKGLM_01040	PFCKLCCG_00121	HCHNIKDP_01931	BECLGGIP_02135	FCPFCAJD_00129	BBKBLFJM_02455	KBFEOPKC_02421	NKMFPFLE_02080
nasD		Assimilatory ferredoxin-dependent nitrite reductase	152	152	1	1	5357				1562	1562	1562	EAJOIFCL_00219	CDOBCFCB_00803	DGDMJBFF_00683	JJLFHNFP_00143	JLDACJNJ_02414	MHJACBNM_00160	LMOAOPDH_00125	HFLNLJIK_02473	MNFPCIPK_02616	CJPFEPAH_00158	FOMHCHFB_01231	CHDHMKCB_00125	BCKDCEBC_00301	LGLHGMLA_02999	FNJFLCHE_00301	FLONKGFH_02328	NBFKMJME_00137	CEOAPLOP_00210	GCFMPAFD_02309	ENNJPADL_01252	BDOAJJKN_00111	OKIGKOIG_00125	FJLGJMNC_00096	DMMOADMI_00586	PMMFEGFG_02492	PCIOAIEM_02465	LLNKLGKD_03005	NHLPBNLN_03039	PFEPKGLM_03182	PFCKLCCG_00095	HCHNIKDP_01905	BECLGGIP_02161	FCPFCAJD_00103	BBKBLFJM_03004	KBFEOPKC_02395	NKMFPFLE_02144
group_6817		hypothetical protein	152	152	1	1	5388				2501	2567	2560	EAJOIFCL_00246	CDOBCFCB_00830	DGDMJBFF_00710	JJLFHNFP_00107	JLDACJNJ_02387	MHJACBNM_00133	LMOAOPDH_00152	HFLNLJIK_02500	MNFPCIPK_02589	CJPFEPAH_00131	FOMHCHFB_02260	CHDHMKCB_00098	BCKDCEBC_00328	LGLHGMLA_02972	FNJFLCHE_00328	FLONKGFH_02355	NBFKMJME_00166	CEOAPLOP_00237	GCFMPAFD_02336	ENNJPADL_01225	BDOAJJKN_00083	OKIGKOIG_00152	FJLGJMNC_00123	DMMOADMI_00559	PMMFEGFG_02519	PCIOAIEM_02438	LLNKLGKD_03041	NHLPBNLN_03066	PFEPKGLM_03146	PFCKLCCG_00068	HCHNIKDP_00998	BECLGGIP_02188	FCPFCAJD_00076	BBKBLFJM_02977	KBFEOPKC_02368	NKMFPFLE_02180
group_6818		hypothetical protein	152	152	1	1	5393				1028	1094	1031	EAJOIFCL_00250	CDOBCFCB_00834	DGDMJBFF_00714	JJLFHNFP_00103	JLDACJNJ_02383	MHJACBNM_00129	LMOAOPDH_00156	HFLNLJIK_02504	MNFPCIPK_02585	CJPFEPAH_00127	FOMHCHFB_02256	CHDHMKCB_00094	BCKDCEBC_00332	LGLHGMLA_02968	FNJFLCHE_00332	FLONKGFH_02359	NBFKMJME_00170	CEOAPLOP_00241	GCFMPAFD_02340	ENNJPADL_01221	BDOAJJKN_00079	OKIGKOIG_00156	FJLGJMNC_00127	DMMOADMI_00555	PMMFEGFG_02523	PCIOAIEM_02434	LLNKLGKD_03045	NHLPBNLN_03070	PFEPKGLM_03142	PFCKLCCG_00064	HCHNIKDP_01002	BECLGGIP_02192	FCPFCAJD_00072	BBKBLFJM_02973	KBFEOPKC_02364	NKMFPFLE_02184
group_6819		hypothetical protein	152	152	1	1	5443				383	383	383	EAJOIFCL_00269	CDOBCFCB_00852	DGDMJBFF_00734	JJLFHNFP_00085	JLDACJNJ_02015	MHJACBNM_00113	LMOAOPDH_00171	HFLNLJIK_02519	MNFPCIPK_02567	CJPFEPAH_00111	FOMHCHFB_02680	CHDHMKCB_00079	BCKDCEBC_00347	LGLHGMLA_02950	FNJFLCHE_00347	FLONKGFH_02377	NBFKMJME_00188	CEOAPLOP_00259	GCFMPAFD_02358	ENNJPADL_01203	BDOAJJKN_00061	OKIGKOIG_00174	FJLGJMNC_00142	DMMOADMI_00537	PMMFEGFG_02541	PCIOAIEM_02419	LLNKLGKD_03063	NHLPBNLN_03088	PFEPKGLM_03124	PFCKLCCG_00046	HCHNIKDP_01020	BECLGGIP_02210	FCPFCAJD_00054	BBKBLFJM_02952	KBFEOPKC_02345	NKMFPFLE_02202
group_6821		hypothetical protein	152	152	1	1	5450			Hypothetical protein with no hits to refseq/uniprot/clusters/cdd/tigrfams/pfam overlapping another protein with hits	422	551	549	EAJOIFCL_00275	CDOBCFCB_00858	DGDMJBFF_00740	JJLFHNFP_00079	JLDACJNJ_02021	MHJACBNM_00107	LMOAOPDH_00177	HFLNLJIK_02525	MNFPCIPK_02561	CJPFEPAH_00105	FOMHCHFB_02893	CHDHMKCB_00073	BCKDCEBC_00356	LGLHGMLA_02944	FNJFLCHE_00356	FLONKGFH_02383	NBFKMJME_00195	CEOAPLOP_00265	GCFMPAFD_02364	ENNJPADL_01197	BDOAJJKN_00054	OKIGKOIG_00180	FJLGJMNC_00148	DMMOADMI_00531	PMMFEGFG_02547	PCIOAIEM_02739	LLNKLGKD_03069	NHLPBNLN_03094	PFEPKGLM_03118	PFCKLCCG_00040	HCHNIKDP_01026	BECLGGIP_02216	FCPFCAJD_00048	BBKBLFJM_02946	KBFEOPKC_02339	NKMFPFLE_02208
group_6823		hypothetical protein	152	152	1	1	5507				1013	1013	1013	EAJOIFCL_00278	CDOBCFCB_00861	DGDMJBFF_00743	JJLFHNFP_00076	JLDACJNJ_02024	MHJACBNM_00104	LMOAOPDH_00180	HFLNLJIK_02528	MNFPCIPK_02558	CJPFEPAH_00102	FOMHCHFB_02896	CHDHMKCB_00070	BCKDCEBC_00359	LGLHGMLA_02941	FNJFLCHE_00359	FLONKGFH_02386	NBFKMJME_00198	CEOAPLOP_00268	GCFMPAFD_02367	ENNJPADL_01194	BDOAJJKN_00051	OKIGKOIG_00183	FJLGJMNC_00151	DMMOADMI_00528	PMMFEGFG_02550	PCIOAIEM_02736	LLNKLGKD_03072	NHLPBNLN_03097	PFEPKGLM_03115	PFCKLCCG_00037	HCHNIKDP_01029	BECLGGIP_02219	FCPFCAJD_00045	BBKBLFJM_02943	KBFEOPKC_02336	NKMFPFLE_02211
group_6837		Fe(2 ) transporter FeoB	152	152	1	1	5547				698	2171	2161	EAJOIFCL_00310	CDOBCFCB_00881	DGDMJBFF_00764	JJLFHNFP_00055	JLDACJNJ_01256	MHJACBNM_00081	LMOAOPDH_00210	HFLNLJIK_02551	MNFPCIPK_02538	CJPFEPAH_00079	FOMHCHFB_01913	CHDHMKCB_00048	BCKDCEBC_00389	LGLHGMLA_02920	FNJFLCHE_00389	FLONKGFH_02408	NBFKMJME_00221	CEOAPLOP_02661	GCFMPAFD_01869	ENNJPADL_01173	BDOAJJKN_00028	OKIGKOIG_00204	FJLGJMNC_00173	DMMOADMI_00507	PMMFEGFG_02571	PCIOAIEM_02674	LLNKLGKD_03093	NHLPBNLN_03117	PFEPKGLM_03094	PFCKLCCG_00016	HCHNIKDP_02239	BECLGGIP_02240	FCPFCAJD_00024	BBKBLFJM_02922	KBFEOPKC_02305	NKMFPFLE_02233
group_6838		hypothetical protein	152	152	1	1	5553				554	761	759	EAJOIFCL_00315	CDOBCFCB_00886	DGDMJBFF_00769	JJLFHNFP_00050	JLDACJNJ_01261	MHJACBNM_00076	LMOAOPDH_00215	HFLNLJIK_02556	MNFPCIPK_02533	CJPFEPAH_00074	FOMHCHFB_01908	CHDHMKCB_00043	BCKDCEBC_00394	LGLHGMLA_02915	FNJFLCHE_00394	FLONKGFH_02413	NBFKMJME_00225	CEOAPLOP_02666	GCFMPAFD_01874	ENNJPADL_01168	BDOAJJKN_00023	OKIGKOIG_00209	FJLGJMNC_00178	DMMOADMI_00502	PMMFEGFG_02576	PCIOAIEM_02669	LLNKLGKD_03098	NHLPBNLN_03122	PFEPKGLM_03089	PFCKLCCG_00011	HCHNIKDP_02244	BECLGGIP_02245	FCPFCAJD_00019	BBKBLFJM_02917	KBFEOPKC_02300	NKMFPFLE_02238
cutA_1		Glyceraldehyde dehydrogenase large chain	152	152	1	1	5558				308	2297	2280	EAJOIFCL_00318	CDOBCFCB_00889	DGDMJBFF_00772	JJLFHNFP_00047	JLDACJNJ_01264	MHJACBNM_00073	LMOAOPDH_00218	HFLNLJIK_02559	MNFPCIPK_02530	CJPFEPAH_00071	FOMHCHFB_01905	CHDHMKCB_00040	BCKDCEBC_00397	LGLHGMLA_02912	FNJFLCHE_00397	FLONKGFH_02416	NBFKMJME_00229	CEOAPLOP_02669	GCFMPAFD_01877	ENNJPADL_01165	BDOAJJKN_00019	OKIGKOIG_00212	FJLGJMNC_00181	DMMOADMI_00499	PMMFEGFG_02579	PCIOAIEM_02666	LLNKLGKD_03101	NHLPBNLN_03125	PFEPKGLM_03086	PFCKLCCG_00008	HCHNIKDP_02247	BECLGGIP_02248	FCPFCAJD_00016	BBKBLFJM_02914	KBFEOPKC_02297	NKMFPFLE_02241
group_6860		hypothetical protein	152	152	1	1	18049				347	347	347	EAJOIFCL_00390	CDOBCFCB_00976	DGDMJBFF_00797	JJLFHNFP_02959	JLDACJNJ_01440	MHJACBNM_01499	LMOAOPDH_00939	HFLNLJIK_00719	MNFPCIPK_01899	CJPFEPAH_00525	FOMHCHFB_01048	CHDHMKCB_00818	BCKDCEBC_01585	LGLHGMLA_02407	FNJFLCHE_01572	FLONKGFH_02764	NBFKMJME_01238	CEOAPLOP_01605	GCFMPAFD_02662	ENNJPADL_01113	BDOAJJKN_01256	OKIGKOIG_01568	FJLGJMNC_00665	DMMOADMI_03260	PMMFEGFG_01654	PCIOAIEM_01364	LLNKLGKD_01095	NHLPBNLN_00325	PFEPKGLM_01401	PFCKLCCG_02826	HCHNIKDP_03035	BECLGGIP_02853	FCPFCAJD_01814	BBKBLFJM_02686	KBFEOPKC_02225	NKMFPFLE_00146
group_6861		hypothetical protein	152	152	1	1	23037				1415	1415	1415	EAJOIFCL_00417	CDOBCFCB_02664	DGDMJBFF_03038	JJLFHNFP_02188	JLDACJNJ_02126	MHJACBNM_00236	LMOAOPDH_01107	HFLNLJIK_02816	MNFPCIPK_00305	CJPFEPAH_00232	FOMHCHFB_01662	CHDHMKCB_02836	BCKDCEBC_00622	LGLHGMLA_03310	FNJFLCHE_00614	FLONKGFH_00003	NBFKMJME_03866	CEOAPLOP_01115	GCFMPAFD_00735	ENNJPADL_02111	BDOAJJKN_02871	OKIGKOIG_01809	FJLGJMNC_02906	DMMOADMI_02903	PMMFEGFG_00275	PCIOAIEM_00152	LLNKLGKD_01228	NHLPBNLN_02504	PFEPKGLM_02108	PFCKLCCG_02082	HCHNIKDP_01480	BECLGGIP_01280	FCPFCAJD_02798	BBKBLFJM_02067	KBFEOPKC_00004	NKMFPFLE_02645
group_6862		hypothetical protein	152	152	1	1	23050				743	1292	1287	EAJOIFCL_00428	CDOBCFCB_02674	DGDMJBFF_03028	JJLFHNFP_02198	JLDACJNJ_02116	MHJACBNM_00246	LMOAOPDH_01117	HFLNLJIK_02826	MNFPCIPK_00315	CJPFEPAH_00242	FOMHCHFB_01652	CHDHMKCB_02846	BCKDCEBC_00632	LGLHGMLA_03300	FNJFLCHE_00604	FLONKGFH_00013	NBFKMJME_03855	CEOAPLOP_01125	GCFMPAFD_00725	ENNJPADL_02101	BDOAJJKN_02861	OKIGKOIG_01799	FJLGJMNC_02896	DMMOADMI_02913	PMMFEGFG_00265	PCIOAIEM_00142	LLNKLGKD_01238	NHLPBNLN_02514	PFEPKGLM_02098	PFCKLCCG_02092	HCHNIKDP_01470	BECLGGIP_01270	FCPFCAJD_02808	BBKBLFJM_02057	KBFEOPKC_00014	NKMFPFLE_02655
egsA		Glycerol-1-phosphate dehydrogenase [NAD(P) ]	152	152	1	1	23067				965	1097	1096	EAJOIFCL_00440	CDOBCFCB_02684	DGDMJBFF_03016	JJLFHNFP_02208	JLDACJNJ_02104	MHJACBNM_00258	LMOAOPDH_01129	HFLNLJIK_02838	MNFPCIPK_00325	CJPFEPAH_00254	FOMHCHFB_01642	CHDHMKCB_02858	BCKDCEBC_00642	LGLHGMLA_03290	FNJFLCHE_00594	FLONKGFH_00025	NBFKMJME_03843	CEOAPLOP_01137	GCFMPAFD_00715	ENNJPADL_02089	BDOAJJKN_02849	OKIGKOIG_01787	FJLGJMNC_02884	DMMOADMI_02925	PMMFEGFG_00253	PCIOAIEM_00130	LLNKLGKD_01248	NHLPBNLN_02526	PFEPKGLM_02088	PFCKLCCG_02104	HCHNIKDP_01460	BECLGGIP_01258	FCPFCAJD_02820	BBKBLFJM_01815	KBFEOPKC_00024	NKMFPFLE_02665
group_6867		hypothetical protein	152	152	1	1	23074				380	380	380	EAJOIFCL_00445	CDOBCFCB_02689	DGDMJBFF_03010	JJLFHNFP_02213	JLDACJNJ_02099	MHJACBNM_00263	LMOAOPDH_01134	HFLNLJIK_02843	MNFPCIPK_00330	CJPFEPAH_00259	FOMHCHFB_01637	CHDHMKCB_02863	BCKDCEBC_00647	LGLHGMLA_03285	FNJFLCHE_00589	FLONKGFH_00030	NBFKMJME_03838	CEOAPLOP_01142	GCFMPAFD_00710	ENNJPADL_02084	BDOAJJKN_02844	OKIGKOIG_01782	FJLGJMNC_02879	DMMOADMI_02930	PMMFEGFG_00248	PCIOAIEM_00125	LLNKLGKD_01253	NHLPBNLN_02531	PFEPKGLM_02083	PFCKLCCG_02109	HCHNIKDP_01455	BECLGGIP_01253	FCPFCAJD_02825	BBKBLFJM_01810	KBFEOPKC_00029	NKMFPFLE_02670
group_6868		hypothetical protein	152	152	1	1	23090				695	1058	1055	EAJOIFCL_00459	CDOBCFCB_02702	DGDMJBFF_02997	JJLFHNFP_02226	JLDACJNJ_02086	MHJACBNM_00276	LMOAOPDH_01147	HFLNLJIK_02856	MNFPCIPK_00343	CJPFEPAH_00272	FOMHCHFB_01624	CHDHMKCB_02876	BCKDCEBC_00660	LGLHGMLA_03272	FNJFLCHE_00576	FLONKGFH_00043	NBFKMJME_03824	CEOAPLOP_01155	GCFMPAFD_00697	ENNJPADL_02071	BDOAJJKN_02829	OKIGKOIG_01769	FJLGJMNC_02866	DMMOADMI_02943	PMMFEGFG_00235	PCIOAIEM_00112	LLNKLGKD_01266	NHLPBNLN_02544	PFEPKGLM_02070	PFCKLCCG_02122	HCHNIKDP_01442	BECLGGIP_01240	FCPFCAJD_02838	BBKBLFJM_01797	KBFEOPKC_00042	NKMFPFLE_02683
group_6874		hypothetical protein	152	152	1	1	23379				863	944	943	EAJOIFCL_00496	CDOBCFCB_02739	DGDMJBFF_02953	JJLFHNFP_00783	JLDACJNJ_02040	MHJACBNM_00314	LMOAOPDH_01184	HFLNLJIK_02894	MNFPCIPK_00584	CJPFEPAH_00310	FOMHCHFB_01587	CHDHMKCB_02915	BCKDCEBC_00697	LGLHGMLA_00470	FNJFLCHE_00539	FLONKGFH_00161	NBFKMJME_03782	CEOAPLOP_01192	GCFMPAFD_00574	ENNJPADL_02034	BDOAJJKN_02789	OKIGKOIG_01732	FJLGJMNC_02828	DMMOADMI_02980	PMMFEGFG_00198	PCIOAIEM_00075	LLNKLGKD_01303	NHLPBNLN_02581	PFEPKGLM_02033	PFCKLCCG_02159	HCHNIKDP_01319	BECLGGIP_01203	FCPFCAJD_02875	BBKBLFJM_02393	KBFEOPKC_00079	NKMFPFLE_02720
group_6878		hypothetical protein	152	152	1	1	23434				806	830	829	EAJOIFCL_00515	CDOBCFCB_02757	DGDMJBFF_02922	JJLFHNFP_00801	JLDACJNJ_01861	MHJACBNM_00334	LMOAOPDH_01202	HFLNLJIK_02916	MNFPCIPK_00566	CJPFEPAH_00330	FOMHCHFB_01569	CHDHMKCB_02261	BCKDCEBC_00416	LGLHGMLA_00488	FNJFLCHE_00720	FLONKGFH_00192	NBFKMJME_00466	CEOAPLOP_01214	GCFMPAFD_00556	ENNJPADL_02012	BDOAJJKN_02766	OKIGKOIG_01710	FJLGJMNC_01711	DMMOADMI_02998	PMMFEGFG_00180	PCIOAIEM_00055	LLNKLGKD_01325	NHLPBNLN_02599	PFEPKGLM_02011	PFCKLCCG_02181	HCHNIKDP_01301	BECLGGIP_01185	FCPFCAJD_02893	BBKBLFJM_02411	KBFEOPKC_00097	NKMFPFLE_02742
malK_18		Trehalose/maltose import ATP-binding protein MalK	152	152	1	1	23436				608	710	709	EAJOIFCL_00516	CDOBCFCB_02758	DGDMJBFF_02921	JJLFHNFP_00802	JLDACJNJ_01860	MHJACBNM_00335	LMOAOPDH_01203	HFLNLJIK_02917	MNFPCIPK_00565	CJPFEPAH_00331	FOMHCHFB_01568	CHDHMKCB_02262	BCKDCEBC_00417	LGLHGMLA_00489	FNJFLCHE_00721	FLONKGFH_00193	NBFKMJME_00465	CEOAPLOP_01215	GCFMPAFD_00555	ENNJPADL_02011	BDOAJJKN_02765	OKIGKOIG_01709	FJLGJMNC_01712	DMMOADMI_02999	PMMFEGFG_00179	PCIOAIEM_00054	LLNKLGKD_01326	NHLPBNLN_02600	PFEPKGLM_02010	PFCKLCCG_02182	HCHNIKDP_01300	BECLGGIP_01184	FCPFCAJD_02894	BBKBLFJM_02412	KBFEOPKC_00098	NKMFPFLE_02743
group_6881		hypothetical protein	152	152	1	1	23459				218	395	384	EAJOIFCL_00534	CDOBCFCB_02776	DGDMJBFF_02903	JJLFHNFP_00820	JLDACJNJ_01021	MHJACBNM_03006	LMOAOPDH_01221	HFLNLJIK_02935	MNFPCIPK_00547	CJPFEPAH_02958	FOMHCHFB_01550	CHDHMKCB_02281	BCKDCEBC_00435	LGLHGMLA_00507	FNJFLCHE_00739	FLONKGFH_00211	NBFKMJME_00444	CEOAPLOP_01233	GCFMPAFD_00537	ENNJPADL_01993	BDOAJJKN_02746	OKIGKOIG_01691	FJLGJMNC_01730	DMMOADMI_03017	PMMFEGFG_00161	PCIOAIEM_00036	LLNKLGKD_01344	NHLPBNLN_02618	PFEPKGLM_01992	PFCKLCCG_02200	HCHNIKDP_01282	BECLGGIP_01166	FCPFCAJD_02912	BBKBLFJM_02306	KBFEOPKC_00116	NKMFPFLE_02761
thrS		hypothetical protein	152	152	1	1	23493				542	1391	1385	EAJOIFCL_00555	CDOBCFCB_02798	DGDMJBFF_02879	JJLFHNFP_00841	JLDACJNJ_00986	MHJACBNM_02984	LMOAOPDH_03318	HFLNLJIK_03197	MNFPCIPK_00525	CJPFEPAH_02936	FOMHCHFB_00550	CHDHMKCB_02303	BCKDCEBC_00454	LGLHGMLA_00529	FNJFLCHE_00758	FLONKGFH_00233	NBFKMJME_00418	CEOAPLOP_01254	GCFMPAFD_00515	ENNJPADL_01960	BDOAJJKN_01981	OKIGKOIG_01281	FJLGJMNC_01752	DMMOADMI_02852	PMMFEGFG_00122	PCIOAIEM_00018	LLNKLGKD_00798	NHLPBNLN_02639	PFEPKGLM_00674	PFCKLCCG_00829	HCHNIKDP_01261	BECLGGIP_01145	FCPFCAJD_00548	BBKBLFJM_02285	KBFEOPKC_00137	NKMFPFLE_02783
group_6894		hypothetical protein	152	152	1	1	23552				644	1475	1467	EAJOIFCL_00607	CDOBCFCB_01119	DGDMJBFF_02842	JJLFHNFP_00884	JLDACJNJ_00938	MHJACBNM_02946	LMOAOPDH_03275	HFLNLJIK_03159	MNFPCIPK_02060	CJPFEPAH_02898	FOMHCHFB_00593	CHDHMKCB_02341	BCKDCEBC_01687	LGLHGMLA_00030	FNJFLCHE_01722	FLONKGFH_02094	NBFKMJME_03435	CEOAPLOP_02068	GCFMPAFD_00463	ENNJPADL_01921	BDOAJJKN_01601	OKIGKOIG_01243	FJLGJMNC_01799	DMMOADMI_01828	PMMFEGFG_00083	PCIOAIEM_02509	LLNKLGKD_00746	NHLPBNLN_01474	PFEPKGLM_00622	PFCKLCCG_00776	HCHNIKDP_01209	BECLGGIP_01091	FCPFCAJD_00503	BBKBLFJM_03548	KBFEOPKC_00189	NKMFPFLE_02858
group_6899		hypothetical protein	152	152	1	1	9902				722	806	805	EAJOIFCL_00657	CDOBCFCB_01861	DGDMJBFF_01702	JJLFHNFP_01912	JLDACJNJ_00882	MHJACBNM_01941	LMOAOPDH_01542	HFLNLJIK_01260	MNFPCIPK_00653	CJPFEPAH_02110	FOMHCHFB_02341	CHDHMKCB_01549	BCKDCEBC_02476	LGLHGMLA_00670	FNJFLCHE_02172	FLONKGFH_00746	NBFKMJME_02352	CEOAPLOP_02813	GCFMPAFD_01148	ENNJPADL_03204	BDOAJJKN_01925	OKIGKOIG_03023	FJLGJMNC_01626	DMMOADMI_02352	PMMFEGFG_00689	PCIOAIEM_01833	LLNKLGKD_03533	NHLPBNLN_01381	PFEPKGLM_02932	PFCKLCCG_01284	HCHNIKDP_02287	BECLGGIP_00588	FCPFCAJD_00997	BBKBLFJM_01282	KBFEOPKC_01111	NKMFPFLE_00858
group_6904		hypothetical protein	152	152	1	1	9884				644	644	644	EAJOIFCL_00674	CDOBCFCB_01871	DGDMJBFF_02082	JJLFHNFP_01895	JLDACJNJ_00871	MHJACBNM_01959	LMOAOPDH_01531	HFLNLJIK_01249	MNFPCIPK_00643	CJPFEPAH_02128	FOMHCHFB_02331	CHDHMKCB_01560	BCKDCEBC_02465	LGLHGMLA_00660	FNJFLCHE_02161	FLONKGFH_00756	NBFKMJME_02364	CEOAPLOP_02823	GCFMPAFD_01158	ENNJPADL_03299	BDOAJJKN_01936	OKIGKOIG_03033	FJLGJMNC_01637	DMMOADMI_02363	PMMFEGFG_00679	PCIOAIEM_00459	LLNKLGKD_03512	NHLPBNLN_01398	PFEPKGLM_02911	PFCKLCCG_01294	HCHNIKDP_02222	BECLGGIP_00598	FCPFCAJD_00986	BBKBLFJM_01264	KBFEOPKC_01128	NKMFPFLE_00848
group_6908		hypothetical protein	152	152	1	1	9466				359	698	692	EAJOIFCL_00705	CDOBCFCB_01903	DGDMJBFF_01979	JJLFHNFP_01864	JLDACJNJ_02170	MHJACBNM_01991	LMOAOPDH_01455	HFLNLJIK_01815	MNFPCIPK_00611	CJPFEPAH_02160	FOMHCHFB_00443	CHDHMKCB_01332	BCKDCEBC_02425	LGLHGMLA_00628	FNJFLCHE_02121	FLONKGFH_01502	NBFKMJME_02645	CEOAPLOP_02505	GCFMPAFD_01189	ENNJPADL_03331	BDOAJJKN_00457	OKIGKOIG_03084	FJLGJMNC_00967	DMMOADMI_01800	PMMFEGFG_00648	PCIOAIEM_00427	LLNKLGKD_03417	NHLPBNLN_02059	PFEPKGLM_02816	PFCKLCCG_01325	HCHNIKDP_03230	BECLGGIP_00629	FCPFCAJD_00955	BBKBLFJM_01231	KBFEOPKC_01159	NKMFPFLE_02357
group_6916		hypothetical protein	152	152	1	1	9233				716	716	716	EAJOIFCL_00726	CDOBCFCB_01921	DGDMJBFF_01952	JJLFHNFP_01843	JLDACJNJ_02188	MHJACBNM_02012	LMOAOPDH_01437	HFLNLJIK_01836	MNFPCIPK_00593	CJPFEPAH_02181	FOMHCHFB_00400	CHDHMKCB_01353	BCKDCEBC_02404	LGLHGMLA_00610	FNJFLCHE_02100	FLONKGFH_01523	NBFKMJME_02403	CEOAPLOP_02634	GCFMPAFD_01211	ENNJPADL_03352	BDOAJJKN_00486	OKIGKOIG_03112	FJLGJMNC_00988	DMMOADMI_01779	PMMFEGFG_00627	PCIOAIEM_00409	LLNKLGKD_02374	NHLPBNLN_02080	PFEPKGLM_02443	PFCKLCCG_01346	HCHNIKDP_03251	BECLGGIP_00651	FCPFCAJD_00934	BBKBLFJM_03206	KBFEOPKC_01180	NKMFPFLE_02336
group_6924		putative ABC transporter ATP-binding protein	152	152	1	1	10007				773	773	773	EAJOIFCL_00749	CDOBCFCB_01844	DGDMJBFF_01671	JJLFHNFP_01147	JLDACJNJ_01922	MHJACBNM_01924	LMOAOPDH_01567	HFLNLJIK_01283	MNFPCIPK_00948	CJPFEPAH_02093	FOMHCHFB_02223	CHDHMKCB_00541	BCKDCEBC_02498	LGLHGMLA_00808	FNJFLCHE_02195	FLONKGFH_00516	NBFKMJME_00708	CEOAPLOP_00585	GCFMPAFD_02750	ENNJPADL_02487	BDOAJJKN_01879	OKIGKOIG_01961	FJLGJMNC_02986	DMMOADMI_00865	PMMFEGFG_00971	PCIOAIEM_01522	LLNKLGKD_01035	NHLPBNLN_02380	PFEPKGLM_00801	PFCKLCCG_01368	HCHNIKDP_03015	BECLGGIP_01724	FCPFCAJD_03293	BBKBLFJM_02317	KBFEOPKC_01084	NKMFPFLE_00874
group_6925		hypothetical protein	152	152	1	1	10009				251	491	489	EAJOIFCL_00751	CDOBCFCB_01841	DGDMJBFF_01667	JJLFHNFP_01145	JLDACJNJ_01924	MHJACBNM_01922	LMOAOPDH_00370	HFLNLJIK_01285	MNFPCIPK_00945	CJPFEPAH_02091	FOMHCHFB_02225	CHDHMKCB_00544	BCKDCEBC_02500	LGLHGMLA_00806	FNJFLCHE_02197	FLONKGFH_00518	NBFKMJME_00710	CEOAPLOP_00583	GCFMPAFD_02752	ENNJPADL_02485	BDOAJJKN_01877	OKIGKOIG_01963	FJLGJMNC_02983	DMMOADMI_00863	PMMFEGFG_00973	PCIOAIEM_01524	LLNKLGKD_01033	NHLPBNLN_02378	PFEPKGLM_00803	PFCKLCCG_01370	HCHNIKDP_03013	BECLGGIP_01725	FCPFCAJD_03291	BBKBLFJM_02320	KBFEOPKC_01082	NKMFPFLE_00876
cheY_3		Chemotaxis protein CheY	152	152	1	1	10014				524	671	670	EAJOIFCL_00756	CDOBCFCB_01836	DGDMJBFF_01662	JJLFHNFP_01140	JLDACJNJ_01929	MHJACBNM_01917	LMOAOPDH_00365	HFLNLJIK_01290	MNFPCIPK_00940	CJPFEPAH_02086	FOMHCHFB_02230	CHDHMKCB_00549	BCKDCEBC_02505	LGLHGMLA_00801	FNJFLCHE_02202	FLONKGFH_00523	NBFKMJME_00715	CEOAPLOP_00578	GCFMPAFD_02757	ENNJPADL_02480	BDOAJJKN_01872	OKIGKOIG_01968	FJLGJMNC_02978	DMMOADMI_00858	PMMFEGFG_00978	PCIOAIEM_01529	LLNKLGKD_01028	NHLPBNLN_02373	PFEPKGLM_00808	PFCKLCCG_01375	HCHNIKDP_03008	BECLGGIP_01730	FCPFCAJD_03286	BBKBLFJM_02325	KBFEOPKC_01077	NKMFPFLE_00881
group_6927		hypothetical protein	152	152	1	1	10053				488	488	488	EAJOIFCL_00779	CDOBCFCB_01820	DGDMJBFF_02151	JJLFHNFP_01120	JLDACJNJ_01945	MHJACBNM_01901	LMOAOPDH_00349	HFLNLJIK_01306	MNFPCIPK_00924	CJPFEPAH_02070	FOMHCHFB_01359	CHDHMKCB_00565	BCKDCEBC_02521	LGLHGMLA_00785	FNJFLCHE_02218	FLONKGFH_00539	NBFKMJME_00733	CEOAPLOP_00553	GCFMPAFD_02773	ENNJPADL_02464	BDOAJJKN_01303	OKIGKOIG_00965	FJLGJMNC_02962	DMMOADMI_00842	PMMFEGFG_00998	PCIOAIEM_00874	LLNKLGKD_01012	NHLPBNLN_02357	PFEPKGLM_00824	PFCKLCCG_01391	HCHNIKDP_02988	BECLGGIP_00522	FCPFCAJD_03266	BBKBLFJM_00559	KBFEOPKC_01054	NKMFPFLE_00897
group_6931		hypothetical protein	152	152	1	1	10141				656	1193	1189	EAJOIFCL_00817	CDOBCFCB_01771	DGDMJBFF_02196	JJLFHNFP_01071	JLDACJNJ_01290	MHJACBNM_01856	LMOAOPDH_00303	HFLNLJIK_01344	MNFPCIPK_02379	CJPFEPAH_02025	FOMHCHFB_01791	CHDHMKCB_00603	BCKDCEBC_01697	LGLHGMLA_02233	FNJFLCHE_01732	FLONKGFH_00577	NBFKMJME_00778	CEOAPLOP_03171	GCFMPAFD_02815	ENNJPADL_02426	BDOAJJKN_01913	OKIGKOIG_02045	FJLGJMNC_02917	DMMOADMI_00804	PMMFEGFG_01945	PCIOAIEM_00836	LLNKLGKD_02538	NHLPBNLN_02319	PFEPKGLM_02658	PFCKLCCG_01433	HCHNIKDP_02942	BECLGGIP_00564	FCPFCAJD_03224	BBKBLFJM_00491	KBFEOPKC_01016	NKMFPFLE_00946
group_6933		hypothetical protein	152	152	1	1	15989				938	1193	1191	EAJOIFCL_00843	CDOBCFCB_02206	DGDMJBFF_01274	JJLFHNFP_02936	JLDACJNJ_00239	MHJACBNM_01834	LMOAOPDH_02404	HFLNLJIK_02127	MNFPCIPK_02084	CJPFEPAH_01713	FOMHCHFB_01971	CHDHMKCB_01578	BCKDCEBC_01954	LGLHGMLA_02091	FNJFLCHE_02008	FLONKGFH_02005	NBFKMJME_02422	CEOAPLOP_00777	GCFMPAFD_02193	ENNJPADL_02205	BDOAJJKN_01823	OKIGKOIG_00583	FJLGJMNC_01678	DMMOADMI_03086	PMMFEGFG_01887	PCIOAIEM_01808	LLNKLGKD_02147	NHLPBNLN_02401	PFEPKGLM_02298	PFCKLCCG_03148	HCHNIKDP_01769	BECLGGIP_02037	FCPFCAJD_00670	BBKBLFJM_03713	KBFEOPKC_01781	NKMFPFLE_01215
group_6938		hypothetical protein	152	152	1	1	7970				287	434	433	EAJOIFCL_00885	CDOBCFCB_02105	DGDMJBFF_01464	JJLFHNFP_02013	JLDACJNJ_01367	MHJACBNM_01120	LMOAOPDH_00897	HFLNLJIK_02751	MNFPCIPK_02247	CJPFEPAH_01542	FOMHCHFB_00320	CHDHMKCB_01932	BCKDCEBC_01183	LGLHGMLA_01651	FNJFLCHE_01170	FLONKGFH_00352	NBFKMJME_02804	CEOAPLOP_02368	GCFMPAFD_01108	ENNJPADL_02945	BDOAJJKN_02618	OKIGKOIG_02369	FJLGJMNC_01546	DMMOADMI_01623	PMMFEGFG_00540	PCIOAIEM_01761	LLNKLGKD_01163	NHLPBNLN_00985	PFEPKGLM_01469	PFCKLCCG_01009	HCHNIKDP_02402	BECLGGIP_03006	FCPFCAJD_01020	BBKBLFJM_03691	KBFEOPKC_01562	NKMFPFLE_01308
group_6952		hypothetical protein	152	152	1	1	22210				455	692	690	EAJOIFCL_00941	CDOBCFCB_00314	DGDMJBFF_00189	JJLFHNFP_01789	JLDACJNJ_00070	MHJACBNM_00669	LMOAOPDH_01833	HFLNLJIK_00211	MNFPCIPK_01084	CJPFEPAH_00907	FOMHCHFB_01956	CHDHMKCB_01106	BCKDCEBC_02284	LGLHGMLA_01684	FNJFLCHE_01854	FLONKGFH_01389	NBFKMJME_02234	CEOAPLOP_01883	GCFMPAFD_02054	ENNJPADL_03144	BDOAJJKN_02089	OKIGKOIG_02935	FJLGJMNC_01117	DMMOADMI_02039	PMMFEGFG_03418	PCIOAIEM_01087	LLNKLGKD_02427	NHLPBNLN_01323	PFEPKGLM_01327	PFCKLCCG_02699	HCHNIKDP_02664	BECLGGIP_00275	FCPFCAJD_01900	BBKBLFJM_02026	KBFEOPKC_02911	NKMFPFLE_01644
group_6983		hypothetical protein	152	152	1	1	25213				308	455	454	EAJOIFCL_01157	CDOBCFCB_01345	DGDMJBFF_02646	JJLFHNFP_00661	JLDACJNJ_00513	MHJACBNM_02481	LMOAOPDH_03071	HFLNLJIK_01984	MNFPCIPK_03285	CJPFEPAH_02563	FOMHCHFB_00241	CHDHMKCB_02515	BCKDCEBC_02662	LGLHGMLA_00236	FNJFLCHE_02397	FLONKGFH_03281	NBFKMJME_01452	CEOAPLOP_00929	GCFMPAFD_00212	ENNJPADL_02733	BDOAJJKN_03141	OKIGKOIG_01106	FJLGJMNC_01962	DMMOADMI_00092	PMMFEGFG_02151	PCIOAIEM_02314	LLNKLGKD_00418	NHLPBNLN_00220	PFEPKGLM_03690	PFCKLCCG_02347	HCHNIKDP_00198	BECLGGIP_01762	FCPFCAJD_02477	BBKBLFJM_00944	KBFEOPKC_00526	NKMFPFLE_03056
group_6985		hypothetical protein	152	152	1	1	25219				656	1043	1040	EAJOIFCL_01163	CDOBCFCB_01351	DGDMJBFF_02640	JJLFHNFP_00655	JLDACJNJ_00519	MHJACBNM_02475	LMOAOPDH_03077	HFLNLJIK_01990	MNFPCIPK_03291	CJPFEPAH_02557	FOMHCHFB_00247	CHDHMKCB_02521	BCKDCEBC_02668	LGLHGMLA_00242	FNJFLCHE_02403	FLONKGFH_03287	NBFKMJME_01445	CEOAPLOP_00935	GCFMPAFD_00206	ENNJPADL_02739	BDOAJJKN_03147	OKIGKOIG_01112	FJLGJMNC_01968	DMMOADMI_00086	PMMFEGFG_02157	PCIOAIEM_02320	LLNKLGKD_00412	NHLPBNLN_00226	PFEPKGLM_03684	PFCKLCCG_02353	HCHNIKDP_00204	BECLGGIP_01768	FCPFCAJD_02483	BBKBLFJM_00950	KBFEOPKC_00532	NKMFPFLE_03062
group_6986		hypothetical protein	152	152	1	1	25248				662	680	679	EAJOIFCL_01175	CDOBCFCB_01363	DGDMJBFF_02626	JJLFHNFP_00643	JLDACJNJ_00525	MHJACBNM_02469	LMOAOPDH_03083	HFLNLJIK_01996	MNFPCIPK_03303	CJPFEPAH_02551	FOMHCHFB_00259	CHDHMKCB_02527	BCKDCEBC_02678	LGLHGMLA_00254	FNJFLCHE_02413	FLONKGFH_03299	NBFKMJME_01431	CEOAPLOP_00947	GCFMPAFD_00194	ENNJPADL_02750	BDOAJJKN_03161	OKIGKOIG_01124	FJLGJMNC_01974	DMMOADMI_00074	PMMFEGFG_02169	PCIOAIEM_02332	LLNKLGKD_00400	NHLPBNLN_00248	PFEPKGLM_03672	PFCKLCCG_02363	HCHNIKDP_00216	BECLGGIP_01780	FCPFCAJD_02495	BBKBLFJM_00958	KBFEOPKC_00544	NKMFPFLE_03074
group_6995		hypothetical protein	152	152	1	1	25308				383	383	383	EAJOIFCL_01223	CDOBCFCB_01415	DGDMJBFF_02578	JJLFHNFP_00595	JLDACJNJ_00573	MHJACBNM_02421	LMOAOPDH_03131	HFLNLJIK_02044	MNFPCIPK_01427	CJPFEPAH_02503	FOMHCHFB_00307	CHDHMKCB_02575	BCKDCEBC_02726	LGLHGMLA_02835	FNJFLCHE_02461	FLONKGFH_02453	NBFKMJME_01380	CEOAPLOP_02243	GCFMPAFD_00146	ENNJPADL_02798	BDOAJJKN_03211	OKIGKOIG_01172	FJLGJMNC_02022	DMMOADMI_00026	PMMFEGFG_02217	PCIOAIEM_02380	LLNKLGKD_00352	NHLPBNLN_00296	PFEPKGLM_03624	PFCKLCCG_02411	HCHNIKDP_00264	BECLGGIP_01828	FCPFCAJD_02543	BBKBLFJM_01006	KBFEOPKC_00592	NKMFPFLE_03122
lysJ		[LysW]-aminoadipate semialdehyde/glutamate semialdehyde transaminase	152	152	1	1	5156				947	1184	1182	EAJOIFCL_01310	CDOBCFCB_00667	DGDMJBFF_00465	JJLFHNFP_00227	JLDACJNJ_01539	MHJACBNM_00220	LMOAOPDH_00063	HFLNLJIK_00615	MNFPCIPK_00246	CJPFEPAH_00218	FOMHCHFB_01429	CHDHMKCB_00186	BCKDCEBC_00239	LGLHGMLA_00579	FNJFLCHE_00239	FLONKGFH_02263	NBFKMJME_00064	CEOAPLOP_00125	GCFMPAFD_02245	ENNJPADL_01316	BDOAJJKN_00177	OKIGKOIG_00061	FJLGJMNC_00033	DMMOADMI_01437	PMMFEGFG_02408	PCIOAIEM_01913	LLNKLGKD_01480	NHLPBNLN_01649	PFEPKGLM_01078	PFCKLCCG_00179	HCHNIKDP_01989	BECLGGIP_02097	FCPFCAJD_00167	BBKBLFJM_02493	KBFEOPKC_02509	NKMFPFLE_02021
group_7024		hypothetical protein	152	152	1	1	21906				326	689	684	EAJOIFCL_01388	CDOBCFCB_00118	DGDMJBFF_03725	JJLFHNFP_01247	JLDACJNJ_00182	MHJACBNM_00896	LMOAOPDH_00696	HFLNLJIK_00367	MNFPCIPK_01206	CJPFEPAH_00671	FOMHCHFB_00121	CHDHMKCB_00360	BCKDCEBC_00913	LGLHGMLA_01806	FNJFLCHE_00900	FLONKGFH_02632	NBFKMJME_03281	CEOAPLOP_00304	GCFMPAFD_03090	ENNJPADL_00711	BDOAJJKN_02217	OKIGKOIG_01453	FJLGJMNC_02230	DMMOADMI_02161	PMMFEGFG_00765	PCIOAIEM_00390	LLNKLGKD_00684	NHLPBNLN_01199	PFEPKGLM_00388	PFCKLCCG_01118	HCHNIKDP_00747	BECLGGIP_00151	FCPFCAJD_02940	BBKBLFJM_00246	KBFEOPKC_03177	NKMFPFLE_01452
group_7027		hypothetical protein	152	152	1	1	21893				1109	1898	1887	EAJOIFCL_01401	CDOBCFCB_00105	DGDMJBFF_03711	JJLFHNFP_01234	JLDACJNJ_00195	MHJACBNM_00909	LMOAOPDH_00683	HFLNLJIK_00354	MNFPCIPK_01219	CJPFEPAH_00658	FOMHCHFB_00134	CHDHMKCB_00347	BCKDCEBC_00926	LGLHGMLA_01819	FNJFLCHE_00913	FLONKGFH_02619	NBFKMJME_03295	CEOAPLOP_00317	GCFMPAFD_03077	ENNJPADL_00724	BDOAJJKN_02231	OKIGKOIG_01440	FJLGJMNC_02217	DMMOADMI_02174	PMMFEGFG_00778	PCIOAIEM_00377	LLNKLGKD_00671	NHLPBNLN_01186	PFEPKGLM_00401	PFCKLCCG_01131	HCHNIKDP_00734	BECLGGIP_00138	FCPFCAJD_02953	BBKBLFJM_00233	KBFEOPKC_03190	NKMFPFLE_01439
group_7029		hypothetical protein	152	152	1	1	21888				680	851	838	EAJOIFCL_01405	CDOBCFCB_00101	DGDMJBFF_03707	JJLFHNFP_01230	JLDACJNJ_00199	MHJACBNM_00913	LMOAOPDH_00679	HFLNLJIK_00350	MNFPCIPK_01223	CJPFEPAH_00654	FOMHCHFB_00138	CHDHMKCB_00343	BCKDCEBC_00930	LGLHGMLA_01823	FNJFLCHE_00917	FLONKGFH_02615	NBFKMJME_03299	CEOAPLOP_00321	GCFMPAFD_03073	ENNJPADL_00728	BDOAJJKN_02235	OKIGKOIG_01436	FJLGJMNC_02213	DMMOADMI_02178	PMMFEGFG_00782	PCIOAIEM_00373	LLNKLGKD_00667	NHLPBNLN_01182	PFEPKGLM_00405	PFCKLCCG_01135	HCHNIKDP_00730	BECLGGIP_00134	FCPFCAJD_02957	BBKBLFJM_00229	KBFEOPKC_03194	NKMFPFLE_01435
group_7030		hypothetical protein	152	152	1	1	21883				122	353	209	EAJOIFCL_01410	CDOBCFCB_00096	DGDMJBFF_03702	JJLFHNFP_01225	JLDACJNJ_00204	MHJACBNM_00918	LMOAOPDH_00674	HFLNLJIK_00345	MNFPCIPK_01228	CJPFEPAH_00649	FOMHCHFB_00143	CHDHMKCB_00338	BCKDCEBC_00935	LGLHGMLA_01828	FNJFLCHE_00922	FLONKGFH_02610	NBFKMJME_03304	CEOAPLOP_00326	GCFMPAFD_03068	ENNJPADL_00733	BDOAJJKN_02240	OKIGKOIG_01431	FJLGJMNC_02208	DMMOADMI_02183	PMMFEGFG_00787	PCIOAIEM_00368	LLNKLGKD_00662	NHLPBNLN_01177	PFEPKGLM_00410	PFCKLCCG_01140	HCHNIKDP_00725	BECLGGIP_00129	FCPFCAJD_02962	BBKBLFJM_00224	KBFEOPKC_03199	NKMFPFLE_01430
group_7034		hypothetical protein	152	152	1	1	21857				371	980	975	EAJOIFCL_01427	CDOBCFCB_00078	DGDMJBFF_03684	JJLFHNFP_01207	JLDACJNJ_00222	MHJACBNM_00936	LMOAOPDH_00656	HFLNLJIK_00327	MNFPCIPK_01246	CJPFEPAH_00631	FOMHCHFB_00161	CHDHMKCB_00320	BCKDCEBC_00953	LGLHGMLA_01846	FNJFLCHE_00940	FLONKGFH_02592	NBFKMJME_03327	CEOAPLOP_00344	GCFMPAFD_03050	ENNJPADL_00751	BDOAJJKN_02262	OKIGKOIG_01413	FJLGJMNC_02190	DMMOADMI_02201	PMMFEGFG_00805	PCIOAIEM_00350	LLNKLGKD_00644	NHLPBNLN_01159	PFEPKGLM_00428	PFCKLCCG_01158	HCHNIKDP_00707	BECLGGIP_00110	FCPFCAJD_02980	BBKBLFJM_00206	KBFEOPKC_03217	NKMFPFLE_01412
group_7037		hypothetical protein	152	152	1	1	21503				308	575	572	EAJOIFCL_01444	CDOBCFCB_00062	DGDMJBFF_03666	JJLFHNFP_01191	JLDACJNJ_01771	MHJACBNM_01794	LMOAOPDH_01489	HFLNLJIK_00310	MNFPCIPK_01262	CJPFEPAH_01659	FOMHCHFB_00177	CHDHMKCB_00303	BCKDCEBC_00961	LGLHGMLA_01862	FNJFLCHE_00948	FLONKGFH_01964	NBFKMJME_03357	CEOAPLOP_00757	GCFMPAFD_03035	ENNJPADL_01621	BDOAJJKN_01506	OKIGKOIG_01827	FJLGJMNC_02173	DMMOADMI_03759	PMMFEGFG_01802	PCIOAIEM_00338	LLNKLGKD_00627	NHLPBNLN_01142	PFEPKGLM_00444	PFCKLCCG_01881	HCHNIKDP_00690	BECLGGIP_00093	FCPFCAJD_02997	BBKBLFJM_00189	KBFEOPKC_03234	NKMFPFLE_01376
group_7040		hypothetical protein	152	152	1	1	7543				419	473	472	EAJOIFCL_01457	CDOBCFCB_02132	DGDMJBFF_01369	JJLFHNFP_02040	JLDACJNJ_01107	MHJACBNM_02726	LMOAOPDH_01331	HFLNLJIK_02723	MNFPCIPK_00808	CJPFEPAH_02682	FOMHCHFB_03223	CHDHMKCB_00644	BCKDCEBC_02857	LGLHGMLA_01329	FNJFLCHE_02515	FLONKGFH_00379	NBFKMJME_02931	CEOAPLOP_02395	GCFMPAFD_01081	ENNJPADL_02918	BDOAJJKN_00558	OKIGKOIG_00703	FJLGJMNC_01429	DMMOADMI_02314	PMMFEGFG_00568	PCIOAIEM_00675	LLNKLGKD_01543	NHLPBNLN_00863	PFEPKGLM_01602	PFCKLCCG_00982	HCHNIKDP_02440	BECLGGIP_03033	FCPFCAJD_01669	BBKBLFJM_02665	KBFEOPKC_01634	NKMFPFLE_01281
group_7062		hypothetical protein	152	152	1	1	17877				443	443	443	EAJOIFCL_01535	CDOBCFCB_01070	DGDMJBFF_01026	JJLFHNFP_02174	JLDACJNJ_02787	MHJACBNM_01046	LMOAOPDH_01600	HFLNLJIK_01524	MNFPCIPK_01749	CJPFEPAH_01138	FOMHCHFB_00876	CHDHMKCB_00875	BCKDCEBC_00807	LGLHGMLA_02257	FNJFLCHE_00706	FLONKGFH_01284	NBFKMJME_02001	CEOAPLOP_01307	GCFMPAFD_02566	ENNJPADL_00927	BDOAJJKN_00907	OKIGKOIG_01303	FJLGJMNC_00635	DMMOADMI_03170	PMMFEGFG_01141	PCIOAIEM_00890	LLNKLGKD_01582	NHLPBNLN_00417	PFEPKGLM_01711	PFCKLCCG_01099	HCHNIKDP_03130	BECLGGIP_00820	FCPFCAJD_01170	BBKBLFJM_01618	KBFEOPKC_02021	NKMFPFLE_00052
group_7071		hypothetical protein	152	152	1	1	17942				371	371	371	EAJOIFCL_01622	CDOBCFCB_01038	DGDMJBFF_00995	JJLFHNFP_02142	JLDACJNJ_02827	MHJACBNM_01077	LMOAOPDH_02343	HFLNLJIK_01555	MNFPCIPK_01781	CJPFEPAH_01107	FOMHCHFB_00908	CHDHMKCB_00843	BCKDCEBC_00775	LGLHGMLA_02289	FNJFLCHE_00674	FLONKGFH_01315	NBFKMJME_02035	CEOAPLOP_01339	GCFMPAFD_02598	ENNJPADL_00895	BDOAJJKN_00875	OKIGKOIG_01334	FJLGJMNC_00604	DMMOADMI_03201	PMMFEGFG_01109	PCIOAIEM_00922	LLNKLGKD_01614	NHLPBNLN_00385	PFEPKGLM_01679	PFCKLCCG_01039	HCHNIKDP_03098	BECLGGIP_00852	FCPFCAJD_01201	BBKBLFJM_01587	KBFEOPKC_02107	NKMFPFLE_00084
group_7072		hypothetical protein	152	152	1	1	17946				824	887	886	EAJOIFCL_01626	CDOBCFCB_01034	DGDMJBFF_00991	JJLFHNFP_02138	JLDACJNJ_02831	MHJACBNM_01081	LMOAOPDH_02339	HFLNLJIK_01559	MNFPCIPK_01785	CJPFEPAH_01103	FOMHCHFB_00912	CHDHMKCB_00839	BCKDCEBC_00771	LGLHGMLA_02293	FNJFLCHE_00670	FLONKGFH_01319	NBFKMJME_02039	CEOAPLOP_01343	GCFMPAFD_02602	ENNJPADL_00891	BDOAJJKN_00871	OKIGKOIG_01338	FJLGJMNC_00600	DMMOADMI_03205	PMMFEGFG_01105	PCIOAIEM_00926	LLNKLGKD_01618	NHLPBNLN_00381	PFEPKGLM_01675	PFCKLCCG_01035	HCHNIKDP_03094	BECLGGIP_00856	FCPFCAJD_01205	BBKBLFJM_01583	KBFEOPKC_02111	NKMFPFLE_00088
group_7073		hypothetical protein	152	152	1	1	17951				107	107	107	EAJOIFCL_01630	CDOBCFCB_01030	DGDMJBFF_00987	JJLFHNFP_02134	JLDACJNJ_02835	MHJACBNM_01085	LMOAOPDH_02335	HFLNLJIK_01563	MNFPCIPK_01789	CJPFEPAH_01099	FOMHCHFB_00916	CHDHMKCB_00835	BCKDCEBC_00767	LGLHGMLA_02297	FNJFLCHE_00666	FLONKGFH_01323	NBFKMJME_03468	CEOAPLOP_02164	GCFMPAFD_02606	ENNJPADL_00887	BDOAJJKN_00867	OKIGKOIG_01342	FJLGJMNC_00596	DMMOADMI_03209	PMMFEGFG_01101	PCIOAIEM_00930	LLNKLGKD_01622	NHLPBNLN_00377	PFEPKGLM_01671	PFCKLCCG_01031	HCHNIKDP_03090	BECLGGIP_00860	FCPFCAJD_01209	BBKBLFJM_01579	KBFEOPKC_02115	NKMFPFLE_00092
cpkA_2		Carbamate kinase	152	152	1	1	18005				917	947	946	EAJOIFCL_01660	CDOBCFCB_00999	DGDMJBFF_00879	JJLFHNFP_02105	JLDACJNJ_01463	MHJACBNM_01466	LMOAOPDH_00962	HFLNLJIK_00742	MNFPCIPK_01819	CJPFEPAH_00492	FOMHCHFB_00964	CHDHMKCB_00795	BCKDCEBC_01562	LGLHGMLA_02327	FNJFLCHE_01549	FLONKGFH_01680	NBFKMJME_01264	CEOAPLOP_01628	GCFMPAFD_02639	ENNJPADL_01136	BDOAJJKN_01233	OKIGKOIG_01591	FJLGJMNC_00698	DMMOADMI_03237	PMMFEGFG_01677	PCIOAIEM_01341	LLNKLGKD_01072	NHLPBNLN_00348	PFEPKGLM_01424	PFCKLCCG_02803	HCHNIKDP_03058	BECLGGIP_02930	FCPFCAJD_01837	BBKBLFJM_02709	KBFEOPKC_02145	NKMFPFLE_00123
argF_2		Ornithine carbamoyltransferase	152	152	1	1	18007				632	1193	1189	EAJOIFCL_01662	CDOBCFCB_00997	DGDMJBFF_00877	JJLFHNFP_02103	JLDACJNJ_01461	MHJACBNM_01468	LMOAOPDH_00960	HFLNLJIK_00740	MNFPCIPK_01821	CJPFEPAH_00494	FOMHCHFB_00966	CHDHMKCB_00797	BCKDCEBC_01564	LGLHGMLA_02329	FNJFLCHE_01551	FLONKGFH_01682	NBFKMJME_01261	CEOAPLOP_01626	GCFMPAFD_02641	ENNJPADL_01134	BDOAJJKN_01235	OKIGKOIG_01589	FJLGJMNC_00696	DMMOADMI_03239	PMMFEGFG_01675	PCIOAIEM_01343	LLNKLGKD_01074	NHLPBNLN_00346	PFEPKGLM_01422	PFCKLCCG_02805	HCHNIKDP_03056	BECLGGIP_02928	FCPFCAJD_01835	BBKBLFJM_02707	KBFEOPKC_02147	NKMFPFLE_00125
group_7083		hypothetical protein	152	152	1	1	18010				620	650	649	EAJOIFCL_01665	CDOBCFCB_00994	DGDMJBFF_00874	JJLFHNFP_02100	JLDACJNJ_01458	MHJACBNM_01471	LMOAOPDH_00957	HFLNLJIK_00737	MNFPCIPK_01824	CJPFEPAH_00497	FOMHCHFB_00969	CHDHMKCB_00800	BCKDCEBC_01567	LGLHGMLA_02332	FNJFLCHE_01554	FLONKGFH_01685	NBFKMJME_01257	CEOAPLOP_01623	GCFMPAFD_02644	ENNJPADL_01131	BDOAJJKN_01238	OKIGKOIG_01586	FJLGJMNC_00693	DMMOADMI_03242	PMMFEGFG_01672	PCIOAIEM_01346	LLNKLGKD_01077	NHLPBNLN_00343	PFEPKGLM_01419	PFCKLCCG_02808	HCHNIKDP_03053	BECLGGIP_02925	FCPFCAJD_01832	BBKBLFJM_02704	KBFEOPKC_02150	NKMFPFLE_00128
group_7096		hypothetical protein	152	152	1	1	22796				326	326	326	EAJOIFCL_01739	CDOBCFCB_02545	DGDMJBFF_03254	JJLFHNFP_01399	JLDACJNJ_00388	MHJACBNM_00544	LMOAOPDH_02929	HFLNLJIK_00461	MNFPCIPK_02269	CJPFEPAH_00783	FOMHCHFB_02761	CHDHMKCB_01696	BCKDCEBC_02072	LGLHGMLA_02558	FNJFLCHE_03020	FLONKGFH_01136	NBFKMJME_00957	CEOAPLOP_00612	GCFMPAFD_00853	ENNJPADL_03427	BDOAJJKN_03062	OKIGKOIG_02740	FJLGJMNC_00863	DMMOADMI_00997	PMMFEGFG_00393	PCIOAIEM_00290	LLNKLGKD_00112	NHLPBNLN_02752	PFEPKGLM_00099	PFCKLCCG_03243	HCHNIKDP_02821	BECLGGIP_02757	FCPFCAJD_02081	BBKBLFJM_03869	KBFEOPKC_03412	NKMFPFLE_02523
malK_13		Trehalose/maltose import ATP-binding protein MalK	152	152	1	1	22711				470	1808	1799	EAJOIFCL_01775	CDOBCFCB_02507	DGDMJBFF_03291	JJLFHNFP_01434	JLDACJNJ_00418	MHJACBNM_00515	LMOAOPDH_01015	HFLNLJIK_00491	MNFPCIPK_00974	CJPFEPAH_00754	FOMHCHFB_02795	CHDHMKCB_01664	BCKDCEBC_02102	LGLHGMLA_00834	FNJFLCHE_02990	FLONKGFH_01171	NBFKMJME_00993	CEOAPLOP_01746	GCFMPAFD_00894	ENNJPADL_03392	BDOAJJKN_00666	OKIGKOIG_00868	FJLGJMNC_00934	DMMOADMI_00962	PMMFEGFG_00428	PCIOAIEM_00786	LLNKLGKD_00147	NHLPBNLN_02717	PFEPKGLM_00064	PFCKLCCG_03209	HCHNIKDP_01730	BECLGGIP_01519	FCPFCAJD_02046	BBKBLFJM_03030	KBFEOPKC_03377	NKMFPFLE_02485
group_7109		hypothetical protein	152	152	1	1	22273				449	449	449	EAJOIFCL_01794	CDOBCFCB_00294	DGDMJBFF_00174	JJLFHNFP_01773	JLDACJNJ_00087	MHJACBNM_00763	LMOAOPDH_01816	HFLNLJIK_00226	MNFPCIPK_01104	CJPFEPAH_01001	FOMHCHFB_00019	CHDHMKCB_01091	BCKDCEBC_02299	LGLHGMLA_01704	FNJFLCHE_01869	FLONKGFH_02736	NBFKMJME_03974	CEOAPLOP_01862	GCFMPAFD_02075	ENNJPADL_03123	BDOAJJKN_02106	OKIGKOIG_02920	FJLGJMNC_01069	DMMOADMI_02060	PMMFEGFG_03403	PCIOAIEM_01104	LLNKLGKD_02448	NHLPBNLN_01302	PFEPKGLM_01306	PFCKLCCG_02679	HCHNIKDP_02680	BECLGGIP_00255	FCPFCAJD_01324	BBKBLFJM_02005	KBFEOPKC_03044	NKMFPFLE_01622
pdxT		Pyridoxal 5'-phosphate synthase subunit PdxT	152	152	1	1	12894				596	596	596	EAJOIFCL_01881	CDOBCFCB_02997	DGDMJBFF_01799	JJLFHNFP_02351	JLDACJNJ_01067	MHJACBNM_02373	LMOAOPDH_01349	HFLNLJIK_01061	MNFPCIPK_00465	CJPFEPAH_02383	FOMHCHFB_02525	CHDHMKCB_01449	BCKDCEBC_03022	LGLHGMLA_00414	FNJFLCHE_02768	FLONKGFH_01335	NBFKMJME_01828	CEOAPLOP_01408	GCFMPAFD_01635	ENNJPADL_00050	BDOAJJKN_00351	OKIGKOIG_00477	FJLGJMNC_02777	DMMOADMI_01235	PMMFEGFG_01566	PCIOAIEM_00546	LLNKLGKD_00935	NHLPBNLN_01986	PFEPKGLM_00903	PFCKLCCG_00882	HCHNIKDP_00547	BECLGGIP_00366	FCPFCAJD_00596	BBKBLFJM_00892	KBFEOPKC_01369	NKMFPFLE_00509
group_7121		hypothetical protein	152	152	1	1	12884				716	893	890	EAJOIFCL_01886	CDOBCFCB_02992	DGDMJBFF_01804	JJLFHNFP_02346	JLDACJNJ_01062	MHJACBNM_02368	LMOAOPDH_01344	HFLNLJIK_01056	MNFPCIPK_00470	CJPFEPAH_02388	FOMHCHFB_02520	CHDHMKCB_01454	BCKDCEBC_03017	LGLHGMLA_00419	FNJFLCHE_02763	FLONKGFH_02589	NBFKMJME_01822	CEOAPLOP_01413	GCFMPAFD_01640	ENNJPADL_00055	BDOAJJKN_00357	OKIGKOIG_00482	FJLGJMNC_02772	DMMOADMI_01230	PMMFEGFG_01561	PCIOAIEM_00551	LLNKLGKD_00940	NHLPBNLN_01981	PFEPKGLM_00898	PFCKLCCG_00877	HCHNIKDP_00542	BECLGGIP_00371	FCPFCAJD_00601	BBKBLFJM_00897	KBFEOPKC_01364	NKMFPFLE_00504
group_7137		hypothetical protein	152	152	1	1	22909				821	821	821	EAJOIFCL_01950	CDOBCFCB_02625	DGDMJBFF_03186	JJLFHNFP_01320	JLDACJNJ_02704	MHJACBNM_00807	LMOAOPDH_03007	HFLNLJIK_00805	MNFPCIPK_02349	CJPFEPAH_01039	FOMHCHFB_02082	CHDHMKCB_01774	BCKDCEBC_00867	LGLHGMLA_02638	FNJFLCHE_00854	FLONKGFH_01055	NBFKMJME_00842	CEOAPLOP_01711	GCFMPAFD_00773	ENNJPADL_00636	BDOAJJKN_02975	OKIGKOIG_02660	FJLGJMNC_00472	DMMOADMI_00740	PMMFEGFG_00313	PCIOAIEM_00212	LLNKLGKD_00030	NHLPBNLN_02832	PFEPKGLM_00181	PFCKLCCG_01224	HCHNIKDP_02901	BECLGGIP_02677	FCPFCAJD_02161	BBKBLFJM_01363	KBFEOPKC_03492	NKMFPFLE_02606
group_7140		Aromatic-amino-acid aminotransferase 2	152	152	1	1	22880				563	1115	1107	EAJOIFCL_01969	CDOBCFCB_02607	DGDMJBFF_03198	JJLFHNFP_01338	JLDACJNJ_02721	MHJACBNM_00825	LMOAOPDH_02990	HFLNLJIK_00788	MNFPCIPK_02331	CJPFEPAH_01057	FOMHCHFB_02064	CHDHMKCB_01756	BCKDCEBC_00850	LGLHGMLA_02620	FNJFLCHE_00837	FLONKGFH_01075	NBFKMJME_00866	CEOAPLOP_00675	GCFMPAFD_00792	ENNJPADL_03490	BDOAJJKN_02997	OKIGKOIG_02678	FJLGJMNC_00489	DMMOADMI_00758	PMMFEGFG_00332	PCIOAIEM_00229	LLNKLGKD_00048	NHLPBNLN_02813	PFEPKGLM_00163	PFCKLCCG_01243	HCHNIKDP_02882	BECLGGIP_02696	FCPFCAJD_02142	BBKBLFJM_03808	KBFEOPKC_03473	NKMFPFLE_02587
group_7204		hypothetical protein	152	152	1	1	25459				1385	1397	1396	EAJOIFCL_02328	CDOBCFCB_01504	DGDMJBFF_02488	JJLFHNFP_00525	JLDACJNJ_02290	MHJACBNM_02196	LMOAOPDH_02084	HFLNLJIK_01169	MNFPCIPK_02801	CJPFEPAH_02283	FOMHCHFB_02872	CHDHMKCB_02776	BCKDCEBC_00573	LGLHGMLA_02746	FNJFLCHE_00472	FLONKGFH_02870	NBFKMJME_03570	CEOAPLOP_02741	GCFMPAFD_00079	ENNJPADL_00563	BDOAJJKN_03283	OKIGKOIG_00616	FJLGJMNC_00424	DMMOADMI_03421	PMMFEGFG_03145	PCIOAIEM_02820	LLNKLGKD_01422	NHLPBNLN_03227	PFEPKGLM_01522	PFCKLCCG_02479	HCHNIKDP_00331	BECLGGIP_01894	FCPFCAJD_03147	BBKBLFJM_01940	KBFEOPKC_00689	NKMFPFLE_03204
group_7205		hypothetical protein	152	152	1	1	25454				794	794	794	EAJOIFCL_02333	CDOBCFCB_01499	DGDMJBFF_02493	JJLFHNFP_00530	JLDACJNJ_02285	MHJACBNM_02201	LMOAOPDH_02079	HFLNLJIK_01174	MNFPCIPK_02796	CJPFEPAH_02288	FOMHCHFB_02877	CHDHMKCB_02781	BCKDCEBC_00578	LGLHGMLA_02751	FNJFLCHE_00477	FLONKGFH_02875	NBFKMJME_03575	CEOAPLOP_02746	GCFMPAFD_00084	ENNJPADL_00558	BDOAJJKN_03278	OKIGKOIG_00621	FJLGJMNC_00419	DMMOADMI_03416	PMMFEGFG_03150	PCIOAIEM_02825	LLNKLGKD_01417	NHLPBNLN_03232	PFEPKGLM_01527	PFCKLCCG_02474	HCHNIKDP_00326	BECLGGIP_01889	FCPFCAJD_03142	BBKBLFJM_01935	KBFEOPKC_00684	NKMFPFLE_03199
group_7210		hypothetical protein	152	152	1	1	25428			Hypothetical protein with no hits to refseq/uniprot/clusters/cdd/tigrfams/pfam overlapping another protein with hits	1061	1385	1381	EAJOIFCL_02355	CDOBCFCB_01477	DGDMJBFF_02516	JJLFHNFP_00552	JLDACJNJ_00742	MHJACBNM_02223	LMOAOPDH_03191	HFLNLJIK_01196	MNFPCIPK_02774	CJPFEPAH_02310	FOMHCHFB_01135	CHDHMKCB_02803	BCKDCEBC_00608	LGLHGMLA_02773	FNJFLCHE_00507	FLONKGFH_02897	NBFKMJME_03602	CEOAPLOP_02768	GCFMPAFD_00106	ENNJPADL_00536	BDOAJJKN_03253	OKIGKOIG_00643	FJLGJMNC_00397	DMMOADMI_03394	PMMFEGFG_03172	PCIOAIEM_01405	LLNKLGKD_01395	NHLPBNLN_03254	PFEPKGLM_01549	PFCKLCCG_02452	HCHNIKDP_00304	BECLGGIP_01867	FCPFCAJD_03120	BBKBLFJM_01912	KBFEOPKC_00662	NKMFPFLE_03177
group_7220		Large-conductance mechanosensitive channel MscMJLR	152	152	1	1	23558				671	887	885	EAJOIFCL_02390	CDOBCFCB_01120	DGDMJBFF_02841	JJLFHNFP_00886	JLDACJNJ_00937	MHJACBNM_02945	LMOAOPDH_03274	HFLNLJIK_03158	MNFPCIPK_03071	CJPFEPAH_02897	FOMHCHFB_03227	CHDHMKCB_02342	BCKDCEBC_01179	LGLHGMLA_00032	FNJFLCHE_01166	FLONKGFH_02092	NBFKMJME_03225	CEOAPLOP_02070	GCFMPAFD_00461	ENNJPADL_01919	BDOAJJKN_02319	OKIGKOIG_02320	FJLGJMNC_01800	DMMOADMI_02741	PMMFEGFG_00081	PCIOAIEM_02510	LLNKLGKD_00744	NHLPBNLN_02165	PFEPKGLM_00620	PFCKLCCG_00774	HCHNIKDP_01207	BECLGGIP_01089	FCPFCAJD_00501	BBKBLFJM_00318	KBFEOPKC_00191	NKMFPFLE_02860
fprA_1		Type A flavoprotein FprA	152	152	1	1	23932				236	1205	1198	EAJOIFCL_02520	CDOBCFCB_01183	DGDMJBFF_02781	JJLFHNFP_00972	JLDACJNJ_02622	MHJACBNM_02883	LMOAOPDH_03211	HFLNLJIK_03095	MNFPCIPK_03129	CJPFEPAH_02835	FOMHCHFB_03313	CHDHMKCB_02405	BCKDCEBC_01117	LGLHGMLA_00090	FNJFLCHE_01104	FLONKGFH_03142	NBFKMJME_01744	CEOAPLOP_03142	GCFMPAFD_00330	ENNJPADL_02602	BDOAJJKN_00725	OKIGKOIG_01411	FJLGJMNC_01862	DMMOADMI_00294	PMMFEGFG_02028	PCIOAIEM_02567	LLNKLGKD_01737	NHLPBNLN_00098	PFEPKGLM_01148	PFCKLCCG_01646	HCHNIKDP_00076	BECLGGIP_01015	FCPFCAJD_00746	BBKBLFJM_00385	KBFEOPKC_00321	NKMFPFLE_02926
group_7237		hypothetical protein	152	152	1	1	15847				821	923	823	EAJOIFCL_02525	CDOBCFCB_02249	DGDMJBFF_01227	JJLFHNFP_02661	JLDACJNJ_00281	MHJACBNM_01699	LMOAOPDH_02366	HFLNLJIK_02373	MNFPCIPK_01311	CJPFEPAH_01605	FOMHCHFB_00743	CHDHMKCB_02057	BCKDCEBC_01787	LGLHGMLA_00280	FNJFLCHE_01760	FLONKGFH_02980	NBFKMJME_02101	CEOAPLOP_02528	GCFMPAFD_02903	ENNJPADL_00376	BDOAJJKN_00993	OKIGKOIG_01864	FJLGJMNC_02692	DMMOADMI_02420	PMMFEGFG_01297	PCIOAIEM_01588	LLNKLGKD_02692	NHLPBNLN_01796	PFEPKGLM_00012	PFCKLCCG_03105	HCHNIKDP_01793	BECLGGIP_01024	FCPFCAJD_01875	BBKBLFJM_01038	KBFEOPKC_01830	NKMFPFLE_01170
group_7238		hypothetical protein	152	152	1	1	15838				668	668	668	EAJOIFCL_02533	CDOBCFCB_02257	DGDMJBFF_01219	JJLFHNFP_02669	JLDACJNJ_00289	MHJACBNM_01707	LMOAOPDH_02358	HFLNLJIK_02365	MNFPCIPK_01319	CJPFEPAH_01613	FOMHCHFB_00751	CHDHMKCB_02065	BCKDCEBC_01795	LGLHGMLA_00288	FNJFLCHE_01752	FLONKGFH_02988	NBFKMJME_02111	CEOAPLOP_02536	GCFMPAFD_02911	ENNJPADL_00368	BDOAJJKN_01001	OKIGKOIG_01856	FJLGJMNC_02684	DMMOADMI_02412	PMMFEGFG_01305	PCIOAIEM_01596	LLNKLGKD_02684	NHLPBNLN_01804	PFEPKGLM_00004	PFCKLCCG_03097	HCHNIKDP_01785	BECLGGIP_01032	FCPFCAJD_01883	BBKBLFJM_01046	KBFEOPKC_01838	NKMFPFLE_01162
group_7239		hypothetical protein	152	152	1	1	15790				551	551	551	EAJOIFCL_02548	CDOBCFCB_02272	DGDMJBFF_01203	JJLFHNFP_01486	JLDACJNJ_02204	MHJACBNM_01722	LMOAOPDH_02309	HFLNLJIK_02350	MNFPCIPK_01334	CJPFEPAH_01628	FOMHCHFB_00766	CHDHMKCB_02080	BCKDCEBC_01814	LGLHGMLA_00303	FNJFLCHE_02811	FLONKGFH_03003	NBFKMJME_02131	CEOAPLOP_01456	GCFMPAFD_02926	ENNJPADL_00353	BDOAJJKN_01020	OKIGKOIG_00302	FJLGJMNC_02669	DMMOADMI_00938	PMMFEGFG_01320	PCIOAIEM_01616	LLNKLGKD_00571	NHLPBNLN_00551	PFEPKGLM_00955	PFCKLCCG_03080	HCHNIKDP_01142	BECLGGIP_01047	FCPFCAJD_01798	BBKBLFJM_01061	KBFEOPKC_01853	NKMFPFLE_01145
dapL_1		LL-diaminopimelate aminotransferase	152	152	1	1	15789				1205	1205	1205	EAJOIFCL_02549	CDOBCFCB_02273	DGDMJBFF_01202	JJLFHNFP_01487	JLDACJNJ_02203	MHJACBNM_01723	LMOAOPDH_02308	HFLNLJIK_02349	MNFPCIPK_01335	CJPFEPAH_01629	FOMHCHFB_00767	CHDHMKCB_02081	BCKDCEBC_01815	LGLHGMLA_00304	FNJFLCHE_02812	FLONKGFH_03004	NBFKMJME_02132	CEOAPLOP_01457	GCFMPAFD_02927	ENNJPADL_00352	BDOAJJKN_01021	OKIGKOIG_00301	FJLGJMNC_02668	DMMOADMI_00937	PMMFEGFG_01321	PCIOAIEM_01617	LLNKLGKD_00570	NHLPBNLN_00552	PFEPKGLM_00956	PFCKLCCG_03079	HCHNIKDP_01141	BECLGGIP_01048	FCPFCAJD_01797	BBKBLFJM_01062	KBFEOPKC_01854	NKMFPFLE_01144
group_7255		hypothetical protein	152	152	1	1	15678				107	266	264	EAJOIFCL_02617	CDOBCFCB_02340	DGDMJBFF_01125	JJLFHNFP_01554	JLDACJNJ_01522	MHJACBNM_00406	LMOAOPDH_02255	HFLNLJIK_02290	MNFPCIPK_01943	CJPFEPAH_00402	FOMHCHFB_00670	CHDHMKCB_02140	BCKDCEBC_01874	LGLHGMLA_00365	FNJFLCHE_02871	FLONKGFH_03071	NBFKMJME_02193	CEOAPLOP_03688	GCFMPAFD_02994	ENNJPADL_00302	BDOAJJKN_01092	OKIGKOIG_00234	FJLGJMNC_02609	DMMOADMI_00877	PMMFEGFG_01381	PCIOAIEM_01678	LLNKLGKD_00512	NHLPBNLN_00612	PFEPKGLM_01014	PFCKLCCG_00716	HCHNIKDP_01557	BECLGGIP_01567	FCPFCAJD_00400	BBKBLFJM_02129	KBFEOPKC_01921	NKMFPFLE_01071
tdh_2		L-threonine 3-dehydrogenase	152	152	1	1	15633				653	1049	1046	EAJOIFCL_02640	CDOBCFCB_02362	DGDMJBFF_01102	JJLFHNFP_01591	JLDACJNJ_00638	MHJACBNM_00422	LMOAOPDH_02225	HFLNLJIK_02274	MNFPCIPK_00680	CJPFEPAH_00418	FOMHCHFB_00837	CHDHMKCB_02156	BCKDCEBC_01890	LGLHGMLA_00729	FNJFLCHE_02887	FLONKGFH_00686	NBFKMJME_01087	CEOAPLOP_03671	GCFMPAFD_01822	ENNJPADL_00285	BDOAJJKN_01110	OKIGKOIG_00931	FJLGJMNC_02593	DMMOADMI_01045	PMMFEGFG_01398	PCIOAIEM_01708	LLNKLGKD_01838	NHLPBNLN_01820	PFEPKGLM_01850	PFCKLCCG_00699	HCHNIKDP_00931	BECLGGIP_00705	FCPFCAJD_00417	BBKBLFJM_00669	KBFEOPKC_01944	NKMFPFLE_01034
ileS_2		Isoleucine--tRNA ligase	152	152	1	1	15609				2021	2648	2643	EAJOIFCL_02659	CDOBCFCB_02381	DGDMJBFF_01083	JJLFHNFP_01610	JLDACJNJ_00619	MHJACBNM_00441	LMOAOPDH_02206	HFLNLJIK_02255	MNFPCIPK_00699	CJPFEPAH_00437	FOMHCHFB_01522	CHDHMKCB_02175	BCKDCEBC_01909	LGLHGMLA_00710	FNJFLCHE_02906	FLONKGFH_00705	NBFKMJME_01062	CEOAPLOP_03652	GCFMPAFD_01803	ENNJPADL_00266	BDOAJJKN_01131	OKIGKOIG_00912	FJLGJMNC_02574	DMMOADMI_01064	PMMFEGFG_01417	PCIOAIEM_01724	LLNKLGKD_01819	NHLPBNLN_01839	PFEPKGLM_01869	PFCKLCCG_00680	HCHNIKDP_00950	BECLGGIP_00686	FCPFCAJD_00436	BBKBLFJM_00688	KBFEOPKC_01963	NKMFPFLE_01014
group_7276		hypothetical protein	152	152	1	1	15597				161	170	161	EAJOIFCL_02668	CDOBCFCB_02390	DGDMJBFF_01075	JJLFHNFP_01619	JLDACJNJ_00611	MHJACBNM_00450	LMOAOPDH_02198	HFLNLJIK_02247	MNFPCIPK_00708	CJPFEPAH_00446	FOMHCHFB_01513	CHDHMKCB_02183	BCKDCEBC_01917	LGLHGMLA_00701	FNJFLCHE_02914	FLONKGFH_00714	NBFKMJME_01052	CEOAPLOP_03643	GCFMPAFD_01794	ENNJPADL_00189	BDOAJJKN_01140	OKIGKOIG_00903	FJLGJMNC_02566	DMMOADMI_01073	PMMFEGFG_01426	PCIOAIEM_01732	LLNKLGKD_01810	NHLPBNLN_01848	PFEPKGLM_01878	PFCKLCCG_00671	HCHNIKDP_00959	BECLGGIP_00677	FCPFCAJD_00445	BBKBLFJM_00697	KBFEOPKC_01972	NKMFPFLE_01005
group_7278		hypothetical protein	152	152	1	1	15586				539	893	890	EAJOIFCL_02678	CDOBCFCB_02400	DGDMJBFF_01065	JJLFHNFP_01629	JLDACJNJ_00601	MHJACBNM_00460	LMOAOPDH_02188	HFLNLJIK_02236	MNFPCIPK_00718	CJPFEPAH_00456	FOMHCHFB_01503	CHDHMKCB_02193	BCKDCEBC_01927	LGLHGMLA_00691	FNJFLCHE_02924	FLONKGFH_00724	NBFKMJME_01041	CEOAPLOP_03633	GCFMPAFD_01784	ENNJPADL_00179	BDOAJJKN_01150	OKIGKOIG_00893	FJLGJMNC_02556	DMMOADMI_01083	PMMFEGFG_01436	PCIOAIEM_01742	LLNKLGKD_02961	NHLPBNLN_01858	PFEPKGLM_03000	PFCKLCCG_00661	HCHNIKDP_00969	BECLGGIP_00667	FCPFCAJD_00455	BBKBLFJM_00707	KBFEOPKC_01982	NKMFPFLE_00995
group_7293		hypothetical protein	152	152	1	1	7220				311	362	361	EAJOIFCL_02811	CDOBCFCB_02171	DGDMJBFF_01308	JJLFHNFP_02829	JLDACJNJ_02309	MHJACBNM_02599	LMOAOPDH_00549	HFLNLJIK_02636	MNFPCIPK_00866	CJPFEPAH_02809	FOMHCHFB_03024	CHDHMKCB_00686	BCKDCEBC_02756	LGLHGMLA_01370	FNJFLCHE_02616	FLONKGFH_00412	NBFKMJME_02563	CEOAPLOP_02434	GCFMPAFD_01910	ENNJPADL_01769	BDOAJJKN_00518	OKIGKOIG_00741	FJLGJMNC_01604	DMMOADMI_02460	PMMFEGFG_00603	PCIOAIEM_01785	LLNKLGKD_01505	NHLPBNLN_00902	PFEPKGLM_01640	PFCKLCCG_00943	HCHNIKDP_02533	BECLGGIP_03067	FCPFCAJD_01703	BBKBLFJM_03182	KBFEOPKC_01747	NKMFPFLE_01249
group_7303		hypothetical protein	152	152	1	1	7517				242	242	242	EAJOIFCL_02898	CDOBCFCB_02149	DGDMJBFF_01351	JJLFHNFP_02057	JLDACJNJ_01087	MHJACBNM_02709	LMOAOPDH_01311	HFLNLJIK_02706	MNFPCIPK_00825	CJPFEPAH_02699	FOMHCHFB_02310	CHDHMKCB_00664	BCKDCEBC_02837	LGLHGMLA_01346	FNJFLCHE_02535	FLONKGFH_00397	NBFKMJME_02547	CEOAPLOP_02418	GCFMPAFD_01058	ENNJPADL_02895	BDOAJJKN_00534	OKIGKOIG_00725	FJLGJMNC_01446	DMMOADMI_02296	PMMFEGFG_00586	PCIOAIEM_00696	LLNKLGKD_01521	NHLPBNLN_00886	PFEPKGLM_01624	PFCKLCCG_00959	HCHNIKDP_02463	BECLGGIP_03051	FCPFCAJD_01687	BBKBLFJM_02647	KBFEOPKC_01660	NKMFPFLE_01264
group_7305		hypothetical protein	152	152	1	1	7526				1199	1199	1199	EAJOIFCL_02906	CDOBCFCB_02142	DGDMJBFF_01358	JJLFHNFP_02050	JLDACJNJ_01094	MHJACBNM_02716	LMOAOPDH_01318	HFLNLJIK_02713	MNFPCIPK_00818	CJPFEPAH_02692	FOMHCHFB_02317	CHDHMKCB_00657	BCKDCEBC_02844	LGLHGMLA_01339	FNJFLCHE_02528	FLONKGFH_00389	NBFKMJME_02915	CEOAPLOP_02410	GCFMPAFD_01066	ENNJPADL_02903	BDOAJJKN_00542	OKIGKOIG_00718	FJLGJMNC_01439	DMMOADMI_02304	PMMFEGFG_00578	PCIOAIEM_00688	LLNKLGKD_01528	NHLPBNLN_00878	PFEPKGLM_01617	PFCKLCCG_00967	HCHNIKDP_02455	BECLGGIP_03043	FCPFCAJD_01679	BBKBLFJM_02655	KBFEOPKC_01652	NKMFPFLE_01271
group_7306		putative ABC transporter ATP-binding protein	152	152	1	1	7527				527	782	778	EAJOIFCL_02907	CDOBCFCB_02141	DGDMJBFF_01359	JJLFHNFP_02049	JLDACJNJ_01095	MHJACBNM_02717	LMOAOPDH_01319	HFLNLJIK_02714	MNFPCIPK_00817	CJPFEPAH_02691	FOMHCHFB_02318	CHDHMKCB_00656	BCKDCEBC_02845	LGLHGMLA_01338	FNJFLCHE_02527	FLONKGFH_00388	NBFKMJME_02916	CEOAPLOP_02409	GCFMPAFD_01067	ENNJPADL_02904	BDOAJJKN_00543	OKIGKOIG_00717	FJLGJMNC_01438	DMMOADMI_02305	PMMFEGFG_00577	PCIOAIEM_00687	LLNKLGKD_01529	NHLPBNLN_00877	PFEPKGLM_01616	PFCKLCCG_00968	HCHNIKDP_02454	BECLGGIP_03042	FCPFCAJD_01678	BBKBLFJM_02656	KBFEOPKC_01651	NKMFPFLE_01272
group_7314		hypothetical protein	152	152	1	1	4722				572	572	572	EAJOIFCL_02995	CDOBCFCB_00481	DGDMJBFF_00265	JJLFHNFP_00412	JLDACJNJ_02876	MHJACBNM_00585	LMOAOPDH_01617	HFLNLJIK_00125	MNFPCIPK_00055	CJPFEPAH_00823	FOMHCHFB_02964	CHDHMKCB_01191	BCKDCEBC_00035	LGLHGMLA_01047	FNJFLCHE_00035	FLONKGFH_00811	NBFKMJME_01583	CEOAPLOP_03513	GCFMPAFD_01424	ENNJPADL_01847	BDOAJJKN_01736	OKIGKOIG_00403	FJLGJMNC_01201	DMMOADMI_00683	PMMFEGFG_00478	PCIOAIEM_01004	LLNKLGKD_00238	NHLPBNLN_00692	PFEPKGLM_00256	PFCKLCCG_00363	HCHNIKDP_00843	BECLGGIP_00727	FCPFCAJD_01101	BBKBLFJM_00141	KBFEOPKC_02781	NKMFPFLE_01781
sudB		Sulfide dehydrogenase subunit beta	152	152	1	1	4742				521	890	887	EAJOIFCL_03003	CDOBCFCB_00489	DGDMJBFF_00274	JJLFHNFP_00404	JLDACJNJ_02885	MHJACBNM_01387	LMOAOPDH_02725	HFLNLJIK_00112	MNFPCIPK_00063	CJPFEPAH_01424	FOMHCHFB_02956	CHDHMKCB_01204	BCKDCEBC_00049	LGLHGMLA_01055	FNJFLCHE_00049	FLONKGFH_02217	NBFKMJME_02893	CEOAPLOP_03525	GCFMPAFD_02551	ENNJPADL_01509	BDOAJJKN_01723	OKIGKOIG_00415	FJLGJMNC_01214	DMMOADMI_01249	PMMFEGFG_03074	PCIOAIEM_00991	LLNKLGKD_00225	NHLPBNLN_02857	PFEPKGLM_00243	PFCKLCCG_00355	HCHNIKDP_01880	BECLGGIP_02489	FCPFCAJD_01093	BBKBLFJM_00133	KBFEOPKC_02773	NKMFPFLE_01789
group_7318		hypothetical protein	152	152	1	1	4775				296	644	641	EAJOIFCL_03018	CDOBCFCB_00503	DGDMJBFF_00288	JJLFHNFP_00390	JLDACJNJ_02900	MHJACBNM_01373	LMOAOPDH_02740	HFLNLJIK_00098	MNFPCIPK_00078	CJPFEPAH_01410	FOMHCHFB_02942	CHDHMKCB_01218	BCKDCEBC_00064	LGLHGMLA_01070	FNJFLCHE_00064	FLONKGFH_01710	NBFKMJME_02909	CEOAPLOP_03540	GCFMPAFD_02537	ENNJPADL_01494	BDOAJJKN_01706	OKIGKOIG_03144	FJLGJMNC_01228	DMMOADMI_01263	PMMFEGFG_03060	PCIOAIEM_00977	LLNKLGKD_00211	NHLPBNLN_02871	PFEPKGLM_00228	PFCKLCCG_00340	HCHNIKDP_02151	BECLGGIP_02503	FCPFCAJD_00332	BBKBLFJM_00118	KBFEOPKC_02758	NKMFPFLE_01804
group_7321		hypothetical protein	152	152	1	1	4856				278	461	459	EAJOIFCL_03045	CDOBCFCB_00530	DGDMJBFF_00319	JJLFHNFP_00364	JLDACJNJ_02929	MHJACBNM_01343	LMOAOPDH_02768	HFLNLJIK_00067	MNFPCIPK_00107	CJPFEPAH_01380	FOMHCHFB_03213	CHDHMKCB_01250	BCKDCEBC_00092	LGLHGMLA_01099	FNJFLCHE_00092	FLONKGFH_01740	NBFKMJME_03065	CEOAPLOP_02915	GCFMPAFD_02510	ENNJPADL_01467	BDOAJJKN_01676	OKIGKOIG_03171	FJLGJMNC_01257	DMMOADMI_01292	PMMFEGFG_03033	PCIOAIEM_00949	LLNKLGKD_02078	NHLPBNLN_02899	PFEPKGLM_02507	PFCKLCCG_00313	HCHNIKDP_02124	BECLGGIP_02532	FCPFCAJD_00305	BBKBLFJM_00089	KBFEOPKC_02731	NKMFPFLE_01833
group_7350		hypothetical protein	152	152	1	1	20766				218	218	218	EAJOIFCL_03211	CDOBCFCB_02441	DGDMJBFF_03424	JJLFHNFP_02566	JLDACJNJ_01959	MHJACBNM_01601	LMOAOPDH_01273	HFLNLJIK_01435	MNFPCIPK_01536	CJPFEPAH_01517	FOMHCHFB_01182	CHDHMKCB_00909	BCKDCEBC_02170	LGLHGMLA_01513	FNJFLCHE_01599	FLONKGFH_00936	NBFKMJME_01721	CEOAPLOP_01361	GCFMPAFD_01324	ENNJPADL_01070	BDOAJJKN_00230	OKIGKOIG_01529	FJLGJMNC_00740	DMMOADMI_01761	PMMFEGFG_01821	PCIOAIEM_00633	LLNKLGKD_01884	NHLPBNLN_01055	PFEPKGLM_01901	PFCKLCCG_01755	HCHNIKDP_01059	BECLGGIP_01311	FCPFCAJD_01757	BBKBLFJM_01531	KBFEOPKC_03308	NKMFPFLE_00287
group_7354		hypothetical protein	152	152	1	1	20751				422	869	866	EAJOIFCL_03221	CDOBCFCB_02431	DGDMJBFF_03434	JJLFHNFP_02556	JLDACJNJ_01969	MHJACBNM_01591	LMOAOPDH_01263	HFLNLJIK_01425	MNFPCIPK_01526	CJPFEPAH_01507	FOMHCHFB_01192	CHDHMKCB_00919	BCKDCEBC_02180	LGLHGMLA_01503	FNJFLCHE_01609	FLONKGFH_00926	NBFKMJME_01709	CEOAPLOP_01371	GCFMPAFD_01334	ENNJPADL_01080	BDOAJJKN_00219	OKIGKOIG_01539	FJLGJMNC_00750	DMMOADMI_01751	PMMFEGFG_01831	PCIOAIEM_00623	LLNKLGKD_01874	NHLPBNLN_01065	PFEPKGLM_01911	PFCKLCCG_01765	HCHNIKDP_01069	BECLGGIP_01321	FCPFCAJD_01747	BBKBLFJM_01541	KBFEOPKC_03298	NKMFPFLE_00275
group_7356		hypothetical protein	152	152	1	1	20734				185	665	661	EAJOIFCL_03231	CDOBCFCB_02421	DGDMJBFF_03445	JJLFHNFP_02546	JLDACJNJ_02243	MHJACBNM_01581	LMOAOPDH_01253	HFLNLJIK_01415	MNFPCIPK_01516	CJPFEPAH_01497	FOMHCHFB_01202	CHDHMKCB_00929	BCKDCEBC_02190	LGLHGMLA_01493	FNJFLCHE_01619	FLONKGFH_00916	NBFKMJME_01696	CEOAPLOP_01381	GCFMPAFD_01344	ENNJPADL_01090	BDOAJJKN_00208	OKIGKOIG_01549	FJLGJMNC_00760	DMMOADMI_01741	PMMFEGFG_02660	PCIOAIEM_00613	LLNKLGKD_01864	NHLPBNLN_01075	PFEPKGLM_01921	PFCKLCCG_01775	HCHNIKDP_01079	BECLGGIP_01331	FCPFCAJD_01737	BBKBLFJM_01551	KBFEOPKC_03288	NKMFPFLE_00265
group_7362		hypothetical protein	152	152	1	1	25065				353	500	499	EAJOIFCL_03308	CDOBCFCB_01230	DGDMJBFF_02752	JJLFHNFP_00756	JLDACJNJ_02594	MHJACBNM_02554	LMOAOPDH_02558	HFLNLJIK_01890	MNFPCIPK_03162	CJPFEPAH_02636	FOMHCHFB_00801	CHDHMKCB_02442	BCKDCEBC_02586	LGLHGMLA_00123	FNJFLCHE_02321	FLONKGFH_03115	NBFKMJME_01639	CEOAPLOP_03246	GCFMPAFD_00303	ENNJPADL_02638	BDOAJJKN_01185	OKIGKOIG_01018	FJLGJMNC_01889	DMMOADMI_00191	PMMFEGFG_02055	PCIOAIEM_02595	LLNKLGKD_01660	NHLPBNLN_00125	PFEPKGLM_01762	PFCKLCCG_00462	HCHNIKDP_00103	BECLGGIP_01450	FCPFCAJD_02377	BBKBLFJM_03324	KBFEOPKC_00414	NKMFPFLE_02959
group_7580		hypothetical protein	152	152	1	1	25184				620	1184	1171	EAJOIFCL_01127	CDOBCFCB_01332	DGDMJBFF_02660	JJLFHNFP_00674	JLDACJNJ_02532	MHJACBNM_02489	LMOAOPDH_02478	HFLNLJIK_01970	MNFPCIPK_03272	CJPFEPAH_02571	FOMHCHFB_00228	CHDHMKCB_02507	BCKDCEBC_02648	LGLHGMLA_00223	FNJFLCHE_02383	FLONKGFH_03268	NBFKMJME_01467	CEOAPLOP_03325	GCFMPAFD_00225	ENNJPADL_02720	BDOAJJKN_00290	OKIGKOIG_01093	FJLGJMNC_01954	DMMOADMI_00105	PMMFEGFG_02138	PCIOAIEM_02306	LLNKLGKD_00431	NHLPBNLN_00207	PFEPKGLM_03703	PFCKLCCG_00545	HCHNIKDP_00185	BECLGGIP_01749	FCPFCAJD_02464	BBKBLFJM_03242	KBFEOPKC_00496	NKMFPFLE_03042
group_7582		hypothetical protein	152	152	1	1	23844				758	773	758	EAJOIFCL_02453	CDOBCFCB_01139	DGDMJBFF_02822	JJLFHNFP_00905	JLDACJNJ_00917	MHJACBNM_02926	LMOAOPDH_03254	HFLNLJIK_03139	MNFPCIPK_03090	CJPFEPAH_02878	FOMHCHFB_03246	CHDHMKCB_02361	BCKDCEBC_01160	LGLHGMLA_00051	FNJFLCHE_01147	FLONKGFH_03188	NBFKMJME_01797	CEOAPLOP_01572	GCFMPAFD_00395	ENNJPADL_02556	BDOAJJKN_00776	OKIGKOIG_01365	FJLGJMNC_01819	DMMOADMI_00339	PMMFEGFG_01979	PCIOAIEM_02529	LLNKLGKD_01784	NHLPBNLN_00052	PFEPKGLM_01101	PFCKLCCG_01600	HCHNIKDP_00010	BECLGGIP_00970	FCPFCAJD_00813	BBKBLFJM_00338	KBFEOPKC_00254	NKMFPFLE_02880
pan_2		Proteasome-activating nucleotidase	152	152	1	1	23383				2024	2096	2063	EAJOIFCL_00500	CDOBCFCB_02742	DGDMJBFF_02948	JJLFHNFP_00786	JLDACJNJ_02037	MHJACBNM_00317	LMOAOPDH_01187	HFLNLJIK_02897	MNFPCIPK_00581	CJPFEPAH_00313	FOMHCHFB_01584	CHDHMKCB_02918	BCKDCEBC_00709	LGLHGMLA_00473	FNJFLCHE_00527	FLONKGFH_00173	NBFKMJME_03779	CEOAPLOP_01195	GCFMPAFD_00571	ENNJPADL_02031	BDOAJJKN_02786	OKIGKOIG_01729	FJLGJMNC_02825	DMMOADMI_02983	PMMFEGFG_00195	PCIOAIEM_00072	LLNKLGKD_01306	NHLPBNLN_02584	PFEPKGLM_02030	PFCKLCCG_02162	HCHNIKDP_01316	BECLGGIP_01200	FCPFCAJD_02878	BBKBLFJM_02396	KBFEOPKC_00082	NKMFPFLE_02723
group_7853		hypothetical protein	152	152	1	1	22265				629	782	777	EAJOIFCL_01786	CDOBCFCB_00302	DGDMJBFF_00182	JJLFHNFP_01781	JLDACJNJ_00079	MHJACBNM_02065	LMOAOPDH_01824	HFLNLJIK_00218	MNFPCIPK_01096	CJPFEPAH_01982	FOMHCHFB_00011	CHDHMKCB_01099	BCKDCEBC_02291	LGLHGMLA_01696	FNJFLCHE_01861	FLONKGFH_02744	NBFKMJME_03924	CEOAPLOP_01870	GCFMPAFD_02067	ENNJPADL_03131	BDOAJJKN_02097	OKIGKOIG_02928	FJLGJMNC_01077	DMMOADMI_02052	PMMFEGFG_03411	PCIOAIEM_01096	LLNKLGKD_02440	NHLPBNLN_01310	PFEPKGLM_01314	PFCKLCCG_02687	HCHNIKDP_02672	BECLGGIP_00263	FCPFCAJD_01332	BBKBLFJM_02013	KBFEOPKC_03036	NKMFPFLE_01630
group_8616		hypothetical protein	152	152	1	1	15093				593	698	697	EAJOIFCL_00107	CDOBCFCB_02894	DGDMJBFF_01861	JJLFHNFP_02855	JLDACJNJ_01403	MHJACBNM_02281	LMOAOPDH_01403	HFLNLJIK_01604	MNFPCIPK_00783	CJPFEPAH_02475	FOMHCHFB_02584	CHDHMKCB_00726	BCKDCEBC_02911	LGLHGMLA_00974	FNJFLCHE_02656	FLONKGFH_01924	NBFKMJME_02939	CEOAPLOP_01010	GCFMPAFD_01752	ENNJPADL_00147	BDOAJJKN_00333	OKIGKOIG_02241	FJLGJMNC_01469	DMMOADMI_02835	PMMFEGFG_01468	PCIOAIEM_01306	LLNKLGKD_01924	NHLPBNLN_01890	PFEPKGLM_02164	PFCKLCCG_01718	HCHNIKDP_00819	BECLGGIP_02314	FCPFCAJD_01555	BBKBLFJM_01427	KBFEOPKC_01272	NKMFPFLE_00391
group_8620		hypothetical protein	152	152	1	1	22677				689	1169	1165	EAJOIFCL_00118	CDOBCFCB_02493	DGDMJBFF_03305	JJLFHNFP_01448	JLDACJNJ_00432	MHJACBNM_00501	LMOAOPDH_01001	HFLNLJIK_00505	MNFPCIPK_00988	CJPFEPAH_00740	FOMHCHFB_02809	CHDHMKCB_01650	BCKDCEBC_02115	LGLHGMLA_00848	FNJFLCHE_02977	FLONKGFH_01185	NBFKMJME_02781	CEOAPLOP_01526	GCFMPAFD_00908	ENNJPADL_01026	BDOAJJKN_00681	OKIGKOIG_00853	FJLGJMNC_00919	DMMOADMI_00391	PMMFEGFG_00442	PCIOAIEM_00800	LLNKLGKD_00161	NHLPBNLN_02703	PFEPKGLM_00050	PFCKLCCG_03195	HCHNIKDP_01716	BECLGGIP_01505	FCPFCAJD_02032	BBKBLFJM_03016	KBFEOPKC_03363	NKMFPFLE_02471
group_8621		hypothetical protein	152	152	1	1	22598				203	467	465	EAJOIFCL_00121	CDOBCFCB_02490	DGDMJBFF_03308	JJLFHNFP_01451	JLDACJNJ_01976	MHJACBNM_00498	LMOAOPDH_00998	HFLNLJIK_00508	MNFPCIPK_00991	CJPFEPAH_00737	FOMHCHFB_02812	CHDHMKCB_01647	BCKDCEBC_02118	LGLHGMLA_00851	FNJFLCHE_02974	FLONKGFH_01188	NBFKMJME_02482	CEOAPLOP_01523	GCFMPAFD_00911	ENNJPADL_01029	BDOAJJKN_00684	OKIGKOIG_00850	FJLGJMNC_00916	DMMOADMI_00459	PMMFEGFG_00445	PCIOAIEM_00803	LLNKLGKD_00164	NHLPBNLN_02700	PFEPKGLM_00047	PFCKLCCG_03192	HCHNIKDP_01713	BECLGGIP_01502	FCPFCAJD_02029	BBKBLFJM_02765	KBFEOPKC_03360	NKMFPFLE_00018
group_8625		hypothetical protein	152	152	1	1	22592				269	371	370	EAJOIFCL_00126	CDOBCFCB_02485	DGDMJBFF_03313	JJLFHNFP_01456	JLDACJNJ_01981	MHJACBNM_00493	LMOAOPDH_00993	HFLNLJIK_00513	MNFPCIPK_00996	CJPFEPAH_00732	FOMHCHFB_02817	CHDHMKCB_01642	BCKDCEBC_02123	LGLHGMLA_00856	FNJFLCHE_02969	FLONKGFH_01193	NBFKMJME_02487	CEOAPLOP_01518	GCFMPAFD_00916	ENNJPADL_01034	BDOAJJKN_00689	OKIGKOIG_00845	FJLGJMNC_00911	DMMOADMI_00464	PMMFEGFG_00450	PCIOAIEM_00808	LLNKLGKD_00169	NHLPBNLN_02695	PFEPKGLM_00042	PFCKLCCG_03187	HCHNIKDP_01708	BECLGGIP_01497	FCPFCAJD_02024	BBKBLFJM_02770	KBFEOPKC_03355	NKMFPFLE_00013
group_8646		hypothetical protein	152	152	1	1	5242				1124	1307	1305	EAJOIFCL_00192	CDOBCFCB_00725	DGDMJBFF_00504	JJLFHNFP_00170	JLDACJNJ_02439	MHJACBNM_00183	LMOAOPDH_00100	HFLNLJIK_02449	MNFPCIPK_01564	CJPFEPAH_00181	FOMHCHFB_01278	CHDHMKCB_00149	BCKDCEBC_00276	LGLHGMLA_01541	FNJFLCHE_00276	FLONKGFH_02300	NBFKMJME_00105	CEOAPLOP_00162	GCFMPAFD_02282	ENNJPADL_01279	BDOAJJKN_00140	OKIGKOIG_00098	FJLGJMNC_00072	DMMOADMI_01474	PMMFEGFG_02465	PCIOAIEM_01876	LLNKLGKD_01443	NHLPBNLN_00761	PFEPKGLM_01041	PFCKLCCG_00122	HCHNIKDP_01932	BECLGGIP_02134	FCPFCAJD_00130	BBKBLFJM_02456	KBFEOPKC_02422	NKMFPFLE_02079
group_8647		hypothetical protein	152	152	1	1	5244				833	1172	1169	EAJOIFCL_00194	CDOBCFCB_00727	DGDMJBFF_00506	JJLFHNFP_00168	JLDACJNJ_02437	MHJACBNM_00181	LMOAOPDH_00102	HFLNLJIK_02451	MNFPCIPK_01566	CJPFEPAH_00179	FOMHCHFB_01276	CHDHMKCB_00147	BCKDCEBC_00278	LGLHGMLA_01543	FNJFLCHE_00278	FLONKGFH_02302	NBFKMJME_00107	CEOAPLOP_00164	GCFMPAFD_02284	ENNJPADL_01277	BDOAJJKN_00138	OKIGKOIG_00100	FJLGJMNC_00074	DMMOADMI_01476	PMMFEGFG_02467	PCIOAIEM_01874	LLNKLGKD_01441	NHLPBNLN_00759	PFEPKGLM_01039	PFCKLCCG_00120	HCHNIKDP_01930	BECLGGIP_02136	FCPFCAJD_00128	BBKBLFJM_02454	KBFEOPKC_02420	NKMFPFLE_02081
group_8652		hypothetical protein	152	152	1	1	5358				329	1304	1297	EAJOIFCL_00220	CDOBCFCB_00804	DGDMJBFF_00684	JJLFHNFP_00142	JLDACJNJ_02413	MHJACBNM_00159	LMOAOPDH_00126	HFLNLJIK_02474	MNFPCIPK_02615	CJPFEPAH_00157	FOMHCHFB_01230	CHDHMKCB_00124	BCKDCEBC_00302	LGLHGMLA_02998	FNJFLCHE_00302	FLONKGFH_02329	NBFKMJME_00138	CEOAPLOP_00211	GCFMPAFD_02310	ENNJPADL_01251	BDOAJJKN_00110	OKIGKOIG_00126	FJLGJMNC_00097	DMMOADMI_00585	PMMFEGFG_02493	PCIOAIEM_02464	LLNKLGKD_03006	NHLPBNLN_03040	PFEPKGLM_03181	PFCKLCCG_00094	HCHNIKDP_01904	BECLGGIP_02162	FCPFCAJD_00102	BBKBLFJM_03003	KBFEOPKC_02394	NKMFPFLE_02145
pfpI		Intracellular protease 1	152	152	1	1	5366				548	548	548	EAJOIFCL_00227	CDOBCFCB_00811	DGDMJBFF_00691	JJLFHNFP_00135	JLDACJNJ_02406	MHJACBNM_00152	LMOAOPDH_00133	HFLNLJIK_02481	MNFPCIPK_02608	CJPFEPAH_00150	FOMHCHFB_01223	CHDHMKCB_00117	BCKDCEBC_00309	LGLHGMLA_02991	FNJFLCHE_00309	FLONKGFH_02336	NBFKMJME_00146	CEOAPLOP_00218	GCFMPAFD_02317	ENNJPADL_01244	BDOAJJKN_00102	OKIGKOIG_00133	FJLGJMNC_00104	DMMOADMI_00578	PMMFEGFG_02500	PCIOAIEM_02457	LLNKLGKD_03013	NHLPBNLN_03047	PFEPKGLM_03174	PFCKLCCG_00087	HCHNIKDP_01897	BECLGGIP_02169	FCPFCAJD_00095	BBKBLFJM_02996	KBFEOPKC_02387	NKMFPFLE_02152
group_8656		hypothetical protein	152	152	1	1	5379			Hypothetical protein with no hits to refseq/uniprot/clusters/cdd/tigrfams/pfam overlapping another protein with hits	827	1952	1944	EAJOIFCL_00238	CDOBCFCB_00822	DGDMJBFF_00702	JJLFHNFP_00124	JLDACJNJ_02395	MHJACBNM_00141	LMOAOPDH_00144	HFLNLJIK_02492	MNFPCIPK_02597	CJPFEPAH_00139	FOMHCHFB_00659	CHDHMKCB_00106	BCKDCEBC_00320	LGLHGMLA_02980	FNJFLCHE_00320	FLONKGFH_02347	NBFKMJME_00158	CEOAPLOP_00229	GCFMPAFD_02328	ENNJPADL_01233	BDOAJJKN_00091	OKIGKOIG_00144	FJLGJMNC_00115	DMMOADMI_00567	PMMFEGFG_02511	PCIOAIEM_02446	LLNKLGKD_03024	NHLPBNLN_03058	PFEPKGLM_03163	PFCKLCCG_00076	HCHNIKDP_00990	BECLGGIP_02180	FCPFCAJD_00084	BBKBLFJM_02985	KBFEOPKC_02376	NKMFPFLE_02163
group_8657		hypothetical protein	152	152	1	1	5385			Hypothetical protein with no hits to refseq/uniprot/clusters/cdd/tigrfams/pfam overlapping another protein with hits	299	611	608	EAJOIFCL_00243	CDOBCFCB_00827	DGDMJBFF_00707	JJLFHNFP_00119	JLDACJNJ_02390	MHJACBNM_00136	LMOAOPDH_00149	HFLNLJIK_02497	MNFPCIPK_02592	CJPFEPAH_00134	FOMHCHFB_00664	CHDHMKCB_00101	BCKDCEBC_00325	LGLHGMLA_02975	FNJFLCHE_00325	FLONKGFH_02352	NBFKMJME_00163	CEOAPLOP_00234	GCFMPAFD_02333	ENNJPADL_01228	BDOAJJKN_00086	OKIGKOIG_00149	FJLGJMNC_00120	DMMOADMI_00562	PMMFEGFG_02516	PCIOAIEM_02441	LLNKLGKD_03029	NHLPBNLN_03063	PFEPKGLM_03158	PFCKLCCG_00071	HCHNIKDP_00995	BECLGGIP_02185	FCPFCAJD_00079	BBKBLFJM_02980	KBFEOPKC_02371	NKMFPFLE_02168
sufS		Cysteine desulfurase	152	152	1	1	5390				1145	1145	1145	EAJOIFCL_00248	CDOBCFCB_00832	DGDMJBFF_00712	JJLFHNFP_00105	JLDACJNJ_02385	MHJACBNM_00131	LMOAOPDH_00154	HFLNLJIK_02502	MNFPCIPK_02587	CJPFEPAH_00129	FOMHCHFB_02258	CHDHMKCB_00096	BCKDCEBC_00330	LGLHGMLA_02970	FNJFLCHE_00330	FLONKGFH_02357	NBFKMJME_00168	CEOAPLOP_00239	GCFMPAFD_02338	ENNJPADL_01223	BDOAJJKN_00081	OKIGKOIG_00154	FJLGJMNC_00125	DMMOADMI_00557	PMMFEGFG_02521	PCIOAIEM_02436	LLNKLGKD_03043	NHLPBNLN_03068	PFEPKGLM_03144	PFCKLCCG_00066	HCHNIKDP_01000	BECLGGIP_02190	FCPFCAJD_00074	BBKBLFJM_02975	KBFEOPKC_02366	NKMFPFLE_02182
group_8661		Aromatic-amino-acid aminotransferase 1	152	152	1	1	5396				1250	1286	1285	EAJOIFCL_00253	CDOBCFCB_00837	DGDMJBFF_00721	JJLFHNFP_00100	JLDACJNJ_02003	MHJACBNM_00126	LMOAOPDH_00159	HFLNLJIK_02507	MNFPCIPK_02582	CJPFEPAH_00124	FOMHCHFB_02253	CHDHMKCB_00091	BCKDCEBC_00335	LGLHGMLA_02965	FNJFLCHE_00335	FLONKGFH_02362	NBFKMJME_00173	CEOAPLOP_00244	GCFMPAFD_02343	ENNJPADL_01218	BDOAJJKN_00076	OKIGKOIG_00159	FJLGJMNC_00130	DMMOADMI_00552	PMMFEGFG_02526	PCIOAIEM_02431	LLNKLGKD_03048	NHLPBNLN_03073	PFEPKGLM_03139	PFCKLCCG_00061	HCHNIKDP_01005	BECLGGIP_02195	FCPFCAJD_00069	BBKBLFJM_02970	KBFEOPKC_02361	NKMFPFLE_02187
group_8671		hypothetical protein	152	152	1	1	5540				122	287	285	EAJOIFCL_00294	CDOBCFCB_00877	DGDMJBFF_00760	JJLFHNFP_00060	JLDACJNJ_01251	MHJACBNM_00086	LMOAOPDH_00205	HFLNLJIK_02546	MNFPCIPK_02542	CJPFEPAH_00084	FOMHCHFB_01918	CHDHMKCB_00053	BCKDCEBC_00384	LGLHGMLA_02925	FNJFLCHE_00384	FLONKGFH_02403	NBFKMJME_00215	CEOAPLOP_00284	GCFMPAFD_02383	ENNJPADL_01178	BDOAJJKN_00034	OKIGKOIG_00199	FJLGJMNC_00168	DMMOADMI_00512	PMMFEGFG_02566	PCIOAIEM_02679	LLNKLGKD_03088	NHLPBNLN_03113	PFEPKGLM_03099	PFCKLCCG_00020	HCHNIKDP_01045	BECLGGIP_02235	FCPFCAJD_00029	BBKBLFJM_02927	KBFEOPKC_02320	NKMFPFLE_02228
group_8675		hypothetical protein	152	152	1	1	5544				314	314	314	EAJOIFCL_00308	CDOBCFCB_00879	DGDMJBFF_00762	JJLFHNFP_00058	JLDACJNJ_01253	MHJACBNM_00084	LMOAOPDH_00207	HFLNLJIK_02548	MNFPCIPK_02540	CJPFEPAH_00082	FOMHCHFB_01916	CHDHMKCB_00051	BCKDCEBC_00386	LGLHGMLA_02923	FNJFLCHE_00386	FLONKGFH_02405	NBFKMJME_00218	CEOAPLOP_02658	GCFMPAFD_01866	ENNJPADL_01176	BDOAJJKN_00031	OKIGKOIG_00201	FJLGJMNC_00170	DMMOADMI_00510	PMMFEGFG_02568	PCIOAIEM_02677	LLNKLGKD_03090	NHLPBNLN_03115	PFEPKGLM_03097	PFCKLCCG_00018	HCHNIKDP_02236	BECLGGIP_02237	FCPFCAJD_00027	BBKBLFJM_02925	KBFEOPKC_02307	NKMFPFLE_02231
cutC_1		Glyceraldehyde dehydrogenase small chain	152	152	1	1	5554				437	497	496	EAJOIFCL_00316	CDOBCFCB_00887	DGDMJBFF_00770	JJLFHNFP_00049	JLDACJNJ_01262	MHJACBNM_00075	LMOAOPDH_00216	HFLNLJIK_02557	MNFPCIPK_02532	CJPFEPAH_00073	FOMHCHFB_01907	CHDHMKCB_00042	BCKDCEBC_00395	LGLHGMLA_02914	FNJFLCHE_00395	FLONKGFH_02414	NBFKMJME_00226	CEOAPLOP_02667	GCFMPAFD_01875	ENNJPADL_01167	BDOAJJKN_00022	OKIGKOIG_00210	FJLGJMNC_00179	DMMOADMI_00501	PMMFEGFG_02577	PCIOAIEM_02668	LLNKLGKD_03099	NHLPBNLN_03123	PFEPKGLM_03088	PFCKLCCG_00010	HCHNIKDP_02245	BECLGGIP_02246	FCPFCAJD_00018	BBKBLFJM_02916	KBFEOPKC_02299	NKMFPFLE_02239
group_8677		hypothetical protein	152	152	1	1	18312				791	791	791	EAJOIFCL_00324	CDOBCFCB_00895	DGDMJBFF_00778	JJLFHNFP_00041	JLDACJNJ_01270	MHJACBNM_00067	LMOAOPDH_00224	HFLNLJIK_02565	MNFPCIPK_01698	CJPFEPAH_00065	FOMHCHFB_01899	CHDHMKCB_00034	BCKDCEBC_00403	LGLHGMLA_01900	FNJFLCHE_00403	FLONKGFH_02422	NBFKMJME_00236	CEOAPLOP_02675	GCFMPAFD_01883	ENNJPADL_01159	BDOAJJKN_00012	OKIGKOIG_00218	FJLGJMNC_00187	DMMOADMI_00493	PMMFEGFG_02585	PCIOAIEM_02660	LLNKLGKD_03107	NHLPBNLN_03131	PFEPKGLM_03080	PFCKLCCG_00002	HCHNIKDP_02253	BECLGGIP_02254	FCPFCAJD_00010	BBKBLFJM_02886	KBFEOPKC_02291	NKMFPFLE_02247
group_8688		hypothetical protein	152	152	1	1	18052				167	239	238	EAJOIFCL_00388	CDOBCFCB_00974	DGDMJBFF_00795	JJLFHNFP_02961	JLDACJNJ_01438	MHJACBNM_01501	LMOAOPDH_00937	HFLNLJIK_00717	MNFPCIPK_01901	CJPFEPAH_00527	FOMHCHFB_01050	CHDHMKCB_00820	BCKDCEBC_01587	LGLHGMLA_02409	FNJFLCHE_01574	FLONKGFH_02762	NBFKMJME_01236	CEOAPLOP_01603	GCFMPAFD_02664	ENNJPADL_01111	BDOAJJKN_01259	OKIGKOIG_01566	FJLGJMNC_00663	DMMOADMI_03262	PMMFEGFG_01652	PCIOAIEM_01366	LLNKLGKD_01097	NHLPBNLN_00323	PFEPKGLM_01399	PFCKLCCG_02828	HCHNIKDP_03033	BECLGGIP_02851	FCPFCAJD_01812	BBKBLFJM_02684	KBFEOPKC_02227	NKMFPFLE_00148
group_8693		hypothetical protein	152	152	1	1	23038				782	782	782	EAJOIFCL_00418	CDOBCFCB_02665	DGDMJBFF_03037	JJLFHNFP_02189	JLDACJNJ_02125	MHJACBNM_00237	LMOAOPDH_01108	HFLNLJIK_02817	MNFPCIPK_00306	CJPFEPAH_00233	FOMHCHFB_01661	CHDHMKCB_02837	BCKDCEBC_00623	LGLHGMLA_03309	FNJFLCHE_00613	FLONKGFH_00004	NBFKMJME_03865	CEOAPLOP_01116	GCFMPAFD_00734	ENNJPADL_02110	BDOAJJKN_02870	OKIGKOIG_01808	FJLGJMNC_02905	DMMOADMI_02904	PMMFEGFG_00274	PCIOAIEM_00151	LLNKLGKD_01229	NHLPBNLN_02505	PFEPKGLM_02107	PFCKLCCG_02083	HCHNIKDP_01479	BECLGGIP_01279	FCPFCAJD_02799	BBKBLFJM_02066	KBFEOPKC_00005	NKMFPFLE_02646
fprA_2		Type A flavoprotein FprA	152	152	1	1	23039				248	434	432	EAJOIFCL_00419	CDOBCFCB_02666	DGDMJBFF_03036	JJLFHNFP_02190	JLDACJNJ_02124	MHJACBNM_00238	LMOAOPDH_01109	HFLNLJIK_02818	MNFPCIPK_00307	CJPFEPAH_00234	FOMHCHFB_01660	CHDHMKCB_02838	BCKDCEBC_00624	LGLHGMLA_03308	FNJFLCHE_00612	FLONKGFH_00005	NBFKMJME_03864	CEOAPLOP_01117	GCFMPAFD_00733	ENNJPADL_02109	BDOAJJKN_02869	OKIGKOIG_01807	FJLGJMNC_02904	DMMOADMI_02905	PMMFEGFG_00273	PCIOAIEM_00150	LLNKLGKD_01230	NHLPBNLN_02506	PFEPKGLM_02106	PFCKLCCG_02084	HCHNIKDP_01478	BECLGGIP_01278	FCPFCAJD_02800	BBKBLFJM_02065	KBFEOPKC_00006	NKMFPFLE_02647
group_8695		hypothetical protein	152	152	1	1	23041				263	422	420	EAJOIFCL_00421	CDOBCFCB_02668	DGDMJBFF_03034	JJLFHNFP_02192	JLDACJNJ_02122	MHJACBNM_00240	LMOAOPDH_01111	HFLNLJIK_02820	MNFPCIPK_00309	CJPFEPAH_00236	FOMHCHFB_01658	CHDHMKCB_02840	BCKDCEBC_00626	LGLHGMLA_03306	FNJFLCHE_00610	FLONKGFH_00007	NBFKMJME_03862	CEOAPLOP_01119	GCFMPAFD_00731	ENNJPADL_02107	BDOAJJKN_02867	OKIGKOIG_01805	FJLGJMNC_02902	DMMOADMI_02907	PMMFEGFG_00271	PCIOAIEM_00148	LLNKLGKD_01232	NHLPBNLN_02508	PFEPKGLM_02104	PFCKLCCG_02086	HCHNIKDP_01476	BECLGGIP_01276	FCPFCAJD_02802	BBKBLFJM_02063	KBFEOPKC_00008	NKMFPFLE_02649
group_8696		hypothetical protein	152	152	1	1	23042				1625	1676	1670	EAJOIFCL_00422	CDOBCFCB_02669	DGDMJBFF_03033	JJLFHNFP_02193	JLDACJNJ_02121	MHJACBNM_00241	LMOAOPDH_01112	HFLNLJIK_02821	MNFPCIPK_00310	CJPFEPAH_00237	FOMHCHFB_01657	CHDHMKCB_02841	BCKDCEBC_00627	LGLHGMLA_03305	FNJFLCHE_00609	FLONKGFH_00008	NBFKMJME_03861	CEOAPLOP_01120	GCFMPAFD_00730	ENNJPADL_02106	BDOAJJKN_02866	OKIGKOIG_01804	FJLGJMNC_02901	DMMOADMI_02908	PMMFEGFG_00270	PCIOAIEM_00147	LLNKLGKD_01233	NHLPBNLN_02509	PFEPKGLM_02103	PFCKLCCG_02087	HCHNIKDP_01475	BECLGGIP_01275	FCPFCAJD_02803	BBKBLFJM_02062	KBFEOPKC_00009	NKMFPFLE_02650
group_8697		hypothetical protein	152	152	1	1	23049				470	1106	1101	EAJOIFCL_00427	CDOBCFCB_02673	DGDMJBFF_03029	JJLFHNFP_02197	JLDACJNJ_02117	MHJACBNM_00245	LMOAOPDH_01116	HFLNLJIK_02825	MNFPCIPK_00314	CJPFEPAH_00241	FOMHCHFB_01653	CHDHMKCB_02845	BCKDCEBC_00631	LGLHGMLA_03301	FNJFLCHE_00605	FLONKGFH_00012	NBFKMJME_03856	CEOAPLOP_01124	GCFMPAFD_00726	ENNJPADL_02102	BDOAJJKN_02862	OKIGKOIG_01800	FJLGJMNC_02897	DMMOADMI_02912	PMMFEGFG_00266	PCIOAIEM_00143	LLNKLGKD_01237	NHLPBNLN_02513	PFEPKGLM_02099	PFCKLCCG_02091	HCHNIKDP_01471	BECLGGIP_01271	FCPFCAJD_02807	BBKBLFJM_02058	KBFEOPKC_00013	NKMFPFLE_02654
group_8699		hypothetical protein	152	152	1	1	23060				209	1445	1436	EAJOIFCL_00436	CDOBCFCB_02681	DGDMJBFF_03019	JJLFHNFP_02205	JLDACJNJ_02107	MHJACBNM_00255	LMOAOPDH_01126	HFLNLJIK_02835	MNFPCIPK_00322	CJPFEPAH_00251	FOMHCHFB_01645	CHDHMKCB_02855	BCKDCEBC_00639	LGLHGMLA_03293	FNJFLCHE_00597	FLONKGFH_00022	NBFKMJME_03846	CEOAPLOP_01134	GCFMPAFD_00718	ENNJPADL_02092	BDOAJJKN_02852	OKIGKOIG_01790	FJLGJMNC_02887	DMMOADMI_02922	PMMFEGFG_00256	PCIOAIEM_00133	LLNKLGKD_01245	NHLPBNLN_02523	PFEPKGLM_02091	PFCKLCCG_02101	HCHNIKDP_01463	BECLGGIP_01261	FCPFCAJD_02817	BBKBLFJM_02050	KBFEOPKC_00021	NKMFPFLE_02662
group_8702		hypothetical protein	152	152	1	1	23076			Hypothetical protein with no hits to refseq/uniprot/clusters/cdd/tigrfams/pfam overlapping another protein with hits	1622	1649	1622	EAJOIFCL_00447	CDOBCFCB_02691	DGDMJBFF_03008	JJLFHNFP_02215	JLDACJNJ_02097	MHJACBNM_00265	LMOAOPDH_01136	HFLNLJIK_02845	MNFPCIPK_00332	CJPFEPAH_00261	FOMHCHFB_01635	CHDHMKCB_02865	BCKDCEBC_00649	LGLHGMLA_03283	FNJFLCHE_00587	FLONKGFH_00032	NBFKMJME_03836	CEOAPLOP_01144	GCFMPAFD_00708	ENNJPADL_02082	BDOAJJKN_02842	OKIGKOIG_01780	FJLGJMNC_02877	DMMOADMI_02932	PMMFEGFG_00246	PCIOAIEM_00123	LLNKLGKD_01255	NHLPBNLN_02533	PFEPKGLM_02081	PFCKLCCG_02111	HCHNIKDP_01453	BECLGGIP_01251	FCPFCAJD_02827	BBKBLFJM_01808	KBFEOPKC_00031	NKMFPFLE_02672
group_8704		hypothetical protein	152	152	1	1	23083				842	887	886	EAJOIFCL_00453	CDOBCFCB_02696	DGDMJBFF_03003	JJLFHNFP_02220	JLDACJNJ_02092	MHJACBNM_00270	LMOAOPDH_01141	HFLNLJIK_02850	MNFPCIPK_00337	CJPFEPAH_00266	FOMHCHFB_01630	CHDHMKCB_02870	BCKDCEBC_00654	LGLHGMLA_03278	FNJFLCHE_00582	FLONKGFH_00037	NBFKMJME_03831	CEOAPLOP_01149	GCFMPAFD_00703	ENNJPADL_02077	BDOAJJKN_02836	OKIGKOIG_01775	FJLGJMNC_02872	DMMOADMI_02937	PMMFEGFG_00241	PCIOAIEM_00118	LLNKLGKD_01260	NHLPBNLN_02538	PFEPKGLM_02076	PFCKLCCG_02116	HCHNIKDP_01448	BECLGGIP_01246	FCPFCAJD_02832	BBKBLFJM_01803	KBFEOPKC_00036	NKMFPFLE_02677
group_8705		S-adenosyl-L-methionine-dependent uroporphyrinogen III methyltransferase	152	152	1	1	23094				608	773	771	EAJOIFCL_00463	CDOBCFCB_02706	DGDMJBFF_02993	JJLFHNFP_02230	JLDACJNJ_02082	MHJACBNM_00280	LMOAOPDH_01151	HFLNLJIK_02860	MNFPCIPK_00347	CJPFEPAH_00276	FOMHCHFB_01620	CHDHMKCB_02880	BCKDCEBC_00664	LGLHGMLA_03268	FNJFLCHE_00572	FLONKGFH_00047	NBFKMJME_03820	CEOAPLOP_01159	GCFMPAFD_00693	ENNJPADL_02067	BDOAJJKN_02825	OKIGKOIG_01765	FJLGJMNC_02862	DMMOADMI_02947	PMMFEGFG_00231	PCIOAIEM_00108	LLNKLGKD_01270	NHLPBNLN_02548	PFEPKGLM_02066	PFCKLCCG_02126	HCHNIKDP_01438	BECLGGIP_01236	FCPFCAJD_02842	BBKBLFJM_01793	KBFEOPKC_00046	NKMFPFLE_02687
group_8706		hypothetical protein	152	152	1	1	23100				314	314	314	EAJOIFCL_00469	CDOBCFCB_02712	DGDMJBFF_02985	JJLFHNFP_02236	JLDACJNJ_02076	MHJACBNM_00286	LMOAOPDH_01157	HFLNLJIK_02866	MNFPCIPK_00353	CJPFEPAH_00282	FOMHCHFB_01614	CHDHMKCB_02886	BCKDCEBC_00670	LGLHGMLA_03262	FNJFLCHE_00566	FLONKGFH_00053	NBFKMJME_03813	CEOAPLOP_01165	GCFMPAFD_00687	ENNJPADL_02061	BDOAJJKN_02819	OKIGKOIG_01759	FJLGJMNC_02856	DMMOADMI_02953	PMMFEGFG_00225	PCIOAIEM_00102	LLNKLGKD_01276	NHLPBNLN_02554	PFEPKGLM_02060	PFCKLCCG_02132	HCHNIKDP_01432	BECLGGIP_01230	FCPFCAJD_02848	BBKBLFJM_01787	KBFEOPKC_00052	NKMFPFLE_02693
group_8707		hypothetical protein	152	152	1	1	23101				749	845	750	EAJOIFCL_00470	CDOBCFCB_02713	DGDMJBFF_02984	JJLFHNFP_02237	JLDACJNJ_02075	MHJACBNM_00287	LMOAOPDH_01158	HFLNLJIK_02867	MNFPCIPK_00354	CJPFEPAH_00283	FOMHCHFB_01613	CHDHMKCB_02887	BCKDCEBC_00671	LGLHGMLA_03261	FNJFLCHE_00565	FLONKGFH_00054	NBFKMJME_03812	CEOAPLOP_01166	GCFMPAFD_00686	ENNJPADL_02060	BDOAJJKN_02818	OKIGKOIG_01758	FJLGJMNC_02855	DMMOADMI_02954	PMMFEGFG_00224	PCIOAIEM_00101	LLNKLGKD_01277	NHLPBNLN_02555	PFEPKGLM_02059	PFCKLCCG_02133	HCHNIKDP_01431	BECLGGIP_01229	FCPFCAJD_02849	BBKBLFJM_01786	KBFEOPKC_00053	NKMFPFLE_02694
asd		Aspartate-semialdehyde dehydrogenase	152	152	1	1	23364				926	1085	1083	EAJOIFCL_00487	CDOBCFCB_02730	DGDMJBFF_02963	JJLFHNFP_02254	JLDACJNJ_02058	MHJACBNM_00305	LMOAOPDH_01175	HFLNLJIK_02885	MNFPCIPK_02143	CJPFEPAH_00301	FOMHCHFB_01596	CHDHMKCB_02906	BCKDCEBC_00688	LGLHGMLA_02108	FNJFLCHE_00548	FLONKGFH_00152	NBFKMJME_03793	CEOAPLOP_01183	GCFMPAFD_00583	ENNJPADL_02043	BDOAJJKN_02799	OKIGKOIG_01741	FJLGJMNC_02837	DMMOADMI_02971	PMMFEGFG_00207	PCIOAIEM_00084	LLNKLGKD_01294	NHLPBNLN_02572	PFEPKGLM_02042	PFCKLCCG_02150	HCHNIKDP_01328	BECLGGIP_01212	FCPFCAJD_02866	BBKBLFJM_01769	KBFEOPKC_00070	NKMFPFLE_02711
group_8715		hypothetical protein	152	152	1	1	23392				1370	1370	1370	EAJOIFCL_00508	CDOBCFCB_02750	DGDMJBFF_02935	JJLFHNFP_00794	JLDACJNJ_01868	MHJACBNM_00328	LMOAOPDH_01195	HFLNLJIK_02909	MNFPCIPK_00573	CJPFEPAH_00324	FOMHCHFB_01576	CHDHMKCB_02254	BCKDCEBC_00717	LGLHGMLA_00481	FNJFLCHE_00519	FLONKGFH_00185	NBFKMJME_00473	CEOAPLOP_01207	GCFMPAFD_00563	ENNJPADL_02019	BDOAJJKN_02773	OKIGKOIG_01717	FJLGJMNC_01705	DMMOADMI_02991	PMMFEGFG_00187	PCIOAIEM_00060	LLNKLGKD_01318	NHLPBNLN_02592	PFEPKGLM_02018	PFCKLCCG_02174	HCHNIKDP_01308	BECLGGIP_01192	FCPFCAJD_02886	BBKBLFJM_02404	KBFEOPKC_00090	NKMFPFLE_02735
group_8717		hypothetical protein	152	152	1	1	23431				1025	1025	1025	EAJOIFCL_00512	CDOBCFCB_02754	DGDMJBFF_02925	JJLFHNFP_00798	JLDACJNJ_01864	MHJACBNM_00331	LMOAOPDH_01199	HFLNLJIK_02913	MNFPCIPK_00569	CJPFEPAH_00327	FOMHCHFB_01572	CHDHMKCB_02258	BCKDCEBC_00413	LGLHGMLA_00485	FNJFLCHE_00717	FLONKGFH_00189	NBFKMJME_00469	CEOAPLOP_01211	GCFMPAFD_00559	ENNJPADL_02015	BDOAJJKN_02769	OKIGKOIG_01713	FJLGJMNC_01708	DMMOADMI_02995	PMMFEGFG_00183	PCIOAIEM_00058	LLNKLGKD_01322	NHLPBNLN_02596	PFEPKGLM_02014	PFCKLCCG_02178	HCHNIKDP_01304	BECLGGIP_01188	FCPFCAJD_02890	BBKBLFJM_02408	KBFEOPKC_00094	NKMFPFLE_02739
group_8718		hypothetical protein	152	152	1	1	23433				1001	1718	1713	EAJOIFCL_00514	CDOBCFCB_02756	DGDMJBFF_02923	JJLFHNFP_00800	JLDACJNJ_01862	MHJACBNM_00333	LMOAOPDH_01201	HFLNLJIK_02915	MNFPCIPK_00567	CJPFEPAH_00329	FOMHCHFB_01570	CHDHMKCB_02260	BCKDCEBC_00415	LGLHGMLA_00487	FNJFLCHE_00719	FLONKGFH_00191	NBFKMJME_00467	CEOAPLOP_01213	GCFMPAFD_00557	ENNJPADL_02013	BDOAJJKN_02767	OKIGKOIG_01711	FJLGJMNC_01710	DMMOADMI_02997	PMMFEGFG_00181	PCIOAIEM_00056	LLNKLGKD_01324	NHLPBNLN_02598	PFEPKGLM_02012	PFCKLCCG_02180	HCHNIKDP_01302	BECLGGIP_01186	FCPFCAJD_02892	BBKBLFJM_02410	KBFEOPKC_00096	NKMFPFLE_02741
hdrA		Dihydrofolate reductase HdrA	152	152	1	1	23438				491	491	491	EAJOIFCL_00518	CDOBCFCB_02760	DGDMJBFF_02919	JJLFHNFP_00804	JLDACJNJ_01858	MHJACBNM_00337	LMOAOPDH_01205	HFLNLJIK_02919	MNFPCIPK_00563	CJPFEPAH_00333	FOMHCHFB_01566	CHDHMKCB_02264	BCKDCEBC_00419	LGLHGMLA_00491	FNJFLCHE_00723	FLONKGFH_00195	NBFKMJME_00462	CEOAPLOP_01217	GCFMPAFD_00553	ENNJPADL_02009	BDOAJJKN_02762	OKIGKOIG_01707	FJLGJMNC_01714	DMMOADMI_03001	PMMFEGFG_00177	PCIOAIEM_00052	LLNKLGKD_01328	NHLPBNLN_02602	PFEPKGLM_02008	PFCKLCCG_02184	HCHNIKDP_01298	BECLGGIP_01182	FCPFCAJD_02896	BBKBLFJM_02414	KBFEOPKC_00100	NKMFPFLE_02745
hisS_2		Histidine--tRNA ligase	152	152	1	1	23445				1265	1265	1265	EAJOIFCL_00524	CDOBCFCB_02766	DGDMJBFF_02913	JJLFHNFP_00810	JLDACJNJ_01851	MHJACBNM_00343	LMOAOPDH_01211	HFLNLJIK_02925	MNFPCIPK_00557	CJPFEPAH_00339	FOMHCHFB_01560	CHDHMKCB_02270	BCKDCEBC_00425	LGLHGMLA_00497	FNJFLCHE_00729	FLONKGFH_00201	NBFKMJME_00455	CEOAPLOP_01223	GCFMPAFD_00547	ENNJPADL_02003	BDOAJJKN_02756	OKIGKOIG_01701	FJLGJMNC_01720	DMMOADMI_03007	PMMFEGFG_00171	PCIOAIEM_00046	LLNKLGKD_01334	NHLPBNLN_02608	PFEPKGLM_02002	PFCKLCCG_02190	HCHNIKDP_01292	BECLGGIP_01176	FCPFCAJD_02902	BBKBLFJM_02421	KBFEOPKC_00106	NKMFPFLE_02751
group_8723		hypothetical protein	152	152	1	1	23464				602	602	602	EAJOIFCL_00538	CDOBCFCB_02781	DGDMJBFF_02898	JJLFHNFP_00824	JLDACJNJ_01016	MHJACBNM_03002	LMOAOPDH_01227	HFLNLJIK_02939	MNFPCIPK_00542	CJPFEPAH_02954	FOMHCHFB_01545	CHDHMKCB_02285	BCKDCEBC_00440	LGLHGMLA_00512	FNJFLCHE_00744	FLONKGFH_00215	NBFKMJME_00439	CEOAPLOP_01237	GCFMPAFD_00532	ENNJPADL_01989	BDOAJJKN_02742	OKIGKOIG_01687	FJLGJMNC_01734	DMMOADMI_03022	PMMFEGFG_00157	PCIOAIEM_00032	LLNKLGKD_01349	NHLPBNLN_02622	PFEPKGLM_01987	PFCKLCCG_02204	HCHNIKDP_01278	BECLGGIP_01162	FCPFCAJD_02916	BBKBLFJM_02302	KBFEOPKC_00120	NKMFPFLE_02766
group_8724		hypothetical protein	152	152	1	1	23465				551	551	551	EAJOIFCL_00539	CDOBCFCB_02782	DGDMJBFF_02897	JJLFHNFP_00825	JLDACJNJ_01015	MHJACBNM_03001	LMOAOPDH_01228	HFLNLJIK_02940	MNFPCIPK_00541	CJPFEPAH_02953	FOMHCHFB_01544	CHDHMKCB_02286	BCKDCEBC_00441	LGLHGMLA_00513	FNJFLCHE_00745	FLONKGFH_00216	NBFKMJME_00438	CEOAPLOP_01238	GCFMPAFD_00531	ENNJPADL_01988	BDOAJJKN_02741	OKIGKOIG_01686	FJLGJMNC_01735	DMMOADMI_03023	PMMFEGFG_00156	PCIOAIEM_00031	LLNKLGKD_01350	NHLPBNLN_02623	PFEPKGLM_01986	PFCKLCCG_02205	HCHNIKDP_01277	BECLGGIP_01161	FCPFCAJD_02917	BBKBLFJM_02301	KBFEOPKC_00121	NKMFPFLE_02767
group_8731		hypothetical protein	152	152	1	1	23540				662	662	662	EAJOIFCL_00597	CDOBCFCB_01109	DGDMJBFF_02852	JJLFHNFP_00874	JLDACJNJ_00948	MHJACBNM_02956	LMOAOPDH_03285	HFLNLJIK_03169	MNFPCIPK_02050	CJPFEPAH_02908	FOMHCHFB_00583	CHDHMKCB_02331	BCKDCEBC_01677	LGLHGMLA_00020	FNJFLCHE_01712	FLONKGFH_02104	NBFKMJME_03424	CEOAPLOP_02058	GCFMPAFD_00473	ENNJPADL_01931	BDOAJJKN_01591	OKIGKOIG_01253	FJLGJMNC_01789	DMMOADMI_01838	PMMFEGFG_00093	PCIOAIEM_02499	LLNKLGKD_00756	NHLPBNLN_01484	PFEPKGLM_00632	PFCKLCCG_00786	HCHNIKDP_01219	BECLGGIP_01101	FCPFCAJD_00513	BBKBLFJM_03538	KBFEOPKC_00179	NKMFPFLE_02848
group_8732		hypothetical protein	152	152	1	1	23544				584	743	741	EAJOIFCL_00600	CDOBCFCB_01112	DGDMJBFF_02849	JJLFHNFP_00877	JLDACJNJ_00945	MHJACBNM_02953	LMOAOPDH_03282	HFLNLJIK_03166	MNFPCIPK_02053	CJPFEPAH_02905	FOMHCHFB_00586	CHDHMKCB_02334	BCKDCEBC_01680	LGLHGMLA_00023	FNJFLCHE_01715	FLONKGFH_02101	NBFKMJME_03427	CEOAPLOP_02061	GCFMPAFD_00470	ENNJPADL_01928	BDOAJJKN_01594	OKIGKOIG_01250	FJLGJMNC_01792	DMMOADMI_01835	PMMFEGFG_00090	PCIOAIEM_02502	LLNKLGKD_00753	NHLPBNLN_01481	PFEPKGLM_00629	PFCKLCCG_00783	HCHNIKDP_01216	BECLGGIP_01098	FCPFCAJD_00510	BBKBLFJM_03541	KBFEOPKC_00182	NKMFPFLE_02851
group_8733		hypothetical protein	152	152	1	1	23548				641	698	697	EAJOIFCL_00603	CDOBCFCB_01115	DGDMJBFF_02846	JJLFHNFP_00880	JLDACJNJ_00942	MHJACBNM_02950	LMOAOPDH_03279	HFLNLJIK_03163	MNFPCIPK_02056	CJPFEPAH_02902	FOMHCHFB_00589	CHDHMKCB_02337	BCKDCEBC_01683	LGLHGMLA_00026	FNJFLCHE_01718	FLONKGFH_02098	NBFKMJME_03430	CEOAPLOP_02064	GCFMPAFD_00467	ENNJPADL_01925	BDOAJJKN_01597	OKIGKOIG_01247	FJLGJMNC_01795	DMMOADMI_01832	PMMFEGFG_00087	PCIOAIEM_02505	LLNKLGKD_00750	NHLPBNLN_01478	PFEPKGLM_00626	PFCKLCCG_00780	HCHNIKDP_01213	BECLGGIP_01095	FCPFCAJD_00507	BBKBLFJM_03544	KBFEOPKC_00185	NKMFPFLE_02854
group_8737		hypothetical protein	152	152	1	1	22923				272	839	835	EAJOIFCL_00639	CDOBCFCB_02637	DGDMJBFF_03174	JJLFHNFP_01308	JLDACJNJ_02692	MHJACBNM_00795	LMOAOPDH_03019	HFLNLJIK_00817	MNFPCIPK_02361	CJPFEPAH_01027	FOMHCHFB_02094	CHDHMKCB_01786	BCKDCEBC_00879	LGLHGMLA_02650	FNJFLCHE_00866	FLONKGFH_01043	NBFKMJME_00830	CEOAPLOP_01723	GCFMPAFD_00761	ENNJPADL_00648	BDOAJJKN_02963	OKIGKOIG_02648	FJLGJMNC_00460	DMMOADMI_00728	PMMFEGFG_00301	PCIOAIEM_00200	LLNKLGKD_00018	NHLPBNLN_02844	PFEPKGLM_00193	PFCKLCCG_01212	HCHNIKDP_02913	BECLGGIP_02665	FCPFCAJD_02173	BBKBLFJM_01375	KBFEOPKC_03504	NKMFPFLE_02618
group_8738		hypothetical protein	152	152	1	1	22919				416	542	541	EAJOIFCL_00643	CDOBCFCB_02633	DGDMJBFF_03178	JJLFHNFP_01312	JLDACJNJ_02696	MHJACBNM_00799	LMOAOPDH_03015	HFLNLJIK_00813	MNFPCIPK_02357	CJPFEPAH_01031	FOMHCHFB_02090	CHDHMKCB_01782	BCKDCEBC_00875	LGLHGMLA_02646	FNJFLCHE_00862	FLONKGFH_01047	NBFKMJME_00834	CEOAPLOP_01719	GCFMPAFD_00765	ENNJPADL_00644	BDOAJJKN_02967	OKIGKOIG_02652	FJLGJMNC_00464	DMMOADMI_00732	PMMFEGFG_00305	PCIOAIEM_00204	LLNKLGKD_00022	NHLPBNLN_02840	PFEPKGLM_00189	PFCKLCCG_01216	HCHNIKDP_02909	BECLGGIP_02669	FCPFCAJD_02169	BBKBLFJM_01371	KBFEOPKC_03500	NKMFPFLE_02614
cheY_5		Chemotaxis protein CheY	152	152	1	1	9913				578	695	694	EAJOIFCL_00656	CDOBCFCB_01860	DGDMJBFF_01701	JJLFHNFP_01913	JLDACJNJ_00883	MHJACBNM_01940	LMOAOPDH_01543	HFLNLJIK_01261	MNFPCIPK_00654	CJPFEPAH_02109	FOMHCHFB_02342	CHDHMKCB_01548	BCKDCEBC_02477	LGLHGMLA_00671	FNJFLCHE_02173	FLONKGFH_00745	NBFKMJME_02333	CEOAPLOP_02940	GCFMPAFD_01147	ENNJPADL_03203	BDOAJJKN_01924	OKIGKOIG_03022	FJLGJMNC_01625	DMMOADMI_02333	PMMFEGFG_00690	PCIOAIEM_01832	LLNKLGKD_03147	NHLPBNLN_01380	PFEPKGLM_00776	PFCKLCCG_01283	HCHNIKDP_02286	BECLGGIP_00587	FCPFCAJD_00998	BBKBLFJM_01283	KBFEOPKC_01110	NKMFPFLE_00859
group_8747		hypothetical protein	152	152	1	1	9851				242	242	242	EAJOIFCL_00690	CDOBCFCB_01888	DGDMJBFF_02065	JJLFHNFP_01879	JLDACJNJ_00849	MHJACBNM_01976	LMOAOPDH_01470	HFLNLJIK_01232	MNFPCIPK_00626	CJPFEPAH_02145	FOMHCHFB_00458	CHDHMKCB_01317	BCKDCEBC_02440	LGLHGMLA_00643	FNJFLCHE_02136	FLONKGFH_00772	NBFKMJME_02721	CEOAPLOP_02490	GCFMPAFD_01174	ENNJPADL_03316	BDOAJJKN_00441	OKIGKOIG_03069	FJLGJMNC_00952	DMMOADMI_01815	PMMFEGFG_00663	PCIOAIEM_00442	LLNKLGKD_03496	NHLPBNLN_01414	PFEPKGLM_02895	PFCKLCCG_01310	HCHNIKDP_03149	BECLGGIP_00614	FCPFCAJD_00970	BBKBLFJM_01246	KBFEOPKC_01144	NKMFPFLE_00831
group_8748		hypothetical protein	152	152	1	1	9844				407	407	407	EAJOIFCL_00695	CDOBCFCB_01893	DGDMJBFF_02060	JJLFHNFP_01874	JLDACJNJ_00844	MHJACBNM_01981	LMOAOPDH_01465	HFLNLJIK_01805	MNFPCIPK_00621	CJPFEPAH_02150	FOMHCHFB_00453	CHDHMKCB_01322	BCKDCEBC_02435	LGLHGMLA_00638	FNJFLCHE_02131	FLONKGFH_00777	NBFKMJME_02715	CEOAPLOP_02495	GCFMPAFD_01179	ENNJPADL_03321	BDOAJJKN_00446	OKIGKOIG_03074	FJLGJMNC_00957	DMMOADMI_01810	PMMFEGFG_00658	PCIOAIEM_00437	LLNKLGKD_03491	NHLPBNLN_01419	PFEPKGLM_02890	PFCKLCCG_01315	HCHNIKDP_03154	BECLGGIP_00619	FCPFCAJD_00965	BBKBLFJM_01241	KBFEOPKC_01149	NKMFPFLE_00826
group_8749		hypothetical protein	152	152	1	1	9831				602	602	602	EAJOIFCL_00697	CDOBCFCB_01895	DGDMJBFF_02051	JJLFHNFP_01872	JLDACJNJ_00842	MHJACBNM_01983	LMOAOPDH_01463	HFLNLJIK_01807	MNFPCIPK_00619	CJPFEPAH_02152	FOMHCHFB_00451	CHDHMKCB_01324	BCKDCEBC_02433	LGLHGMLA_00636	FNJFLCHE_02129	FLONKGFH_00779	NBFKMJME_02713	CEOAPLOP_02497	GCFMPAFD_01181	ENNJPADL_03323	BDOAJJKN_00448	OKIGKOIG_03076	FJLGJMNC_00959	DMMOADMI_01808	PMMFEGFG_00656	PCIOAIEM_00435	LLNKLGKD_03489	NHLPBNLN_01421	PFEPKGLM_02888	PFCKLCCG_01317	HCHNIKDP_03156	BECLGGIP_00621	FCPFCAJD_00963	BBKBLFJM_01239	KBFEOPKC_01151	NKMFPFLE_00824
group_8750		hypothetical protein	152	152	1	1	9830				791	794	793	EAJOIFCL_00698	CDOBCFCB_01896	DGDMJBFF_02050	JJLFHNFP_01871	JLDACJNJ_00841	MHJACBNM_01984	LMOAOPDH_01462	HFLNLJIK_01808	MNFPCIPK_00618	CJPFEPAH_02153	FOMHCHFB_00450	CHDHMKCB_01325	BCKDCEBC_02432	LGLHGMLA_00635	FNJFLCHE_02128	FLONKGFH_00780	NBFKMJME_02712	CEOAPLOP_02498	GCFMPAFD_01182	ENNJPADL_03324	BDOAJJKN_00449	OKIGKOIG_03077	FJLGJMNC_00960	DMMOADMI_01807	PMMFEGFG_00655	PCIOAIEM_00434	LLNKLGKD_03488	NHLPBNLN_01422	PFEPKGLM_02887	PFCKLCCG_01318	HCHNIKDP_03157	BECLGGIP_00622	FCPFCAJD_00962	BBKBLFJM_01238	KBFEOPKC_01152	NKMFPFLE_00823
group_8751		hypothetical protein	152	152	1	1	9445				932	932	932	EAJOIFCL_00707	CDOBCFCB_01905	DGDMJBFF_01977	JJLFHNFP_01862	JLDACJNJ_02172	MHJACBNM_01993	LMOAOPDH_01453	HFLNLJIK_01817	MNFPCIPK_00609	CJPFEPAH_02162	FOMHCHFB_00416	CHDHMKCB_01334	BCKDCEBC_02423	LGLHGMLA_00626	FNJFLCHE_02119	FLONKGFH_01504	NBFKMJME_02383	CEOAPLOP_02507	GCFMPAFD_01191	ENNJPADL_03333	BDOAJJKN_00459	OKIGKOIG_03086	FJLGJMNC_00969	DMMOADMI_01798	PMMFEGFG_00646	PCIOAIEM_00425	LLNKLGKD_03415	NHLPBNLN_02061	PFEPKGLM_02814	PFCKLCCG_01327	HCHNIKDP_03232	BECLGGIP_00631	FCPFCAJD_00953	BBKBLFJM_01229	KBFEOPKC_01161	NKMFPFLE_02355
group_8752		hypothetical protein	152	152	1	1	9243				587	719	718	EAJOIFCL_00720	CDOBCFCB_01915	DGDMJBFF_01963	JJLFHNFP_01849	JLDACJNJ_02182	MHJACBNM_02006	LMOAOPDH_01443	HFLNLJIK_01830	MNFPCIPK_00599	CJPFEPAH_02175	FOMHCHFB_00406	CHDHMKCB_01347	BCKDCEBC_02410	LGLHGMLA_00616	FNJFLCHE_02106	FLONKGFH_01517	NBFKMJME_02397	CEOAPLOP_02628	GCFMPAFD_01205	ENNJPADL_03346	BDOAJJKN_00480	OKIGKOIG_03106	FJLGJMNC_00982	DMMOADMI_01785	PMMFEGFG_00633	PCIOAIEM_00415	LLNKLGKD_02368	NHLPBNLN_02074	PFEPKGLM_02449	PFCKLCCG_01340	HCHNIKDP_03245	BECLGGIP_00645	FCPFCAJD_00940	BBKBLFJM_03200	KBFEOPKC_01174	NKMFPFLE_02342
group_8757		hypothetical protein	152	152	1	1	10004				881	881	881	EAJOIFCL_00748	CDOBCFCB_01845	DGDMJBFF_01672	JJLFHNFP_01148	JLDACJNJ_01921	MHJACBNM_01925	LMOAOPDH_01566	HFLNLJIK_01282	MNFPCIPK_00949	CJPFEPAH_02094	FOMHCHFB_02222	CHDHMKCB_00540	BCKDCEBC_02497	LGLHGMLA_00809	FNJFLCHE_02194	FLONKGFH_00515	NBFKMJME_00707	CEOAPLOP_00586	GCFMPAFD_02749	ENNJPADL_02488	BDOAJJKN_01880	OKIGKOIG_01960	FJLGJMNC_02987	DMMOADMI_00866	PMMFEGFG_00970	PCIOAIEM_01521	LLNKLGKD_01036	NHLPBNLN_02381	PFEPKGLM_00800	PFCKLCCG_01367	HCHNIKDP_03016	BECLGGIP_01723	FCPFCAJD_03294	BBKBLFJM_02316	KBFEOPKC_01085	NKMFPFLE_00873
group_8759		putative ABC transporter ATP-binding protein	152	152	1	1	10010				1358	1733	1730	EAJOIFCL_00752	CDOBCFCB_01840	DGDMJBFF_01666	JJLFHNFP_01144	JLDACJNJ_01925	MHJACBNM_01921	LMOAOPDH_00369	HFLNLJIK_01286	MNFPCIPK_00944	CJPFEPAH_02090	FOMHCHFB_02226	CHDHMKCB_00545	BCKDCEBC_02501	LGLHGMLA_00805	FNJFLCHE_02198	FLONKGFH_00519	NBFKMJME_00711	CEOAPLOP_00582	GCFMPAFD_02753	ENNJPADL_02484	BDOAJJKN_01876	OKIGKOIG_01964	FJLGJMNC_02982	DMMOADMI_00862	PMMFEGFG_00974	PCIOAIEM_01525	LLNKLGKD_01032	NHLPBNLN_02377	PFEPKGLM_00804	PFCKLCCG_01371	HCHNIKDP_03012	BECLGGIP_01726	FCPFCAJD_03290	BBKBLFJM_02321	KBFEOPKC_01081	NKMFPFLE_00877
group_8760		putative ABC transporter ATP-binding protein	152	152	1	1	10011				173	1883	1871	EAJOIFCL_00753	CDOBCFCB_01839	DGDMJBFF_01665	JJLFHNFP_01143	JLDACJNJ_01926	MHJACBNM_01920	LMOAOPDH_00368	HFLNLJIK_01287	MNFPCIPK_00943	CJPFEPAH_02089	FOMHCHFB_02227	CHDHMKCB_00546	BCKDCEBC_02502	LGLHGMLA_00804	FNJFLCHE_02199	FLONKGFH_00520	NBFKMJME_00712	CEOAPLOP_00581	GCFMPAFD_02754	ENNJPADL_02483	BDOAJJKN_01875	OKIGKOIG_01965	FJLGJMNC_02981	DMMOADMI_00861	PMMFEGFG_00975	PCIOAIEM_01526	LLNKLGKD_01031	NHLPBNLN_02376	PFEPKGLM_00805	PFCKLCCG_01372	HCHNIKDP_03011	BECLGGIP_01727	FCPFCAJD_03289	BBKBLFJM_02322	KBFEOPKC_01080	NKMFPFLE_00878
group_8761		putative ABC transporter ATP-binding protein	152	152	1	1	10012				776	776	776	EAJOIFCL_00754	CDOBCFCB_01838	DGDMJBFF_01664	JJLFHNFP_01142	JLDACJNJ_01927	MHJACBNM_01919	LMOAOPDH_00367	HFLNLJIK_01288	MNFPCIPK_00942	CJPFEPAH_02088	FOMHCHFB_02228	CHDHMKCB_00547	BCKDCEBC_02503	LGLHGMLA_00803	FNJFLCHE_02200	FLONKGFH_00521	NBFKMJME_00713	CEOAPLOP_00580	GCFMPAFD_02755	ENNJPADL_02482	BDOAJJKN_01874	OKIGKOIG_01966	FJLGJMNC_02980	DMMOADMI_00860	PMMFEGFG_00976	PCIOAIEM_01527	LLNKLGKD_01030	NHLPBNLN_02375	PFEPKGLM_00806	PFCKLCCG_01373	HCHNIKDP_03010	BECLGGIP_01728	FCPFCAJD_03288	BBKBLFJM_02323	KBFEOPKC_01079	NKMFPFLE_00879
malK_2		Trehalose/maltose import ATP-binding protein MalK	152	152	1	1	10037				839	845	844	EAJOIFCL_00773	CDOBCFCB_01826	DGDMJBFF_02145	JJLFHNFP_01126	JLDACJNJ_01939	MHJACBNM_01907	LMOAOPDH_00355	HFLNLJIK_01300	MNFPCIPK_00930	CJPFEPAH_02076	FOMHCHFB_02244	CHDHMKCB_00559	BCKDCEBC_02515	LGLHGMLA_00791	FNJFLCHE_02212	FLONKGFH_00533	NBFKMJME_00726	CEOAPLOP_00568	GCFMPAFD_02767	ENNJPADL_02470	BDOAJJKN_01310	OKIGKOIG_00950	FJLGJMNC_02968	DMMOADMI_00848	PMMFEGFG_00992	PCIOAIEM_00880	LLNKLGKD_01018	NHLPBNLN_02363	PFEPKGLM_00818	PFCKLCCG_01385	HCHNIKDP_02994	BECLGGIP_00516	FCPFCAJD_03272	BBKBLFJM_02335	KBFEOPKC_01060	NKMFPFLE_00891
group_8763		hypothetical protein	152	152	1	1	10052				764	836	835	EAJOIFCL_00778	CDOBCFCB_01821	DGDMJBFF_02150	JJLFHNFP_01121	JLDACJNJ_01944	MHJACBNM_01902	LMOAOPDH_00350	HFLNLJIK_01305	MNFPCIPK_00925	CJPFEPAH_02071	FOMHCHFB_01358	CHDHMKCB_00564	BCKDCEBC_02520	LGLHGMLA_00786	FNJFLCHE_02217	FLONKGFH_00538	NBFKMJME_00732	CEOAPLOP_00554	GCFMPAFD_02772	ENNJPADL_02465	BDOAJJKN_01304	OKIGKOIG_00964	FJLGJMNC_02963	DMMOADMI_00843	PMMFEGFG_00997	PCIOAIEM_00875	LLNKLGKD_01013	NHLPBNLN_02358	PFEPKGLM_00823	PFCKLCCG_01390	HCHNIKDP_02989	BECLGGIP_00521	FCPFCAJD_03267	BBKBLFJM_00560	KBFEOPKC_01055	NKMFPFLE_00896
group_8764		hypothetical protein	152	152	1	1	10054				1457	1457	1457	EAJOIFCL_00780	CDOBCFCB_01819	DGDMJBFF_02152	JJLFHNFP_01119	JLDACJNJ_01328	MHJACBNM_01900	LMOAOPDH_00348	HFLNLJIK_01307	MNFPCIPK_00923	CJPFEPAH_02069	FOMHCHFB_01360	CHDHMKCB_00566	BCKDCEBC_02522	LGLHGMLA_00784	FNJFLCHE_02219	FLONKGFH_00540	NBFKMJME_00734	CEOAPLOP_00552	GCFMPAFD_02774	ENNJPADL_02463	BDOAJJKN_01302	OKIGKOIG_00966	FJLGJMNC_02961	DMMOADMI_00841	PMMFEGFG_00999	PCIOAIEM_00873	LLNKLGKD_01011	NHLPBNLN_02356	PFEPKGLM_00825	PFCKLCCG_01392	HCHNIKDP_02987	BECLGGIP_00523	FCPFCAJD_03265	BBKBLFJM_00558	KBFEOPKC_01053	NKMFPFLE_00898
asnS		Asparagine--tRNA ligase	152	152	1	1	10083				773	1391	1386	EAJOIFCL_00788	CDOBCFCB_01807	DGDMJBFF_02168	JJLFHNFP_01107	JLDACJNJ_01319	MHJACBNM_01885	LMOAOPDH_00332	HFLNLJIK_01315	MNFPCIPK_00911	CJPFEPAH_02054	FOMHCHFB_01372	CHDHMKCB_00574	BCKDCEBC_02530	LGLHGMLA_00772	FNJFLCHE_02227	FLONKGFH_00548	NBFKMJME_00744	CEOAPLOP_00544	GCFMPAFD_02786	ENNJPADL_02455	BDOAJJKN_01294	OKIGKOIG_00974	FJLGJMNC_02946	DMMOADMI_00833	PMMFEGFG_01007	PCIOAIEM_00865	LLNKLGKD_01003	NHLPBNLN_02348	PFEPKGLM_00833	PFCKLCCG_01404	HCHNIKDP_02979	BECLGGIP_00535	FCPFCAJD_03253	BBKBLFJM_00519	KBFEOPKC_01045	NKMFPFLE_00910
group_8766		hypothetical protein	152	152	1	1	10093				269	284	270	EAJOIFCL_00796	CDOBCFCB_01799	DGDMJBFF_02176	JJLFHNFP_01099	JLDACJNJ_01311	MHJACBNM_01877	LMOAOPDH_00324	HFLNLJIK_01323	MNFPCIPK_00903	CJPFEPAH_02046	FOMHCHFB_01380	CHDHMKCB_00582	BCKDCEBC_02538	LGLHGMLA_00764	FNJFLCHE_02235	FLONKGFH_00556	NBFKMJME_00753	CEOAPLOP_00536	GCFMPAFD_02794	ENNJPADL_02447	BDOAJJKN_01286	OKIGKOIG_00982	FJLGJMNC_02938	DMMOADMI_00825	PMMFEGFG_01015	PCIOAIEM_00857	LLNKLGKD_00995	NHLPBNLN_02340	PFEPKGLM_00841	PFCKLCCG_01412	HCHNIKDP_02971	BECLGGIP_00543	FCPFCAJD_03245	BBKBLFJM_00511	KBFEOPKC_01037	NKMFPFLE_00918
group_8767		hypothetical protein	152	152	1	1	10096				326	1430	1422	EAJOIFCL_00799	CDOBCFCB_01796	DGDMJBFF_02179	JJLFHNFP_01096	JLDACJNJ_01308	MHJACBNM_01874	LMOAOPDH_00321	HFLNLJIK_01326	MNFPCIPK_00900	CJPFEPAH_02043	FOMHCHFB_01383	CHDHMKCB_00585	BCKDCEBC_02541	LGLHGMLA_00761	FNJFLCHE_02238	FLONKGFH_00559	NBFKMJME_00756	CEOAPLOP_00533	GCFMPAFD_02797	ENNJPADL_02444	BDOAJJKN_01283	OKIGKOIG_00985	FJLGJMNC_02935	DMMOADMI_00822	PMMFEGFG_01018	PCIOAIEM_00854	LLNKLGKD_00992	NHLPBNLN_02337	PFEPKGLM_00844	PFCKLCCG_01415	HCHNIKDP_02968	BECLGGIP_00546	FCPFCAJD_03242	BBKBLFJM_00508	KBFEOPKC_01034	NKMFPFLE_00921
treZ_2		Malto-oligosyltrehalose trehalohydrolase	152	152	1	1	10101			Hypothetical protein with no hits to refseq/uniprot/clusters/cdd/tigrfams/pfam overlapping another protein with hits	953	2081	2073	EAJOIFCL_00803	CDOBCFCB_01792	DGDMJBFF_02183	JJLFHNFP_01092	JLDACJNJ_01304	MHJACBNM_01870	LMOAOPDH_00317	HFLNLJIK_01330	MNFPCIPK_00896	CJPFEPAH_02039	FOMHCHFB_01387	CHDHMKCB_00589	BCKDCEBC_02545	LGLHGMLA_00757	FNJFLCHE_02242	FLONKGFH_00563	NBFKMJME_00762	CEOAPLOP_00529	GCFMPAFD_02801	ENNJPADL_02440	BDOAJJKN_01278	OKIGKOIG_00989	FJLGJMNC_02931	DMMOADMI_00818	PMMFEGFG_01022	PCIOAIEM_00850	LLNKLGKD_00988	NHLPBNLN_02333	PFEPKGLM_00848	PFCKLCCG_01419	HCHNIKDP_02964	BECLGGIP_00550	FCPFCAJD_03238	BBKBLFJM_00504	KBFEOPKC_01030	NKMFPFLE_00925
group_8770		hypothetical protein	152	152	1	1	10102				455	854	848	EAJOIFCL_00804	CDOBCFCB_01791	DGDMJBFF_02184	JJLFHNFP_01091	JLDACJNJ_01303	MHJACBNM_01869	LMOAOPDH_00316	HFLNLJIK_01331	MNFPCIPK_00895	CJPFEPAH_02038	FOMHCHFB_01388	CHDHMKCB_00590	BCKDCEBC_02546	LGLHGMLA_00756	FNJFLCHE_02243	FLONKGFH_00564	NBFKMJME_00763	CEOAPLOP_00528	GCFMPAFD_02802	ENNJPADL_02439	BDOAJJKN_01277	OKIGKOIG_00990	FJLGJMNC_02930	DMMOADMI_00817	PMMFEGFG_01023	PCIOAIEM_00849	LLNKLGKD_00987	NHLPBNLN_02332	PFEPKGLM_00849	PFCKLCCG_01420	HCHNIKDP_02963	BECLGGIP_00551	FCPFCAJD_03237	BBKBLFJM_00503	KBFEOPKC_01029	NKMFPFLE_00926
pfp_1		Pyrophosphate--fructose 6-phosphate 1-phosphotransferase	152	152	1	1	10105				1076	1076	1076	EAJOIFCL_00806	CDOBCFCB_01789	DGDMJBFF_02186	JJLFHNFP_01089	JLDACJNJ_01301	MHJACBNM_01867	LMOAOPDH_00314	HFLNLJIK_01333	MNFPCIPK_00893	CJPFEPAH_02036	FOMHCHFB_01390	CHDHMKCB_00592	BCKDCEBC_02548	LGLHGMLA_00754	FNJFLCHE_02245	FLONKGFH_00566	NBFKMJME_00766	CEOAPLOP_00526	GCFMPAFD_02804	ENNJPADL_02437	BDOAJJKN_01274	OKIGKOIG_00992	FJLGJMNC_02928	DMMOADMI_00815	PMMFEGFG_01025	PCIOAIEM_00847	LLNKLGKD_00985	NHLPBNLN_02330	PFEPKGLM_00851	PFCKLCCG_01422	HCHNIKDP_02961	BECLGGIP_00553	FCPFCAJD_03235	BBKBLFJM_00501	KBFEOPKC_01027	NKMFPFLE_00928
group_8773		hypothetical protein	152	152	1	1	10136				380	527	526	EAJOIFCL_00815	CDOBCFCB_01773	DGDMJBFF_02194	JJLFHNFP_01073	JLDACJNJ_01292	MHJACBNM_01858	LMOAOPDH_00305	HFLNLJIK_01342	MNFPCIPK_02377	CJPFEPAH_02027	FOMHCHFB_01789	CHDHMKCB_00601	BCKDCEBC_01695	LGLHGMLA_02231	FNJFLCHE_01730	FLONKGFH_00575	NBFKMJME_00775	CEOAPLOP_03173	GCFMPAFD_02813	ENNJPADL_02428	BDOAJJKN_01915	OKIGKOIG_02043	FJLGJMNC_02919	DMMOADMI_00806	PMMFEGFG_01943	PCIOAIEM_00838	LLNKLGKD_02536	NHLPBNLN_02321	PFEPKGLM_02660	PFCKLCCG_01431	HCHNIKDP_02944	BECLGGIP_00562	FCPFCAJD_03226	BBKBLFJM_00493	KBFEOPKC_01018	NKMFPFLE_00944
hpt		Hypoxanthine/guanine phosphoribosyltransferase	152	152	1	1	13076				263	581	578	EAJOIFCL_00871	CDOBCFCB_01935	DGDMJBFF_02108	JJLFHNFP_02524	JLDACJNJ_00491	MHJACBNM_01396	LMOAOPDH_02704	HFLNLJIK_01017	MNFPCIPK_01394	CJPFEPAH_01166	FOMHCHFB_02619	CHDHMKCB_00523	BCKDCEBC_00997	LGLHGMLA_01431	FNJFLCHE_00984	FLONKGFH_00502	NBFKMJME_02294	CEOAPLOP_02275	GCFMPAFD_01483	ENNJPADL_00525	BDOAJJKN_03325	OKIGKOIG_02083	FJLGJMNC_00354	DMMOADMI_03633	PMMFEGFG_03309	PCIOAIEM_02279	LLNKLGKD_03583	NHLPBNLN_00530	PFEPKGLM_03573	PFCKLCCG_00642	HCHNIKDP_00654	BECLGGIP_01418	FCPFCAJD_02759	BBKBLFJM_01510	KBFEOPKC_01419	NKMFPFLE_00560
group_8791		hypothetical protein	152	152	1	1	22206				542	566	542	EAJOIFCL_00943	CDOBCFCB_00316	DGDMJBFF_00191	JJLFHNFP_01791	JLDACJNJ_00068	MHJACBNM_00667	LMOAOPDH_01835	HFLNLJIK_00209	MNFPCIPK_01082	CJPFEPAH_00905	FOMHCHFB_01954	CHDHMKCB_01108	BCKDCEBC_02282	LGLHGMLA_01682	FNJFLCHE_01852	FLONKGFH_01391	NBFKMJME_02232	CEOAPLOP_01885	GCFMPAFD_02052	ENNJPADL_03146	BDOAJJKN_02087	OKIGKOIG_02937	FJLGJMNC_01119	DMMOADMI_02037	PMMFEGFG_03420	PCIOAIEM_01085	LLNKLGKD_02425	NHLPBNLN_01325	PFEPKGLM_01329	PFCKLCCG_02701	HCHNIKDP_02662	BECLGGIP_00277	FCPFCAJD_01898	BBKBLFJM_02028	KBFEOPKC_02909	NKMFPFLE_01646
group_8792		hypothetical protein	152	152	1	1	22200				575	638	637	EAJOIFCL_00946	CDOBCFCB_00319	DGDMJBFF_00194	JJLFHNFP_01794	JLDACJNJ_00065	MHJACBNM_00664	LMOAOPDH_01838	HFLNLJIK_00206	MNFPCIPK_01079	CJPFEPAH_00902	FOMHCHFB_01951	CHDHMKCB_01111	BCKDCEBC_02279	LGLHGMLA_01679	FNJFLCHE_01849	FLONKGFH_01394	NBFKMJME_02227	CEOAPLOP_01888	GCFMPAFD_02049	ENNJPADL_03149	BDOAJJKN_02084	OKIGKOIG_02940	FJLGJMNC_01122	DMMOADMI_02034	PMMFEGFG_03423	PCIOAIEM_01082	LLNKLGKD_02422	NHLPBNLN_01328	PFEPKGLM_01332	PFCKLCCG_02704	HCHNIKDP_02659	BECLGGIP_00280	FCPFCAJD_01895	BBKBLFJM_02031	KBFEOPKC_02906	NKMFPFLE_01649
group_8793		hypothetical protein	152	152	1	1	22189				536	563	536	EAJOIFCL_00955	CDOBCFCB_00328	DGDMJBFF_00204	JJLFHNFP_01803	JLDACJNJ_00055	MHJACBNM_00654	LMOAOPDH_01848	HFLNLJIK_00196	MNFPCIPK_01593	CJPFEPAH_00892	FOMHCHFB_01942	CHDHMKCB_01121	BCKDCEBC_02269	LGLHGMLA_01569	FNJFLCHE_01839	FLONKGFH_01403	NBFKMJME_02216	CEOAPLOP_01897	GCFMPAFD_02040	ENNJPADL_03158	BDOAJJKN_02075	OKIGKOIG_02949	FJLGJMNC_01132	DMMOADMI_02024	PMMFEGFG_01737	PCIOAIEM_01072	LLNKLGKD_02413	NHLPBNLN_01337	PFEPKGLM_01341	PFCKLCCG_02713	HCHNIKDP_02650	BECLGGIP_00289	FCPFCAJD_02001	BBKBLFJM_02040	KBFEOPKC_02897	NKMFPFLE_01658
group_8795		hypothetical protein	152	152	1	1	22185				659	920	918	EAJOIFCL_00958	CDOBCFCB_00331	DGDMJBFF_00207	JJLFHNFP_01806	JLDACJNJ_00052	MHJACBNM_00651	LMOAOPDH_01851	HFLNLJIK_00193	MNFPCIPK_01596	CJPFEPAH_00889	FOMHCHFB_01939	CHDHMKCB_01124	BCKDCEBC_02266	LGLHGMLA_01572	FNJFLCHE_01836	FLONKGFH_01406	NBFKMJME_02213	CEOAPLOP_01900	GCFMPAFD_02037	ENNJPADL_03161	BDOAJJKN_02072	OKIGKOIG_02952	FJLGJMNC_01135	DMMOADMI_02021	PMMFEGFG_01740	PCIOAIEM_01069	LLNKLGKD_02410	NHLPBNLN_01340	PFEPKGLM_01344	PFCKLCCG_02716	HCHNIKDP_02647	BECLGGIP_00292	FCPFCAJD_01998	BBKBLFJM_02043	KBFEOPKC_02894	NKMFPFLE_01661
group_8797		hypothetical protein	152	152	1	1	22183				698	698	698	EAJOIFCL_00960	CDOBCFCB_00333	DGDMJBFF_00209	JJLFHNFP_01808	JLDACJNJ_00050	MHJACBNM_00649	LMOAOPDH_01853	HFLNLJIK_00191	MNFPCIPK_01598	CJPFEPAH_00887	FOMHCHFB_01937	CHDHMKCB_01126	BCKDCEBC_02264	LGLHGMLA_01574	FNJFLCHE_01834	FLONKGFH_01408	NBFKMJME_02211	CEOAPLOP_01902	GCFMPAFD_02035	ENNJPADL_03163	BDOAJJKN_02070	OKIGKOIG_02954	FJLGJMNC_01137	DMMOADMI_02019	PMMFEGFG_01742	PCIOAIEM_01067	LLNKLGKD_02408	NHLPBNLN_01342	PFEPKGLM_01346	PFCKLCCG_02718	HCHNIKDP_02645	BECLGGIP_00294	FCPFCAJD_01996	BBKBLFJM_02045	KBFEOPKC_02892	NKMFPFLE_01663
group_8798		hypothetical protein	152	152	1	1	22179				443	632	630	EAJOIFCL_00964	CDOBCFCB_00337	DGDMJBFF_00213	JJLFHNFP_01812	JLDACJNJ_00046	MHJACBNM_00645	LMOAOPDH_01857	HFLNLJIK_00187	MNFPCIPK_01602	CJPFEPAH_00883	FOMHCHFB_01933	CHDHMKCB_01130	BCKDCEBC_02260	LGLHGMLA_01578	FNJFLCHE_01830	FLONKGFH_01412	NBFKMJME_02207	CEOAPLOP_01906	GCFMPAFD_02031	ENNJPADL_03167	BDOAJJKN_02065	OKIGKOIG_02958	FJLGJMNC_01141	DMMOADMI_02015	PMMFEGFG_01746	PCIOAIEM_01063	LLNKLGKD_02404	NHLPBNLN_01346	PFEPKGLM_01350	PFCKLCCG_02722	HCHNIKDP_02641	BECLGGIP_00298	FCPFCAJD_01992	BBKBLFJM_01403	KBFEOPKC_02888	NKMFPFLE_01667
group_8799		hypothetical protein	152	152	1	1	22175				572	1367	1361	EAJOIFCL_00966	CDOBCFCB_00339	DGDMJBFF_00215	JJLFHNFP_01814	JLDACJNJ_00044	MHJACBNM_00643	LMOAOPDH_01859	HFLNLJIK_00185	MNFPCIPK_01604	CJPFEPAH_00881	FOMHCHFB_01931	CHDHMKCB_01132	BCKDCEBC_02258	LGLHGMLA_01580	FNJFLCHE_01828	FLONKGFH_01414	NBFKMJME_02205	CEOAPLOP_01908	GCFMPAFD_02029	ENNJPADL_03169	BDOAJJKN_02063	OKIGKOIG_02960	FJLGJMNC_01143	DMMOADMI_02013	PMMFEGFG_01748	PCIOAIEM_01061	LLNKLGKD_02402	NHLPBNLN_01348	PFEPKGLM_01352	PFCKLCCG_02724	HCHNIKDP_02639	BECLGGIP_00300	FCPFCAJD_01990	BBKBLFJM_01401	KBFEOPKC_02886	NKMFPFLE_01669
thrC_2		Threonine synthase	152	152	1	1	22159				1214	1214	1214	EAJOIFCL_00978	CDOBCFCB_00350	DGDMJBFF_00222	JJLFHNFP_01826	JLDACJNJ_00033	MHJACBNM_00632	LMOAOPDH_01870	HFLNLJIK_00172	MNFPCIPK_01614	CJPFEPAH_00870	FOMHCHFB_02636	CHDHMKCB_01144	BCKDCEBC_02246	LGLHGMLA_01590	FNJFLCHE_01816	FLONKGFH_01425	NBFKMJME_03105	CEOAPLOP_01920	GCFMPAFD_02017	ENNJPADL_03180	BDOAJJKN_02027	OKIGKOIG_02070	FJLGJMNC_01154	DMMOADMI_02003	PMMFEGFG_01759	PCIOAIEM_01051	LLNKLGKD_02391	NHLPBNLN_01360	PFEPKGLM_01363	PFCKLCCG_02736	HCHNIKDP_02627	BECLGGIP_00312	FCPFCAJD_01979	BBKBLFJM_01391	KBFEOPKC_02874	NKMFPFLE_01679
ptr2		HTH-type transcriptional regulator Ptr2	152	152	1	1	13168				278	500	498	EAJOIFCL_01017	CDOBCFCB_01973	DGDMJBFF_01643	JJLFHNFP_02490	JLDACJNJ_00456	MHJACBNM_01435	LMOAOPDH_00400	HFLNLJIK_00975	MNFPCIPK_01650	CJPFEPAH_01205	FOMHCHFB_01093	CHDHMKCB_00483	BCKDCEBC_01040	LGLHGMLA_01254	FNJFLCHE_01027	FLONKGFH_00448	NBFKMJME_01176	CEOAPLOP_02042	GCFMPAFD_01445	ENNJPADL_00472	BDOAJJKN_03381	OKIGKOIG_02136	FJLGJMNC_00296	DMMOADMI_03580	PMMFEGFG_03271	PCIOAIEM_02239	LLNKLGKD_03637	NHLPBNLN_00492	PFEPKGLM_03519	PFCKLCCG_00604	HCHNIKDP_00602	BECLGGIP_01380	FCPFCAJD_02721	BBKBLFJM_01476	KBFEOPKC_01457	NKMFPFLE_00617
group_8804		hypothetical protein	152	152	1	1	13170				488	500	499	EAJOIFCL_01019	CDOBCFCB_01975	DGDMJBFF_01641	JJLFHNFP_02488	JLDACJNJ_00454	MHJACBNM_01437	LMOAOPDH_00402	HFLNLJIK_00973	MNFPCIPK_01648	CJPFEPAH_01207	FOMHCHFB_01091	CHDHMKCB_00481	BCKDCEBC_01042	LGLHGMLA_01252	FNJFLCHE_01029	FLONKGFH_00446	NBFKMJME_01174	CEOAPLOP_02040	GCFMPAFD_01443	ENNJPADL_00470	BDOAJJKN_03383	OKIGKOIG_02138	FJLGJMNC_00294	DMMOADMI_03578	PMMFEGFG_03269	PCIOAIEM_02237	LLNKLGKD_03639	NHLPBNLN_00490	PFEPKGLM_03517	PFCKLCCG_00602	HCHNIKDP_00600	BECLGGIP_01378	FCPFCAJD_02719	BBKBLFJM_01474	KBFEOPKC_01459	NKMFPFLE_00619
group_8806		hypothetical protein	152	152	1	1	13173				2012	2012	2012	EAJOIFCL_01022	CDOBCFCB_01978	DGDMJBFF_01638	JJLFHNFP_02485	JLDACJNJ_00451	MHJACBNM_01440	LMOAOPDH_00405	HFLNLJIK_00970	MNFPCIPK_01645	CJPFEPAH_01210	FOMHCHFB_01088	CHDHMKCB_00478	BCKDCEBC_01045	LGLHGMLA_01249	FNJFLCHE_01032	FLONKGFH_00443	NBFKMJME_01171	CEOAPLOP_02037	GCFMPAFD_01440	ENNJPADL_00467	BDOAJJKN_03386	OKIGKOIG_02141	FJLGJMNC_00291	DMMOADMI_03575	PMMFEGFG_03266	PCIOAIEM_02234	LLNKLGKD_03642	NHLPBNLN_00487	PFEPKGLM_03514	PFCKLCCG_00599	HCHNIKDP_00597	BECLGGIP_01375	FCPFCAJD_02716	BBKBLFJM_01471	KBFEOPKC_01462	NKMFPFLE_00622
group_8813		hypothetical protein	152	152	1	1	13209			Hypothetical protein with no hits to refseq/uniprot/clusters/cdd/tigrfams/pfam overlapping another protein with hits	791	1187	1184	EAJOIFCL_01045	CDOBCFCB_02001	DGDMJBFF_01621	JJLFHNFP_02469	JLDACJNJ_00715	MHJACBNM_01180	LMOAOPDH_00421	HFLNLJIK_00954	MNFPCIPK_02396	CJPFEPAH_01739	FOMHCHFB_03324	CHDHMKCB_00462	BCKDCEBC_01067	LGLHGMLA_01226	FNJFLCHE_01054	FLONKGFH_02071	NBFKMJME_01154	CEOAPLOP_02217	GCFMPAFD_01580	ENNJPADL_00444	BDOAJJKN_03408	OKIGKOIG_02163	FJLGJMNC_00275	DMMOADMI_03553	PMMFEGFG_03244	PCIOAIEM_02217	LLNKLGKD_03664	NHLPBNLN_00471	PFEPKGLM_03492	PFCKLCCG_00577	HCHNIKDP_01572	BECLGGIP_00929	FCPFCAJD_02694	BBKBLFJM_02384	KBFEOPKC_01485	NKMFPFLE_00645
group_8818	livG_5	putative branched-chain amino acid transport ATP-binding protein LivG	152	152	1	1	25142				107	1532	1522	EAJOIFCL_01096	CDOBCFCB_01280	DGDMJBFF_02698	JJLFHNFP_00706	JLDACJNJ_02556	MHJACBNM_02516	LMOAOPDH_02505	HFLNLJIK_01943	MNFPCIPK_03223	CJPFEPAH_02598	FOMHCHFB_01865	CHDHMKCB_02480	BCKDCEBC_02624	LGLHGMLA_00174	FNJFLCHE_02359	FLONKGFH_03237	NBFKMJME_01503	CEOAPLOP_03294	GCFMPAFD_00256	ENNJPADL_02689	BDOAJJKN_00258	OKIGKOIG_01062	FJLGJMNC_01927	DMMOADMI_00136	PMMFEGFG_02106	PCIOAIEM_02635	LLNKLGKD_00463	NHLPBNLN_00176	PFEPKGLM_03735	PFCKLCCG_00513	HCHNIKDP_00154	BECLGGIP_01638	FCPFCAJD_02432	BBKBLFJM_03273	KBFEOPKC_00465	NKMFPFLE_03011
group_8819		hypothetical protein	152	152	1	1	25144				374	1271	1265	EAJOIFCL_01098	CDOBCFCB_01282	DGDMJBFF_02696	JJLFHNFP_00704	JLDACJNJ_02554	MHJACBNM_02514	LMOAOPDH_02503	HFLNLJIK_01945	MNFPCIPK_03225	CJPFEPAH_02596	FOMHCHFB_01863	CHDHMKCB_02482	BCKDCEBC_02626	LGLHGMLA_00176	FNJFLCHE_02361	FLONKGFH_03239	NBFKMJME_01500	CEOAPLOP_03296	GCFMPAFD_00254	ENNJPADL_02691	BDOAJJKN_00260	OKIGKOIG_01064	FJLGJMNC_01929	DMMOADMI_00134	PMMFEGFG_02108	PCIOAIEM_02637	LLNKLGKD_00461	NHLPBNLN_00178	PFEPKGLM_03733	PFCKLCCG_00515	HCHNIKDP_00156	BECLGGIP_01640	FCPFCAJD_02434	BBKBLFJM_03271	KBFEOPKC_00467	NKMFPFLE_03013
group_8820		hypothetical protein	152	152	1	1	25146				122	1025	1019	EAJOIFCL_01100	CDOBCFCB_01284	DGDMJBFF_02694	JJLFHNFP_00702	JLDACJNJ_02552	MHJACBNM_02512	LMOAOPDH_02501	HFLNLJIK_01947	MNFPCIPK_03227	CJPFEPAH_02594	FOMHCHFB_01861	CHDHMKCB_02484	BCKDCEBC_02628	LGLHGMLA_00178	FNJFLCHE_02363	FLONKGFH_03241	NBFKMJME_01498	CEOAPLOP_03298	GCFMPAFD_00252	ENNJPADL_02693	BDOAJJKN_00262	OKIGKOIG_01066	FJLGJMNC_01931	DMMOADMI_00132	PMMFEGFG_02110	PCIOAIEM_02639	LLNKLGKD_00459	NHLPBNLN_00180	PFEPKGLM_03731	PFCKLCCG_00517	HCHNIKDP_00158	BECLGGIP_01642	FCPFCAJD_02436	BBKBLFJM_03269	KBFEOPKC_00469	NKMFPFLE_03015
group_8821		hypothetical protein	152	152	1	1	25154				647	680	679	EAJOIFCL_01106	CDOBCFCB_01290	DGDMJBFF_02688	JJLFHNFP_00696	JLDACJNJ_02546	MHJACBNM_02506	LMOAOPDH_02495	HFLNLJIK_01953	MNFPCIPK_03233	CJPFEPAH_02588	FOMHCHFB_01855	CHDHMKCB_02490	BCKDCEBC_02634	LGLHGMLA_00184	FNJFLCHE_02369	FLONKGFH_03247	NBFKMJME_01492	CEOAPLOP_03304	GCFMPAFD_00246	ENNJPADL_02699	BDOAJJKN_00267	OKIGKOIG_01072	FJLGJMNC_01937	DMMOADMI_00126	PMMFEGFG_02116	PCIOAIEM_02645	LLNKLGKD_00453	NHLPBNLN_00186	PFEPKGLM_03725	PFCKLCCG_00523	HCHNIKDP_00164	BECLGGIP_01648	FCPFCAJD_02442	BBKBLFJM_03263	KBFEOPKC_00475	NKMFPFLE_03021
group_8823		hypothetical protein	152	152	1	1	25181				533	641	640	EAJOIFCL_01124	CDOBCFCB_01329	DGDMJBFF_02663	JJLFHNFP_00677	JLDACJNJ_02535	MHJACBNM_02492	LMOAOPDH_02481	HFLNLJIK_01967	MNFPCIPK_03269	CJPFEPAH_02574	FOMHCHFB_00225	CHDHMKCB_02504	BCKDCEBC_02645	LGLHGMLA_00220	FNJFLCHE_02380	FLONKGFH_03265	NBFKMJME_01470	CEOAPLOP_03322	GCFMPAFD_00228	ENNJPADL_02717	BDOAJJKN_00287	OKIGKOIG_01090	FJLGJMNC_01951	DMMOADMI_00108	PMMFEGFG_02135	PCIOAIEM_02303	LLNKLGKD_00434	NHLPBNLN_00204	PFEPKGLM_03706	PFCKLCCG_00542	HCHNIKDP_00182	BECLGGIP_01746	FCPFCAJD_02461	BBKBLFJM_03245	KBFEOPKC_00493	NKMFPFLE_03039
group_8829		tRNA (guanine(6)-N2)-methyltransferase	152	152	1	1	25211				929	1148	1146	EAJOIFCL_01155	CDOBCFCB_01343	DGDMJBFF_02648	JJLFHNFP_00663	JLDACJNJ_00511	MHJACBNM_02483	LMOAOPDH_03069	HFLNLJIK_01982	MNFPCIPK_03283	CJPFEPAH_02565	FOMHCHFB_00239	CHDHMKCB_02513	BCKDCEBC_02660	LGLHGMLA_00234	FNJFLCHE_02395	FLONKGFH_03279	NBFKMJME_01454	CEOAPLOP_00927	GCFMPAFD_00214	ENNJPADL_02731	BDOAJJKN_03139	OKIGKOIG_01104	FJLGJMNC_01960	DMMOADMI_00094	PMMFEGFG_02149	PCIOAIEM_02312	LLNKLGKD_00420	NHLPBNLN_00218	PFEPKGLM_03692	PFCKLCCG_02345	HCHNIKDP_00196	BECLGGIP_01760	FCPFCAJD_02475	BBKBLFJM_00942	KBFEOPKC_00524	NKMFPFLE_03054
tyrS_2		Tyrosine--tRNA ligase	152	152	1	1	25227				485	1088	1080	EAJOIFCL_01164	CDOBCFCB_01352	DGDMJBFF_02639	JJLFHNFP_00654	JLDACJNJ_00520	MHJACBNM_02474	LMOAOPDH_03078	HFLNLJIK_01991	MNFPCIPK_03292	CJPFEPAH_02556	FOMHCHFB_00248	CHDHMKCB_02522	BCKDCEBC_02669	LGLHGMLA_00243	FNJFLCHE_02404	FLONKGFH_03288	NBFKMJME_01444	CEOAPLOP_00936	GCFMPAFD_00205	ENNJPADL_02740	BDOAJJKN_03148	OKIGKOIG_01113	FJLGJMNC_01969	DMMOADMI_00085	PMMFEGFG_02158	PCIOAIEM_02321	LLNKLGKD_00411	NHLPBNLN_00227	PFEPKGLM_03683	PFCKLCCG_02354	HCHNIKDP_00205	BECLGGIP_01769	FCPFCAJD_02484	BBKBLFJM_00951	KBFEOPKC_00533	NKMFPFLE_03063
group_8831		putative ABC transporter ATP-binding protein	152	152	1	1	25255				743	788	743	EAJOIFCL_01181	CDOBCFCB_01369	DGDMJBFF_02620	JJLFHNFP_00637	JLDACJNJ_00531	MHJACBNM_02463	LMOAOPDH_03089	HFLNLJIK_02002	MNFPCIPK_03309	CJPFEPAH_02545	FOMHCHFB_00265	CHDHMKCB_02533	BCKDCEBC_02684	LGLHGMLA_00260	FNJFLCHE_02419	FLONKGFH_03305	NBFKMJME_01423	CEOAPLOP_00953	GCFMPAFD_00188	ENNJPADL_02756	BDOAJJKN_03168	OKIGKOIG_01130	FJLGJMNC_01980	DMMOADMI_00068	PMMFEGFG_02175	PCIOAIEM_02338	LLNKLGKD_00394	NHLPBNLN_00254	PFEPKGLM_03666	PFCKLCCG_02369	HCHNIKDP_00222	BECLGGIP_01786	FCPFCAJD_02501	BBKBLFJM_00964	KBFEOPKC_00550	NKMFPFLE_03080
group_8832		hypothetical protein	152	152	1	1	25256				632	686	685	EAJOIFCL_01182	CDOBCFCB_01370	DGDMJBFF_02619	JJLFHNFP_00636	JLDACJNJ_00532	MHJACBNM_02462	LMOAOPDH_03090	HFLNLJIK_02003	MNFPCIPK_03310	CJPFEPAH_02544	FOMHCHFB_00266	CHDHMKCB_02534	BCKDCEBC_02685	LGLHGMLA_00261	FNJFLCHE_02420	FLONKGFH_03306	NBFKMJME_01422	CEOAPLOP_00954	GCFMPAFD_00187	ENNJPADL_02757	BDOAJJKN_03169	OKIGKOIG_01131	FJLGJMNC_01981	DMMOADMI_00067	PMMFEGFG_02176	PCIOAIEM_02339	LLNKLGKD_00393	NHLPBNLN_00255	PFEPKGLM_03665	PFCKLCCG_02370	HCHNIKDP_00223	BECLGGIP_01787	FCPFCAJD_02502	BBKBLFJM_00965	KBFEOPKC_00551	NKMFPFLE_03081
cobB		NAD-dependent protein deacetylase	152	152	1	1	25306				728	728	728	EAJOIFCL_01221	CDOBCFCB_01413	DGDMJBFF_02580	JJLFHNFP_00597	JLDACJNJ_00571	MHJACBNM_02423	LMOAOPDH_03129	HFLNLJIK_02042	MNFPCIPK_01429	CJPFEPAH_02505	FOMHCHFB_00305	CHDHMKCB_02573	BCKDCEBC_02724	LGLHGMLA_02837	FNJFLCHE_02459	FLONKGFH_02455	NBFKMJME_01382	CEOAPLOP_02241	GCFMPAFD_00148	ENNJPADL_02796	BDOAJJKN_03209	OKIGKOIG_01170	FJLGJMNC_02020	DMMOADMI_00028	PMMFEGFG_02215	PCIOAIEM_02378	LLNKLGKD_00354	NHLPBNLN_00294	PFEPKGLM_03626	PFCKLCCG_02409	HCHNIKDP_00262	BECLGGIP_01826	FCPFCAJD_02541	BBKBLFJM_01004	KBFEOPKC_00590	NKMFPFLE_03120
cheY_1		Chemotaxis protein CheY	152	152	1	1	5153				668	692	691	EAJOIFCL_01307	CDOBCFCB_00664	DGDMJBFF_00462	JJLFHNFP_00230	JLDACJNJ_01542	MHJACBNM_00223	LMOAOPDH_00060	HFLNLJIK_00612	MNFPCIPK_00243	CJPFEPAH_00221	FOMHCHFB_01432	CHDHMKCB_00189	BCKDCEBC_00236	LGLHGMLA_00582	FNJFLCHE_00236	FLONKGFH_02260	NBFKMJME_00061	CEOAPLOP_00122	GCFMPAFD_02242	ENNJPADL_01319	BDOAJJKN_00180	OKIGKOIG_00058	FJLGJMNC_00030	DMMOADMI_01434	PMMFEGFG_02405	PCIOAIEM_01916	LLNKLGKD_01483	NHLPBNLN_01646	PFEPKGLM_01081	PFCKLCCG_00182	HCHNIKDP_01992	BECLGGIP_02094	FCPFCAJD_00170	BBKBLFJM_02496	KBFEOPKC_02512	NKMFPFLE_02018
group_8852		hypothetical protein	152	152	1	1	5154				635	635	635	EAJOIFCL_01308	CDOBCFCB_00665	DGDMJBFF_00463	JJLFHNFP_00229	JLDACJNJ_01541	MHJACBNM_00222	LMOAOPDH_00061	HFLNLJIK_00613	MNFPCIPK_00244	CJPFEPAH_00220	FOMHCHFB_01431	CHDHMKCB_00188	BCKDCEBC_00237	LGLHGMLA_00581	FNJFLCHE_00237	FLONKGFH_02261	NBFKMJME_00062	CEOAPLOP_00123	GCFMPAFD_02243	ENNJPADL_01318	BDOAJJKN_00179	OKIGKOIG_00059	FJLGJMNC_00031	DMMOADMI_01435	PMMFEGFG_02406	PCIOAIEM_01915	LLNKLGKD_01482	NHLPBNLN_01647	PFEPKGLM_01080	PFCKLCCG_00181	HCHNIKDP_01991	BECLGGIP_02095	FCPFCAJD_00169	BBKBLFJM_02495	KBFEOPKC_02511	NKMFPFLE_02019
lysZ		[LysW]-aminoadipate/[LysW]-glutamate kinase	152	152	1	1	5157				707	899	897	EAJOIFCL_01311	CDOBCFCB_00668	DGDMJBFF_00466	JJLFHNFP_00226	JLDACJNJ_01538	MHJACBNM_00219	LMOAOPDH_00064	HFLNLJIK_00616	MNFPCIPK_00247	CJPFEPAH_00217	FOMHCHFB_01428	CHDHMKCB_00185	BCKDCEBC_00240	LGLHGMLA_00578	FNJFLCHE_00240	FLONKGFH_02264	NBFKMJME_00065	CEOAPLOP_00126	GCFMPAFD_02246	ENNJPADL_01315	BDOAJJKN_00176	OKIGKOIG_00062	FJLGJMNC_00034	DMMOADMI_01438	PMMFEGFG_02409	PCIOAIEM_01912	LLNKLGKD_01479	NHLPBNLN_01650	PFEPKGLM_01077	PFCKLCCG_00178	HCHNIKDP_01988	BECLGGIP_02098	FCPFCAJD_00166	BBKBLFJM_02492	KBFEOPKC_02508	NKMFPFLE_02022
group_8854		hypothetical protein	152	152	1	1	5160				446	446	446	EAJOIFCL_01314	CDOBCFCB_00670	DGDMJBFF_00468	JJLFHNFP_00224	JLDACJNJ_01536	MHJACBNM_00217	LMOAOPDH_00066	HFLNLJIK_00618	MNFPCIPK_00249	CJPFEPAH_00215	FOMHCHFB_01426	CHDHMKCB_00183	BCKDCEBC_00242	LGLHGMLA_00576	FNJFLCHE_00242	FLONKGFH_02266	NBFKMJME_00067	CEOAPLOP_00128	GCFMPAFD_02248	ENNJPADL_01313	BDOAJJKN_00174	OKIGKOIG_00064	FJLGJMNC_00036	DMMOADMI_01440	PMMFEGFG_02411	PCIOAIEM_01910	LLNKLGKD_01477	NHLPBNLN_01652	PFEPKGLM_01075	PFCKLCCG_00176	HCHNIKDP_01986	BECLGGIP_02100	FCPFCAJD_00164	BBKBLFJM_02490	KBFEOPKC_02506	NKMFPFLE_02024
hisB		Imidazoleglycerol-phosphate dehydratase	152	152	1	1	21901				470	590	588	EAJOIFCL_01393	CDOBCFCB_00113	DGDMJBFF_03719	JJLFHNFP_01242	JLDACJNJ_00187	MHJACBNM_00901	LMOAOPDH_00691	HFLNLJIK_00362	MNFPCIPK_01211	CJPFEPAH_00666	FOMHCHFB_00126	CHDHMKCB_00355	BCKDCEBC_00918	LGLHGMLA_01811	FNJFLCHE_00905	FLONKGFH_02627	NBFKMJME_03286	CEOAPLOP_00309	GCFMPAFD_03085	ENNJPADL_00716	BDOAJJKN_02222	OKIGKOIG_01448	FJLGJMNC_02225	DMMOADMI_02166	PMMFEGFG_00770	PCIOAIEM_00385	LLNKLGKD_00679	NHLPBNLN_01194	PFEPKGLM_00393	PFCKLCCG_01123	HCHNIKDP_00742	BECLGGIP_00146	FCPFCAJD_02945	BBKBLFJM_00241	KBFEOPKC_03182	NKMFPFLE_01447
hisG		ATP phosphoribosyltransferase	152	152	1	1	21899				560	650	649	EAJOIFCL_01395	CDOBCFCB_00111	DGDMJBFF_03717	JJLFHNFP_01240	JLDACJNJ_00189	MHJACBNM_00903	LMOAOPDH_00689	HFLNLJIK_00360	MNFPCIPK_01213	CJPFEPAH_00664	FOMHCHFB_00128	CHDHMKCB_00353	BCKDCEBC_00920	LGLHGMLA_01813	FNJFLCHE_00907	FLONKGFH_02625	NBFKMJME_03288	CEOAPLOP_00311	GCFMPAFD_03083	ENNJPADL_00718	BDOAJJKN_02224	OKIGKOIG_01446	FJLGJMNC_02223	DMMOADMI_02168	PMMFEGFG_00772	PCIOAIEM_00383	LLNKLGKD_00677	NHLPBNLN_01192	PFEPKGLM_00395	PFCKLCCG_01125	HCHNIKDP_00740	BECLGGIP_00144	FCPFCAJD_02947	BBKBLFJM_00239	KBFEOPKC_03184	NKMFPFLE_01445
group_8872		hypothetical protein	152	152	1	1	21890				530	725	723	EAJOIFCL_01403	CDOBCFCB_00103	DGDMJBFF_03709	JJLFHNFP_01232	JLDACJNJ_00197	MHJACBNM_00911	LMOAOPDH_00681	HFLNLJIK_00352	MNFPCIPK_01221	CJPFEPAH_00656	FOMHCHFB_00136	CHDHMKCB_00345	BCKDCEBC_00928	LGLHGMLA_01821	FNJFLCHE_00915	FLONKGFH_02617	NBFKMJME_03297	CEOAPLOP_00319	GCFMPAFD_03075	ENNJPADL_00726	BDOAJJKN_02233	OKIGKOIG_01438	FJLGJMNC_02215	DMMOADMI_02176	PMMFEGFG_00780	PCIOAIEM_00375	LLNKLGKD_00669	NHLPBNLN_01184	PFEPKGLM_00403	PFCKLCCG_01133	HCHNIKDP_00732	BECLGGIP_00136	FCPFCAJD_02955	BBKBLFJM_00231	KBFEOPKC_03192	NKMFPFLE_01437
group_8873		hypothetical protein	152	152	1	1	21873				1388	1475	1388	EAJOIFCL_01419	CDOBCFCB_00087	DGDMJBFF_03693	JJLFHNFP_01216	JLDACJNJ_00213	MHJACBNM_00927	LMOAOPDH_00665	HFLNLJIK_00336	MNFPCIPK_01237	CJPFEPAH_00640	FOMHCHFB_00152	CHDHMKCB_00329	BCKDCEBC_00944	LGLHGMLA_01837	FNJFLCHE_00931	FLONKGFH_02601	NBFKMJME_03315	CEOAPLOP_00335	GCFMPAFD_03059	ENNJPADL_00742	BDOAJJKN_02250	OKIGKOIG_01422	FJLGJMNC_02199	DMMOADMI_02192	PMMFEGFG_00796	PCIOAIEM_00359	LLNKLGKD_00653	NHLPBNLN_01168	PFEPKGLM_00419	PFCKLCCG_01149	HCHNIKDP_00716	BECLGGIP_00120	FCPFCAJD_02971	BBKBLFJM_00215	KBFEOPKC_03208	NKMFPFLE_01421
vat		VCP-like ATPase	152	152	1	1	21867				323	1004	999	EAJOIFCL_01423	CDOBCFCB_00083	DGDMJBFF_03689	JJLFHNFP_01212	JLDACJNJ_00217	MHJACBNM_00931	LMOAOPDH_00661	HFLNLJIK_00332	MNFPCIPK_01241	CJPFEPAH_00636	FOMHCHFB_00156	CHDHMKCB_00325	BCKDCEBC_00948	LGLHGMLA_01841	FNJFLCHE_00935	FLONKGFH_02597	NBFKMJME_03320	CEOAPLOP_00339	GCFMPAFD_03055	ENNJPADL_00746	BDOAJJKN_02255	OKIGKOIG_01418	FJLGJMNC_02195	DMMOADMI_02196	PMMFEGFG_00800	PCIOAIEM_00355	LLNKLGKD_00649	NHLPBNLN_01164	PFEPKGLM_00423	PFCKLCCG_01153	HCHNIKDP_00712	BECLGGIP_00116	FCPFCAJD_02975	BBKBLFJM_00211	KBFEOPKC_03212	NKMFPFLE_01417
group_8877		hypothetical protein	152	152	1	1	21500				866	932	931	EAJOIFCL_01447	CDOBCFCB_00059	DGDMJBFF_03663	JJLFHNFP_01188	JLDACJNJ_01774	MHJACBNM_01791	LMOAOPDH_01492	HFLNLJIK_00307	MNFPCIPK_01265	CJPFEPAH_01656	FOMHCHFB_00180	CHDHMKCB_00300	BCKDCEBC_00964	LGLHGMLA_01865	FNJFLCHE_00951	FLONKGFH_01967	NBFKMJME_03360	CEOAPLOP_00754	GCFMPAFD_03032	ENNJPADL_01624	BDOAJJKN_01509	OKIGKOIG_01830	FJLGJMNC_02170	DMMOADMI_03756	PMMFEGFG_01799	PCIOAIEM_00335	LLNKLGKD_00624	NHLPBNLN_01139	PFEPKGLM_00447	PFCKLCCG_01878	HCHNIKDP_00687	BECLGGIP_00090	FCPFCAJD_03000	BBKBLFJM_00186	KBFEOPKC_03237	NKMFPFLE_01373
group_8890		hypothetical protein	152	152	1	1	17869				488	488	488	EAJOIFCL_01529	CDOBCFCB_01076	DGDMJBFF_01032	JJLFHNFP_02180	JLDACJNJ_02781	MHJACBNM_01040	LMOAOPDH_01606	HFLNLJIK_01518	MNFPCIPK_01743	CJPFEPAH_01144	FOMHCHFB_03186	CHDHMKCB_00881	BCKDCEBC_00813	LGLHGMLA_02251	FNJFLCHE_00712	FLONKGFH_01278	NBFKMJME_01995	CEOAPLOP_01301	GCFMPAFD_02560	ENNJPADL_00933	BDOAJJKN_00913	OKIGKOIG_01297	FJLGJMNC_00641	DMMOADMI_03164	PMMFEGFG_01147	PCIOAIEM_00884	LLNKLGKD_01576	NHLPBNLN_00423	PFEPKGLM_01717	PFCKLCCG_01105	HCHNIKDP_03136	BECLGGIP_00814	FCPFCAJD_01164	BBKBLFJM_01624	KBFEOPKC_02015	NKMFPFLE_00046
moaC		putative cyclic pyranopterin monophosphate synthase	152	152	1	1	17874				347	503	501	EAJOIFCL_01532	CDOBCFCB_01073	DGDMJBFF_01029	JJLFHNFP_02177	JLDACJNJ_02784	MHJACBNM_01043	LMOAOPDH_01603	HFLNLJIK_01521	MNFPCIPK_01746	CJPFEPAH_01141	FOMHCHFB_00873	CHDHMKCB_00878	BCKDCEBC_00810	LGLHGMLA_02254	FNJFLCHE_00709	FLONKGFH_01281	NBFKMJME_01998	CEOAPLOP_01304	GCFMPAFD_02563	ENNJPADL_00930	BDOAJJKN_00910	OKIGKOIG_01300	FJLGJMNC_00638	DMMOADMI_03167	PMMFEGFG_01144	PCIOAIEM_00887	LLNKLGKD_01579	NHLPBNLN_00420	PFEPKGLM_01714	PFCKLCCG_01102	HCHNIKDP_03133	BECLGGIP_00817	FCPFCAJD_01167	BBKBLFJM_01621	KBFEOPKC_02018	NKMFPFLE_00049
moaB		Molybdopterin adenylyltransferase	152	152	1	1	17875				500	500	500	EAJOIFCL_01533	CDOBCFCB_01072	DGDMJBFF_01028	JJLFHNFP_02176	JLDACJNJ_02785	MHJACBNM_01044	LMOAOPDH_01602	HFLNLJIK_01522	MNFPCIPK_01747	CJPFEPAH_01140	FOMHCHFB_00874	CHDHMKCB_00877	BCKDCEBC_00809	LGLHGMLA_02255	FNJFLCHE_00708	FLONKGFH_01282	NBFKMJME_01999	CEOAPLOP_01305	GCFMPAFD_02564	ENNJPADL_00929	BDOAJJKN_00909	OKIGKOIG_01301	FJLGJMNC_00637	DMMOADMI_03168	PMMFEGFG_01143	PCIOAIEM_00888	LLNKLGKD_01580	NHLPBNLN_00419	PFEPKGLM_01713	PFCKLCCG_01101	HCHNIKDP_03132	BECLGGIP_00818	FCPFCAJD_01168	BBKBLFJM_01620	KBFEOPKC_02019	NKMFPFLE_00050
group_8894		hypothetical protein	152	152	1	1	17878				956	1001	956	EAJOIFCL_01536	CDOBCFCB_01069	DGDMJBFF_01025	JJLFHNFP_02173	JLDACJNJ_02788	MHJACBNM_01047	LMOAOPDH_01599	HFLNLJIK_01525	MNFPCIPK_01750	CJPFEPAH_01137	FOMHCHFB_00877	CHDHMKCB_00874	BCKDCEBC_00806	LGLHGMLA_02258	FNJFLCHE_00705	FLONKGFH_01285	NBFKMJME_02002	CEOAPLOP_01308	GCFMPAFD_02567	ENNJPADL_00926	BDOAJJKN_00906	OKIGKOIG_01304	FJLGJMNC_00634	DMMOADMI_03171	PMMFEGFG_01140	PCIOAIEM_00891	LLNKLGKD_01583	NHLPBNLN_00416	PFEPKGLM_01710	PFCKLCCG_01098	HCHNIKDP_03129	BECLGGIP_00821	FCPFCAJD_01171	BBKBLFJM_01617	KBFEOPKC_02022	NKMFPFLE_00053
group_8895		hypothetical protein	152	152	1	1	17884				185	263	262	EAJOIFCL_01542	CDOBCFCB_01063	DGDMJBFF_01019	JJLFHNFP_02167	JLDACJNJ_02794	MHJACBNM_01053	LMOAOPDH_01593	HFLNLJIK_01531	MNFPCIPK_01756	CJPFEPAH_01131	FOMHCHFB_00883	CHDHMKCB_00868	BCKDCEBC_00800	LGLHGMLA_02264	FNJFLCHE_00699	FLONKGFH_01291	NBFKMJME_02008	CEOAPLOP_01314	GCFMPAFD_02573	ENNJPADL_00920	BDOAJJKN_00900	OKIGKOIG_01310	FJLGJMNC_00628	DMMOADMI_03177	PMMFEGFG_01134	PCIOAIEM_00897	LLNKLGKD_01589	NHLPBNLN_00410	PFEPKGLM_01704	PFCKLCCG_01092	HCHNIKDP_03123	BECLGGIP_00827	FCPFCAJD_01177	BBKBLFJM_01611	KBFEOPKC_02028	NKMFPFLE_00059
group_8896		hypothetical protein	152	152	1	1	17887				260	260	260	EAJOIFCL_01544	CDOBCFCB_01061	DGDMJBFF_01017	JJLFHNFP_02165	JLDACJNJ_02796	MHJACBNM_01055	LMOAOPDH_01591	HFLNLJIK_01533	MNFPCIPK_01758	CJPFEPAH_01129	FOMHCHFB_00885	CHDHMKCB_00866	BCKDCEBC_00798	LGLHGMLA_02266	FNJFLCHE_00697	FLONKGFH_01293	NBFKMJME_02010	CEOAPLOP_01316	GCFMPAFD_02575	ENNJPADL_00918	BDOAJJKN_00898	OKIGKOIG_01312	FJLGJMNC_00626	DMMOADMI_03179	PMMFEGFG_01132	PCIOAIEM_00899	LLNKLGKD_01591	NHLPBNLN_00408	PFEPKGLM_01702	PFCKLCCG_01090	HCHNIKDP_03121	BECLGGIP_00829	FCPFCAJD_01179	BBKBLFJM_01609	KBFEOPKC_02030	NKMFPFLE_00061
rnj		Ribonuclease J	152	152	1	1	17889				1301	1664	1661	EAJOIFCL_01546	CDOBCFCB_01059	DGDMJBFF_01015	JJLFHNFP_02163	JLDACJNJ_02798	MHJACBNM_01057	LMOAOPDH_01589	HFLNLJIK_01535	MNFPCIPK_01760	CJPFEPAH_01127	FOMHCHFB_00887	CHDHMKCB_00864	BCKDCEBC_00796	LGLHGMLA_02268	FNJFLCHE_00695	FLONKGFH_01295	NBFKMJME_02012	CEOAPLOP_01318	GCFMPAFD_02577	ENNJPADL_00916	BDOAJJKN_00896	OKIGKOIG_01314	FJLGJMNC_00624	DMMOADMI_03181	PMMFEGFG_01130	PCIOAIEM_00901	LLNKLGKD_01593	NHLPBNLN_00406	PFEPKGLM_01700	PFCKLCCG_01088	HCHNIKDP_03119	BECLGGIP_00831	FCPFCAJD_01181	BBKBLFJM_01607	KBFEOPKC_02032	NKMFPFLE_00063
group_8898		hypothetical protein	152	152	1	1	17891				818	1232	1229	EAJOIFCL_01548	CDOBCFCB_01057	DGDMJBFF_01013	JJLFHNFP_02161	JLDACJNJ_02800	MHJACBNM_01059	LMOAOPDH_01587	HFLNLJIK_01537	MNFPCIPK_01762	CJPFEPAH_01125	FOMHCHFB_00889	CHDHMKCB_00862	BCKDCEBC_00794	LGLHGMLA_02270	FNJFLCHE_00693	FLONKGFH_01297	NBFKMJME_02014	CEOAPLOP_01320	GCFMPAFD_02579	ENNJPADL_00914	BDOAJJKN_00894	OKIGKOIG_01316	FJLGJMNC_00622	DMMOADMI_03183	PMMFEGFG_01128	PCIOAIEM_00903	LLNKLGKD_01595	NHLPBNLN_00404	PFEPKGLM_01698	PFCKLCCG_01086	HCHNIKDP_03117	BECLGGIP_00833	FCPFCAJD_01183	BBKBLFJM_01605	KBFEOPKC_02034	NKMFPFLE_00065
group_8899		hypothetical protein	152	152	1	1	17925				1082	1082	1082	EAJOIFCL_01551	CDOBCFCB_01054	DGDMJBFF_01010	JJLFHNFP_02158	JLDACJNJ_02812	MHJACBNM_01062	LMOAOPDH_01574	HFLNLJIK_01540	MNFPCIPK_01765	CJPFEPAH_01122	FOMHCHFB_00892	CHDHMKCB_00859	BCKDCEBC_00791	LGLHGMLA_02273	FNJFLCHE_00690	FLONKGFH_01300	NBFKMJME_02018	CEOAPLOP_01323	GCFMPAFD_02582	ENNJPADL_00911	BDOAJJKN_00890	OKIGKOIG_01319	FJLGJMNC_00619	DMMOADMI_03186	PMMFEGFG_01125	PCIOAIEM_00906	LLNKLGKD_01598	NHLPBNLN_00401	PFEPKGLM_01695	PFCKLCCG_01054	HCHNIKDP_03114	BECLGGIP_00836	FCPFCAJD_01186	BBKBLFJM_01602	KBFEOPKC_02037	NKMFPFLE_00068
group_8914		hypothetical protein	152	152	1	1	17928				326	326	326	EAJOIFCL_01609	CDOBCFCB_01051	DGDMJBFF_01007	JJLFHNFP_02155	JLDACJNJ_02815	MHJACBNM_01065	LMOAOPDH_01571	HFLNLJIK_01543	MNFPCIPK_01768	CJPFEPAH_01119	FOMHCHFB_00895	CHDHMKCB_00856	BCKDCEBC_00788	LGLHGMLA_02276	FNJFLCHE_00687	FLONKGFH_01303	NBFKMJME_02021	CEOAPLOP_01326	GCFMPAFD_02585	ENNJPADL_00908	BDOAJJKN_00887	OKIGKOIG_01322	FJLGJMNC_00616	DMMOADMI_03189	PMMFEGFG_01122	PCIOAIEM_00909	LLNKLGKD_01601	NHLPBNLN_00398	PFEPKGLM_01692	PFCKLCCG_01051	HCHNIKDP_03111	BECLGGIP_00839	FCPFCAJD_01189	BBKBLFJM_01599	KBFEOPKC_02094	NKMFPFLE_00071
group_8916		hypothetical protein	152	152	1	1	17934				683	683	683	EAJOIFCL_01614	CDOBCFCB_01046	DGDMJBFF_01003	JJLFHNFP_02150	JLDACJNJ_02819	MHJACBNM_01069	LMOAOPDH_02351	HFLNLJIK_01547	MNFPCIPK_01773	CJPFEPAH_01115	FOMHCHFB_00900	CHDHMKCB_00851	BCKDCEBC_00783	LGLHGMLA_02281	FNJFLCHE_00682	FLONKGFH_01307	NBFKMJME_02027	CEOAPLOP_01331	GCFMPAFD_02590	ENNJPADL_00903	BDOAJJKN_00883	OKIGKOIG_01326	FJLGJMNC_00612	DMMOADMI_03193	PMMFEGFG_01117	PCIOAIEM_00914	LLNKLGKD_01606	NHLPBNLN_00393	PFEPKGLM_01687	PFCKLCCG_01047	HCHNIKDP_03106	BECLGGIP_00844	FCPFCAJD_01193	BBKBLFJM_01595	KBFEOPKC_02099	NKMFPFLE_00076
group_8919		hypothetical protein	152	152	1	1	17943				905	905	905	EAJOIFCL_01623	CDOBCFCB_01037	DGDMJBFF_00994	JJLFHNFP_02141	JLDACJNJ_02828	MHJACBNM_01078	LMOAOPDH_02342	HFLNLJIK_01556	MNFPCIPK_01782	CJPFEPAH_01106	FOMHCHFB_00909	CHDHMKCB_00842	BCKDCEBC_00774	LGLHGMLA_02290	FNJFLCHE_00673	FLONKGFH_01316	NBFKMJME_02036	CEOAPLOP_01340	GCFMPAFD_02599	ENNJPADL_00894	BDOAJJKN_00874	OKIGKOIG_01335	FJLGJMNC_00603	DMMOADMI_03202	PMMFEGFG_01108	PCIOAIEM_00923	LLNKLGKD_01615	NHLPBNLN_00384	PFEPKGLM_01678	PFCKLCCG_01038	HCHNIKDP_03097	BECLGGIP_00853	FCPFCAJD_01202	BBKBLFJM_01586	KBFEOPKC_02108	NKMFPFLE_00085
argS		Arginine--tRNA ligase	152	152	1	1	17944				1028	1763	1758	EAJOIFCL_01624	CDOBCFCB_01036	DGDMJBFF_00993	JJLFHNFP_02140	JLDACJNJ_02829	MHJACBNM_01079	LMOAOPDH_02341	HFLNLJIK_01557	MNFPCIPK_01783	CJPFEPAH_01105	FOMHCHFB_00910	CHDHMKCB_00841	BCKDCEBC_00773	LGLHGMLA_02291	FNJFLCHE_00672	FLONKGFH_01317	NBFKMJME_02037	CEOAPLOP_01341	GCFMPAFD_02600	ENNJPADL_00893	BDOAJJKN_00873	OKIGKOIG_01336	FJLGJMNC_00602	DMMOADMI_03203	PMMFEGFG_01107	PCIOAIEM_00924	LLNKLGKD_01616	NHLPBNLN_00383	PFEPKGLM_01677	PFCKLCCG_01037	HCHNIKDP_03096	BECLGGIP_00854	FCPFCAJD_01203	BBKBLFJM_01585	KBFEOPKC_02109	NKMFPFLE_00086
dadD_5		5'-deoxyadenosine deaminase	152	152	1	1	18012				1160	1331	1329	EAJOIFCL_01666	CDOBCFCB_00993	DGDMJBFF_00873	JJLFHNFP_02099	JLDACJNJ_01457	MHJACBNM_01472	LMOAOPDH_00956	HFLNLJIK_00736	MNFPCIPK_01825	CJPFEPAH_00498	FOMHCHFB_00970	CHDHMKCB_00801	BCKDCEBC_01568	LGLHGMLA_02333	FNJFLCHE_01555	FLONKGFH_01686	NBFKMJME_01256	CEOAPLOP_01622	GCFMPAFD_02645	ENNJPADL_01130	BDOAJJKN_01239	OKIGKOIG_01585	FJLGJMNC_00692	DMMOADMI_03243	PMMFEGFG_01671	PCIOAIEM_01347	LLNKLGKD_01078	NHLPBNLN_00342	PFEPKGLM_01418	PFCKLCCG_02809	HCHNIKDP_03052	BECLGGIP_02924	FCPFCAJD_01831	BBKBLFJM_02703	KBFEOPKC_02151	NKMFPFLE_00129
group_8936		hypothetical protein	152	152	1	1	22708				920	1097	921	EAJOIFCL_01776	CDOBCFCB_02506	DGDMJBFF_03292	JJLFHNFP_01435	JLDACJNJ_00419	MHJACBNM_00514	LMOAOPDH_01014	HFLNLJIK_00492	MNFPCIPK_00975	CJPFEPAH_00753	FOMHCHFB_02796	CHDHMKCB_01663	BCKDCEBC_02103	LGLHGMLA_00835	FNJFLCHE_02989	FLONKGFH_01172	NBFKMJME_00994	CEOAPLOP_01745	GCFMPAFD_00895	ENNJPADL_03391	BDOAJJKN_00667	OKIGKOIG_00867	FJLGJMNC_00933	DMMOADMI_00961	PMMFEGFG_00429	PCIOAIEM_00787	LLNKLGKD_00148	NHLPBNLN_02716	PFEPKGLM_00063	PFCKLCCG_03208	HCHNIKDP_01729	BECLGGIP_01518	FCPFCAJD_02045	BBKBLFJM_03029	KBFEOPKC_03376	NKMFPFLE_02484
group_8946		hypothetical protein	152	152	1	1	22366				314	416	415	EAJOIFCL_01819	CDOBCFCB_00269	DGDMJBFF_00143	JJLFHNFP_01747	JLDACJNJ_00106	MHJACBNM_00740	LMOAOPDH_01796	HFLNLJIK_00249	MNFPCIPK_01129	CJPFEPAH_00978	FOMHCHFB_00044	CHDHMKCB_01068	BCKDCEBC_02319	LGLHGMLA_01729	FNJFLCHE_01889	FLONKGFH_02711	NBFKMJME_04000	CEOAPLOP_01837	GCFMPAFD_02100	ENNJPADL_03098	BDOAJJKN_02131	OKIGKOIG_02895	FJLGJMNC_01046	DMMOADMI_02085	PMMFEGFG_03378	PCIOAIEM_01124	LLNKLGKD_02473	NHLPBNLN_01277	PFEPKGLM_01281	PFCKLCCG_02654	HCHNIKDP_02705	BECLGGIP_00230	FCPFCAJD_01299	BBKBLFJM_04019	KBFEOPKC_03070	NKMFPFLE_01597
group_8947		hypothetical protein	152	152	1	1	22390				203	209	208	EAJOIFCL_01837	CDOBCFCB_00251	DGDMJBFF_00125	JJLFHNFP_01729	JLDACJNJ_00124	MHJACBNM_00722	LMOAOPDH_01778	HFLNLJIK_00267	MNFPCIPK_01147	CJPFEPAH_00960	FOMHCHFB_00062	CHDHMKCB_01050	BCKDCEBC_02337	LGLHGMLA_01747	FNJFLCHE_01907	FLONKGFH_02693	NBFKMJME_04024	CEOAPLOP_01819	GCFMPAFD_02118	ENNJPADL_03080	BDOAJJKN_02150	OKIGKOIG_02877	FJLGJMNC_01028	DMMOADMI_02103	PMMFEGFG_03360	PCIOAIEM_01142	LLNKLGKD_02491	NHLPBNLN_01259	PFEPKGLM_01263	PFCKLCCG_02636	HCHNIKDP_02723	BECLGGIP_00212	FCPFCAJD_01281	BBKBLFJM_04037	KBFEOPKC_03088	NKMFPFLE_01579
group_8953		hypothetical protein	152	152	1	1	12962				413	413	413	EAJOIFCL_01872	CDOBCFCB_03006	DGDMJBFF_01790	JJLFHNFP_02360	JLDACJNJ_01076	MHJACBNM_02383	LMOAOPDH_01358	HFLNLJIK_01071	MNFPCIPK_00456	CJPFEPAH_02373	FOMHCHFB_02534	CHDHMKCB_01440	BCKDCEBC_03031	LGLHGMLA_00405	FNJFLCHE_02777	FLONKGFH_01344	NBFKMJME_01838	CEOAPLOP_01399	GCFMPAFD_01626	ENNJPADL_00041	BDOAJJKN_00342	OKIGKOIG_00468	FJLGJMNC_02787	DMMOADMI_01244	PMMFEGFG_01575	PCIOAIEM_00537	LLNKLGKD_00926	NHLPBNLN_01995	PFEPKGLM_00912	PFCKLCCG_00891	HCHNIKDP_00556	BECLGGIP_00357	FCPFCAJD_00587	BBKBLFJM_00882	KBFEOPKC_01378	NKMFPFLE_00519
group_8954		putative sugar kinase	152	152	1	1	12906				902	902	902	EAJOIFCL_01873	CDOBCFCB_03005	DGDMJBFF_01791	JJLFHNFP_02359	JLDACJNJ_01075	MHJACBNM_02382	LMOAOPDH_01357	HFLNLJIK_01070	MNFPCIPK_00457	CJPFEPAH_02374	FOMHCHFB_02533	CHDHMKCB_01441	BCKDCEBC_03030	LGLHGMLA_00406	FNJFLCHE_02776	FLONKGFH_01343	NBFKMJME_01837	CEOAPLOP_01400	GCFMPAFD_01627	ENNJPADL_00042	BDOAJJKN_00343	OKIGKOIG_00469	FJLGJMNC_02786	DMMOADMI_01243	PMMFEGFG_01574	PCIOAIEM_00538	LLNKLGKD_00927	NHLPBNLN_01994	PFEPKGLM_00911	PFCKLCCG_00890	HCHNIKDP_00555	BECLGGIP_00358	FCPFCAJD_00588	BBKBLFJM_00883	KBFEOPKC_01377	NKMFPFLE_00518
group_8955		hypothetical protein	152	152	1	1	12904				398	398	398	EAJOIFCL_01875	CDOBCFCB_03003	DGDMJBFF_01793	JJLFHNFP_02357	JLDACJNJ_01073	MHJACBNM_02380	LMOAOPDH_01355	HFLNLJIK_01068	MNFPCIPK_00459	CJPFEPAH_02376	FOMHCHFB_02531	CHDHMKCB_01443	BCKDCEBC_03028	LGLHGMLA_00408	FNJFLCHE_02774	FLONKGFH_01341	NBFKMJME_01835	CEOAPLOP_01402	GCFMPAFD_01629	ENNJPADL_00044	BDOAJJKN_00345	OKIGKOIG_00471	FJLGJMNC_02784	DMMOADMI_01241	PMMFEGFG_01572	PCIOAIEM_00540	LLNKLGKD_00929	NHLPBNLN_01992	PFEPKGLM_00909	PFCKLCCG_00888	HCHNIKDP_00553	BECLGGIP_00360	FCPFCAJD_00590	BBKBLFJM_00885	KBFEOPKC_01375	NKMFPFLE_00516
group_8956		hypothetical protein	152	152	1	1	12897				392	1304	1298	EAJOIFCL_01880	CDOBCFCB_02998	DGDMJBFF_01798	JJLFHNFP_02352	JLDACJNJ_01068	MHJACBNM_02374	LMOAOPDH_01350	HFLNLJIK_01062	MNFPCIPK_00464	CJPFEPAH_02382	FOMHCHFB_02526	CHDHMKCB_01448	BCKDCEBC_03023	LGLHGMLA_00413	FNJFLCHE_02769	FLONKGFH_01336	NBFKMJME_01829	CEOAPLOP_01407	GCFMPAFD_01634	ENNJPADL_00049	BDOAJJKN_00350	OKIGKOIG_00476	FJLGJMNC_02778	DMMOADMI_01236	PMMFEGFG_01567	PCIOAIEM_00545	LLNKLGKD_00934	NHLPBNLN_01987	PFEPKGLM_00904	PFCKLCCG_00883	HCHNIKDP_00548	BECLGGIP_00365	FCPFCAJD_00595	BBKBLFJM_00891	KBFEOPKC_01370	NKMFPFLE_00511
group_8957		hypothetical protein	152	152	1	1	12886				416	416	416	EAJOIFCL_01884	CDOBCFCB_02994	DGDMJBFF_01802	JJLFHNFP_02348	JLDACJNJ_01064	MHJACBNM_02370	LMOAOPDH_01346	HFLNLJIK_01058	MNFPCIPK_00468	CJPFEPAH_02386	FOMHCHFB_02522	CHDHMKCB_01452	BCKDCEBC_03019	LGLHGMLA_00417	FNJFLCHE_02765	FLONKGFH_02591	NBFKMJME_01825	CEOAPLOP_01411	GCFMPAFD_01638	ENNJPADL_00053	BDOAJJKN_00354	OKIGKOIG_00480	FJLGJMNC_02774	DMMOADMI_01232	PMMFEGFG_01563	PCIOAIEM_00549	LLNKLGKD_00938	NHLPBNLN_01983	PFEPKGLM_00900	PFCKLCCG_00879	HCHNIKDP_00544	BECLGGIP_00369	FCPFCAJD_00599	BBKBLFJM_00895	KBFEOPKC_01366	NKMFPFLE_00506
group_8959		hypothetical protein	152	152	1	1	12880				164	224	223	EAJOIFCL_01890	CDOBCFCB_02988	DGDMJBFF_01809	JJLFHNFP_02342	JLDACJNJ_01058	MHJACBNM_02364	LMOAOPDH_01340	HFLNLJIK_01052	MNFPCIPK_00474	CJPFEPAH_02392	FOMHCHFB_02516	CHDHMKCB_01458	BCKDCEBC_03013	LGLHGMLA_00423	FNJFLCHE_02759	FLONKGFH_02585	NBFKMJME_01818	CEOAPLOP_01417	GCFMPAFD_01644	ENNJPADL_00059	BDOAJJKN_00362	OKIGKOIG_00486	FJLGJMNC_02768	DMMOADMI_01226	PMMFEGFG_01557	PCIOAIEM_00555	LLNKLGKD_00944	NHLPBNLN_01977	PFEPKGLM_00894	PFCKLCCG_00873	HCHNIKDP_00538	BECLGGIP_00375	FCPFCAJD_00605	BBKBLFJM_00901	KBFEOPKC_01360	NKMFPFLE_00500
group_8960		hypothetical protein	152	152	1	1	12879				590	656	655	EAJOIFCL_01891	CDOBCFCB_02987	DGDMJBFF_01810	JJLFHNFP_02341	JLDACJNJ_01057	MHJACBNM_02363	LMOAOPDH_01339	HFLNLJIK_01051	MNFPCIPK_00475	CJPFEPAH_02393	FOMHCHFB_02515	CHDHMKCB_01459	BCKDCEBC_03012	LGLHGMLA_00424	FNJFLCHE_02758	FLONKGFH_02584	NBFKMJME_01817	CEOAPLOP_01418	GCFMPAFD_01645	ENNJPADL_00060	BDOAJJKN_00363	OKIGKOIG_00487	FJLGJMNC_02767	DMMOADMI_01225	PMMFEGFG_01556	PCIOAIEM_00556	LLNKLGKD_00945	NHLPBNLN_01976	PFEPKGLM_00893	PFCKLCCG_00872	HCHNIKDP_00537	BECLGGIP_00376	FCPFCAJD_00606	BBKBLFJM_00902	KBFEOPKC_01359	NKMFPFLE_00499
group_8971		hypothetical protein	152	152	1	1	22907				1445	1610	1608	EAJOIFCL_01952	CDOBCFCB_02623	DGDMJBFF_03188	JJLFHNFP_01322	JLDACJNJ_02706	MHJACBNM_00809	LMOAOPDH_03005	HFLNLJIK_00803	MNFPCIPK_02347	CJPFEPAH_01041	FOMHCHFB_02080	CHDHMKCB_01772	BCKDCEBC_00865	LGLHGMLA_02636	FNJFLCHE_00852	FLONKGFH_01057	NBFKMJME_00844	CEOAPLOP_01709	GCFMPAFD_00775	ENNJPADL_00634	BDOAJJKN_02977	OKIGKOIG_02662	FJLGJMNC_00474	DMMOADMI_00742	PMMFEGFG_00315	PCIOAIEM_00214	LLNKLGKD_00032	NHLPBNLN_02830	PFEPKGLM_00179	PFCKLCCG_01226	HCHNIKDP_02899	BECLGGIP_02679	FCPFCAJD_02159	BBKBLFJM_01361	KBFEOPKC_03490	NKMFPFLE_02604
group_8973		hypothetical protein	152	152	1	1	22878				1211	1283	1282	EAJOIFCL_01971	CDOBCFCB_02605	DGDMJBFF_03200	JJLFHNFP_01340	JLDACJNJ_02723	MHJACBNM_00827	LMOAOPDH_02988	HFLNLJIK_00786	MNFPCIPK_02329	CJPFEPAH_01059	FOMHCHFB_02062	CHDHMKCB_01754	BCKDCEBC_00848	LGLHGMLA_02618	FNJFLCHE_00835	FLONKGFH_01077	NBFKMJME_00869	CEOAPLOP_00673	GCFMPAFD_00794	ENNJPADL_03488	BDOAJJKN_02999	OKIGKOIG_02680	FJLGJMNC_00491	DMMOADMI_00760	PMMFEGFG_00334	PCIOAIEM_00231	LLNKLGKD_00050	NHLPBNLN_02811	PFEPKGLM_00161	PFCKLCCG_01245	HCHNIKDP_02880	BECLGGIP_02698	FCPFCAJD_02140	BBKBLFJM_03810	KBFEOPKC_03471	NKMFPFLE_02585
group_8974		hypothetical protein	152	152	1	1	22875				548	767	765	EAJOIFCL_01972	CDOBCFCB_02604	DGDMJBFF_03201	JJLFHNFP_01341	JLDACJNJ_02724	MHJACBNM_00828	LMOAOPDH_02987	HFLNLJIK_00785	MNFPCIPK_02328	CJPFEPAH_01060	FOMHCHFB_02061	CHDHMKCB_01753	BCKDCEBC_00847	LGLHGMLA_02617	FNJFLCHE_00834	FLONKGFH_01078	NBFKMJME_00870	CEOAPLOP_00672	GCFMPAFD_00795	ENNJPADL_03487	BDOAJJKN_03000	OKIGKOIG_02681	FJLGJMNC_00492	DMMOADMI_00761	PMMFEGFG_00335	PCIOAIEM_00232	LLNKLGKD_00051	NHLPBNLN_02810	PFEPKGLM_00160	PFCKLCCG_01246	HCHNIKDP_02879	BECLGGIP_02699	FCPFCAJD_02139	BBKBLFJM_03811	KBFEOPKC_03470	NKMFPFLE_02584
group_8979		hypothetical protein	152	152	1	1	22822			Hypothetical protein with no hits to refseq/uniprot/clusters/cdd/tigrfams/pfam overlapping another protein with hits	614	614	614	EAJOIFCL_02009	CDOBCFCB_02568	DGDMJBFF_03231	JJLFHNFP_01376	JLDACJNJ_00365	MHJACBNM_00567	LMOAOPDH_02952	HFLNLJIK_00438	MNFPCIPK_02292	CJPFEPAH_00806	FOMHCHFB_02738	CHDHMKCB_01720	BCKDCEBC_02049	LGLHGMLA_02581	FNJFLCHE_03043	FLONKGFH_01113	NBFKMJME_00930	CEOAPLOP_00635	GCFMPAFD_00830	ENNJPADL_03450	BDOAJJKN_03037	OKIGKOIG_02717	FJLGJMNC_00840	DMMOADMI_01020	PMMFEGFG_00370	PCIOAIEM_00267	LLNKLGKD_00088	NHLPBNLN_02775	PFEPKGLM_00123	PFCKLCCG_03266	HCHNIKDP_02844	BECLGGIP_02734	FCPFCAJD_02104	BBKBLFJM_03846	KBFEOPKC_03435	NKMFPFLE_02546
group_8980		hypothetical protein	152	152	1	1	22820				389	545	541	EAJOIFCL_02011	CDOBCFCB_02566	DGDMJBFF_03233	JJLFHNFP_01378	JLDACJNJ_00367	MHJACBNM_00565	LMOAOPDH_02950	HFLNLJIK_00440	MNFPCIPK_02290	CJPFEPAH_00804	FOMHCHFB_02740	CHDHMKCB_01718	BCKDCEBC_02051	LGLHGMLA_02579	FNJFLCHE_03041	FLONKGFH_01115	NBFKMJME_00933	CEOAPLOP_00633	GCFMPAFD_00832	ENNJPADL_03448	BDOAJJKN_03039	OKIGKOIG_02719	FJLGJMNC_00842	DMMOADMI_01018	PMMFEGFG_00372	PCIOAIEM_00269	LLNKLGKD_00090	NHLPBNLN_02773	PFEPKGLM_00121	PFCKLCCG_03264	HCHNIKDP_02842	BECLGGIP_02736	FCPFCAJD_02102	BBKBLFJM_03848	KBFEOPKC_03433	NKMFPFLE_02544
group_8981		hypothetical protein	152	152	1	1	22819				236	539	534	EAJOIFCL_02012	CDOBCFCB_02565	DGDMJBFF_03234	JJLFHNFP_01379	JLDACJNJ_00368	MHJACBNM_00564	LMOAOPDH_02949	HFLNLJIK_00441	MNFPCIPK_02289	CJPFEPAH_00803	FOMHCHFB_02741	CHDHMKCB_01717	BCKDCEBC_02052	LGLHGMLA_02578	FNJFLCHE_03040	FLONKGFH_01116	NBFKMJME_00934	CEOAPLOP_00632	GCFMPAFD_00833	ENNJPADL_03447	BDOAJJKN_03040	OKIGKOIG_02720	FJLGJMNC_00843	DMMOADMI_01017	PMMFEGFG_00373	PCIOAIEM_00270	LLNKLGKD_00091	NHLPBNLN_02772	PFEPKGLM_00120	PFCKLCCG_03263	HCHNIKDP_02841	BECLGGIP_02737	FCPFCAJD_02101	BBKBLFJM_03849	KBFEOPKC_03432	NKMFPFLE_02543
group_8982		hypothetical protein	152	152	1	1	22817				443	470	469	EAJOIFCL_02014	CDOBCFCB_02563	DGDMJBFF_03236	JJLFHNFP_01381	JLDACJNJ_00370	MHJACBNM_00562	LMOAOPDH_02947	HFLNLJIK_00443	MNFPCIPK_02287	CJPFEPAH_00801	FOMHCHFB_02743	CHDHMKCB_01715	BCKDCEBC_02054	LGLHGMLA_02576	FNJFLCHE_03038	FLONKGFH_01118	NBFKMJME_00936	CEOAPLOP_00630	GCFMPAFD_00835	ENNJPADL_03445	BDOAJJKN_03042	OKIGKOIG_02722	FJLGJMNC_00845	DMMOADMI_01015	PMMFEGFG_00375	PCIOAIEM_00272	LLNKLGKD_00093	NHLPBNLN_02770	PFEPKGLM_00118	PFCKLCCG_03261	HCHNIKDP_02839	BECLGGIP_02739	FCPFCAJD_02099	BBKBLFJM_03851	KBFEOPKC_03430	NKMFPFLE_02541
group_8985		hypothetical protein	152	152	1	1	10229				938	1001	1000	EAJOIFCL_02023	CDOBCFCB_01746	DGDMJBFF_02218	JJLFHNFP_02582	JLDACJNJ_00347	MHJACBNM_02878	LMOAOPDH_00283	HFLNLJIK_01357	MNFPCIPK_02209	CJPFEPAH_01949	FOMHCHFB_02354	CHDHMKCB_02606	BCKDCEBC_01431	LGLHGMLA_02204	FNJFLCHE_01418	FLONKGFH_01257	NBFKMJME_01915	CEOAPLOP_01971	GCFMPAFD_02832	ENNJPADL_02411	BDOAJJKN_02430	OKIGKOIG_01972	FJLGJMNC_00574	DMMOADMI_02713	PMMFEGFG_01034	PCIOAIEM_00520	LLNKLGKD_02709	NHLPBNLN_02302	PFEPKGLM_01938	PFCKLCCG_01454	HCHNIKDP_01619	BECLGGIP_01526	FCPFCAJD_01601	BBKBLFJM_00468	KBFEOPKC_00992	NKMFPFLE_00969
group_8987	malE_3	Trehalose/maltose-binding protein MalE	152	152	1	1	10235				224	1316	1308	EAJOIFCL_02027	CDOBCFCB_01742	DGDMJBFF_02222	JJLFHNFP_02586	JLDACJNJ_00343	MHJACBNM_02874	LMOAOPDH_00279	HFLNLJIK_01361	MNFPCIPK_02213	CJPFEPAH_01945	FOMHCHFB_02358	CHDHMKCB_02610	BCKDCEBC_01427	LGLHGMLA_02208	FNJFLCHE_01414	FLONKGFH_01253	NBFKMJME_01911	CEOAPLOP_01967	GCFMPAFD_02836	ENNJPADL_02407	BDOAJJKN_02434	OKIGKOIG_01976	FJLGJMNC_00570	DMMOADMI_02709	PMMFEGFG_01038	PCIOAIEM_00516	LLNKLGKD_02713	NHLPBNLN_02298	PFEPKGLM_01942	PFCKLCCG_01458	HCHNIKDP_01623	BECLGGIP_01530	FCPFCAJD_01605	BBKBLFJM_00464	KBFEOPKC_00988	NKMFPFLE_00974
malF_6		Trehalose/maltose transport system permease protein MalF	152	152	1	1	10236				665	887	885	EAJOIFCL_02028	CDOBCFCB_01741	DGDMJBFF_02223	JJLFHNFP_02587	JLDACJNJ_00342	MHJACBNM_02873	LMOAOPDH_00278	HFLNLJIK_01362	MNFPCIPK_02214	CJPFEPAH_01944	FOMHCHFB_02359	CHDHMKCB_02611	BCKDCEBC_01426	LGLHGMLA_02209	FNJFLCHE_01413	FLONKGFH_01252	NBFKMJME_01910	CEOAPLOP_01966	GCFMPAFD_02837	ENNJPADL_02406	BDOAJJKN_02435	OKIGKOIG_01977	FJLGJMNC_00569	DMMOADMI_02708	PMMFEGFG_01039	PCIOAIEM_00515	LLNKLGKD_02714	NHLPBNLN_02297	PFEPKGLM_01943	PFCKLCCG_01459	HCHNIKDP_01624	BECLGGIP_01531	FCPFCAJD_01606	BBKBLFJM_00463	KBFEOPKC_00987	NKMFPFLE_00975
malF_4		Trehalose/maltose transport system permease protein MalF	152	152	1	1	25458				890	890	890	EAJOIFCL_02329	CDOBCFCB_01503	DGDMJBFF_02489	JJLFHNFP_00526	JLDACJNJ_02289	MHJACBNM_02197	LMOAOPDH_02083	HFLNLJIK_01170	MNFPCIPK_02800	CJPFEPAH_02284	FOMHCHFB_02873	CHDHMKCB_02777	BCKDCEBC_00574	LGLHGMLA_02747	FNJFLCHE_00473	FLONKGFH_02871	NBFKMJME_03571	CEOAPLOP_02742	GCFMPAFD_00080	ENNJPADL_00562	BDOAJJKN_03282	OKIGKOIG_00617	FJLGJMNC_00423	DMMOADMI_03420	PMMFEGFG_03146	PCIOAIEM_02821	LLNKLGKD_01421	NHLPBNLN_03228	PFEPKGLM_01523	PFCKLCCG_02478	HCHNIKDP_00330	BECLGGIP_01893	FCPFCAJD_03146	BBKBLFJM_01939	KBFEOPKC_00688	NKMFPFLE_03203
malG_13		Trehalose/maltose transport system permease protein MalG	152	152	1	1	25457				878	878	878	EAJOIFCL_02330	CDOBCFCB_01502	DGDMJBFF_02490	JJLFHNFP_00527	JLDACJNJ_02288	MHJACBNM_02198	LMOAOPDH_02082	HFLNLJIK_01171	MNFPCIPK_02799	CJPFEPAH_02285	FOMHCHFB_02874	CHDHMKCB_02778	BCKDCEBC_00575	LGLHGMLA_02748	FNJFLCHE_00474	FLONKGFH_02872	NBFKMJME_03572	CEOAPLOP_02743	GCFMPAFD_00081	ENNJPADL_00561	BDOAJJKN_03281	OKIGKOIG_00618	FJLGJMNC_00422	DMMOADMI_03419	PMMFEGFG_03147	PCIOAIEM_02822	LLNKLGKD_01420	NHLPBNLN_03229	PFEPKGLM_01524	PFCKLCCG_02477	HCHNIKDP_00329	BECLGGIP_01892	FCPFCAJD_03145	BBKBLFJM_01938	KBFEOPKC_00687	NKMFPFLE_03202
group_9047		hypothetical protein	152	152	1	1	25450			Hypothetical protein with no hits to refseq/uniprot/clusters/cdd/tigrfams/pfam overlapping another protein with hits	755	764	763	EAJOIFCL_02337	CDOBCFCB_01495	DGDMJBFF_02497	JJLFHNFP_00534	JLDACJNJ_00723	MHJACBNM_02205	LMOAOPDH_02075	HFLNLJIK_01178	MNFPCIPK_02792	CJPFEPAH_02292	FOMHCHFB_00870	CHDHMKCB_02785	BCKDCEBC_00582	LGLHGMLA_02755	FNJFLCHE_00481	FLONKGFH_02879	NBFKMJME_03579	CEOAPLOP_02750	GCFMPAFD_00088	ENNJPADL_00554	BDOAJJKN_03274	OKIGKOIG_00625	FJLGJMNC_00415	DMMOADMI_03412	PMMFEGFG_03154	PCIOAIEM_02829	LLNKLGKD_01413	NHLPBNLN_03236	PFEPKGLM_01531	PFCKLCCG_02470	HCHNIKDP_00322	BECLGGIP_01885	FCPFCAJD_03138	BBKBLFJM_01930	KBFEOPKC_00680	NKMFPFLE_03195
group_9048		hypothetical protein	152	152	1	1	25446				794	878	877	EAJOIFCL_02341	CDOBCFCB_01491	DGDMJBFF_02501	JJLFHNFP_00538	JLDACJNJ_00727	MHJACBNM_02209	LMOAOPDH_02071	HFLNLJIK_01182	MNFPCIPK_02788	CJPFEPAH_02296	FOMHCHFB_01121	CHDHMKCB_02789	BCKDCEBC_00586	LGLHGMLA_02759	FNJFLCHE_00485	FLONKGFH_02883	NBFKMJME_03584	CEOAPLOP_02754	GCFMPAFD_00092	ENNJPADL_00550	BDOAJJKN_03269	OKIGKOIG_00629	FJLGJMNC_00411	DMMOADMI_03408	PMMFEGFG_03158	PCIOAIEM_01382	LLNKLGKD_01409	NHLPBNLN_03240	PFEPKGLM_01535	PFCKLCCG_02466	HCHNIKDP_00318	BECLGGIP_01881	FCPFCAJD_03134	BBKBLFJM_01926	KBFEOPKC_00676	NKMFPFLE_03191
group_9049		hypothetical protein	152	152	1	1	25444				197	257	256	EAJOIFCL_02343	CDOBCFCB_01489	DGDMJBFF_02503	JJLFHNFP_00540	JLDACJNJ_00729	MHJACBNM_02211	LMOAOPDH_02069	HFLNLJIK_01184	MNFPCIPK_02786	CJPFEPAH_02298	FOMHCHFB_01123	CHDHMKCB_02791	BCKDCEBC_00588	LGLHGMLA_02761	FNJFLCHE_00487	FLONKGFH_02885	NBFKMJME_03586	CEOAPLOP_02756	GCFMPAFD_00094	ENNJPADL_00548	BDOAJJKN_03267	OKIGKOIG_00631	FJLGJMNC_00409	DMMOADMI_03406	PMMFEGFG_03160	PCIOAIEM_01384	LLNKLGKD_01407	NHLPBNLN_03242	PFEPKGLM_01537	PFCKLCCG_02464	HCHNIKDP_00316	BECLGGIP_01879	FCPFCAJD_03132	BBKBLFJM_01924	KBFEOPKC_00674	NKMFPFLE_03189
malK_21		Trehalose/maltose import ATP-binding protein MalK	152	152	1	1	25431				971	971	971	EAJOIFCL_02353	CDOBCFCB_01479	DGDMJBFF_02514	JJLFHNFP_00550	JLDACJNJ_00740	MHJACBNM_02221	LMOAOPDH_02059	HFLNLJIK_01194	MNFPCIPK_02776	CJPFEPAH_02308	FOMHCHFB_01133	CHDHMKCB_02801	BCKDCEBC_00606	LGLHGMLA_02771	FNJFLCHE_00505	FLONKGFH_02895	NBFKMJME_03599	CEOAPLOP_02766	GCFMPAFD_00104	ENNJPADL_00538	BDOAJJKN_03256	OKIGKOIG_00641	FJLGJMNC_00399	DMMOADMI_03396	PMMFEGFG_03170	PCIOAIEM_01403	LLNKLGKD_01397	NHLPBNLN_03252	PFEPKGLM_01547	PFCKLCCG_02454	HCHNIKDP_00306	BECLGGIP_01869	FCPFCAJD_03122	BBKBLFJM_01914	KBFEOPKC_00664	NKMFPFLE_03179
malP_2		Maltodextrin phosphorylase	152	152	1	1	25379				218	2261	2247	EAJOIFCL_02386	CDOBCFCB_01443	DGDMJBFF_02550	JJLFHNFP_00587	JLDACJNJ_00778	MHJACBNM_02250	LMOAOPDH_03160	HFLNLJIK_01223	MNFPCIPK_02740	CJPFEPAH_02337	FOMHCHFB_01164	CHDHMKCB_02831	BCKDCEBC_01637	LGLHGMLA_02807	FNJFLCHE_01672	FLONKGFH_02929	NBFKMJME_03644	CEOAPLOP_02800	GCFMPAFD_00137	ENNJPADL_01653	BDOAJJKN_03220	OKIGKOIG_00673	FJLGJMNC_00366	DMMOADMI_03364	PMMFEGFG_03202	PCIOAIEM_02388	LLNKLGKD_01364	NHLPBNLN_03285	PFEPKGLM_01580	PFCKLCCG_02420	HCHNIKDP_00273	BECLGGIP_01836	FCPFCAJD_03089	BBKBLFJM_01882	KBFEOPKC_00630	NKMFPFLE_03146
group_9058		hypothetical protein	152	152	1	1	23567				359	518	516	EAJOIFCL_02399	CDOBCFCB_01129	DGDMJBFF_02832	JJLFHNFP_00895	JLDACJNJ_00928	MHJACBNM_02936	LMOAOPDH_03265	HFLNLJIK_03149	MNFPCIPK_03080	CJPFEPAH_02888	FOMHCHFB_03236	CHDHMKCB_02351	BCKDCEBC_01170	LGLHGMLA_00041	FNJFLCHE_01157	FLONKGFH_02083	NBFKMJME_03216	CEOAPLOP_02079	GCFMPAFD_00452	ENNJPADL_01910	BDOAJJKN_02329	OKIGKOIG_02311	FJLGJMNC_01809	DMMOADMI_02732	PMMFEGFG_00072	PCIOAIEM_02519	LLNKLGKD_00735	NHLPBNLN_02174	PFEPKGLM_00611	PFCKLCCG_00765	HCHNIKDP_01198	BECLGGIP_01080	FCPFCAJD_00492	BBKBLFJM_00327	KBFEOPKC_00200	NKMFPFLE_02869
group_9059		Signal recognition particle 54 kDa protein	152	152	1	1	23570				527	1352	1346	EAJOIFCL_02402	CDOBCFCB_01132	DGDMJBFF_02829	JJLFHNFP_00898	JLDACJNJ_00925	MHJACBNM_02933	LMOAOPDH_03262	HFLNLJIK_03146	MNFPCIPK_03083	CJPFEPAH_02885	FOMHCHFB_03239	CHDHMKCB_02354	BCKDCEBC_01167	LGLHGMLA_00044	FNJFLCHE_01154	FLONKGFH_02080	NBFKMJME_03213	CEOAPLOP_02082	GCFMPAFD_00449	ENNJPADL_01907	BDOAJJKN_02332	OKIGKOIG_02308	FJLGJMNC_01812	DMMOADMI_02729	PMMFEGFG_00069	PCIOAIEM_02522	LLNKLGKD_00732	NHLPBNLN_02177	PFEPKGLM_00608	PFCKLCCG_00762	HCHNIKDP_01195	BECLGGIP_01077	FCPFCAJD_00489	BBKBLFJM_00330	KBFEOPKC_00203	NKMFPFLE_02872
group_9073		hypothetical protein	152	152	1	1	23846				242	833	829	EAJOIFCL_02454	CDOBCFCB_01140	DGDMJBFF_02821	JJLFHNFP_00906	JLDACJNJ_00916	MHJACBNM_02925	LMOAOPDH_03253	HFLNLJIK_03138	MNFPCIPK_03091	CJPFEPAH_02877	FOMHCHFB_03247	CHDHMKCB_02362	BCKDCEBC_01159	LGLHGMLA_00052	FNJFLCHE_01146	FLONKGFH_03187	NBFKMJME_01796	CEOAPLOP_01571	GCFMPAFD_00394	ENNJPADL_02557	BDOAJJKN_00775	OKIGKOIG_01366	FJLGJMNC_01820	DMMOADMI_00338	PMMFEGFG_01980	PCIOAIEM_02530	LLNKLGKD_01783	NHLPBNLN_00053	PFEPKGLM_01102	PFCKLCCG_01601	HCHNIKDP_00011	BECLGGIP_00971	FCPFCAJD_00812	BBKBLFJM_00339	KBFEOPKC_00255	NKMFPFLE_02881
group_9074		hypothetical protein	152	152	1	1	23851				329	329	329	EAJOIFCL_02459	CDOBCFCB_01145	DGDMJBFF_02816	JJLFHNFP_00911	JLDACJNJ_00911	MHJACBNM_02920	LMOAOPDH_03248	HFLNLJIK_03133	MNFPCIPK_03096	CJPFEPAH_02872	FOMHCHFB_03252	CHDHMKCB_02367	BCKDCEBC_01154	LGLHGMLA_00057	FNJFLCHE_01141	FLONKGFH_03182	NBFKMJME_01791	CEOAPLOP_01566	GCFMPAFD_00389	ENNJPADL_02562	BDOAJJKN_00770	OKIGKOIG_01371	FJLGJMNC_01825	DMMOADMI_00333	PMMFEGFG_01985	PCIOAIEM_02535	LLNKLGKD_01778	NHLPBNLN_00058	PFEPKGLM_01107	PFCKLCCG_01606	HCHNIKDP_00016	BECLGGIP_00976	FCPFCAJD_00807	BBKBLFJM_00344	KBFEOPKC_00260	NKMFPFLE_02886
group_9075		hypothetical protein	152	152	1	1	23856				1517	1664	1663	EAJOIFCL_02463	CDOBCFCB_01149	DGDMJBFF_02812	JJLFHNFP_00915	JLDACJNJ_00907	MHJACBNM_02916	LMOAOPDH_03244	HFLNLJIK_03129	MNFPCIPK_03100	CJPFEPAH_02868	FOMHCHFB_03256	CHDHMKCB_02371	BCKDCEBC_01150	LGLHGMLA_00061	FNJFLCHE_01137	FLONKGFH_03178	NBFKMJME_01786	CEOAPLOP_01562	GCFMPAFD_00385	ENNJPADL_02566	BDOAJJKN_00765	OKIGKOIG_01375	FJLGJMNC_01829	DMMOADMI_00329	PMMFEGFG_01989	PCIOAIEM_02539	LLNKLGKD_01774	NHLPBNLN_00062	PFEPKGLM_01111	PFCKLCCG_01610	HCHNIKDP_00020	BECLGGIP_00980	FCPFCAJD_00803	BBKBLFJM_00348	KBFEOPKC_00264	NKMFPFLE_02890
group_9076		hypothetical protein	152	152	1	1	23857				251	1010	1005	EAJOIFCL_02464	CDOBCFCB_01150	DGDMJBFF_02811	JJLFHNFP_00916	JLDACJNJ_00906	MHJACBNM_02915	LMOAOPDH_03243	HFLNLJIK_03128	MNFPCIPK_03101	CJPFEPAH_02867	FOMHCHFB_03257	CHDHMKCB_02372	BCKDCEBC_01149	LGLHGMLA_00062	FNJFLCHE_01136	FLONKGFH_03177	NBFKMJME_01785	CEOAPLOP_01561	GCFMPAFD_00384	ENNJPADL_02567	BDOAJJKN_00764	OKIGKOIG_01376	FJLGJMNC_01830	DMMOADMI_00328	PMMFEGFG_01990	PCIOAIEM_02540	LLNKLGKD_01773	NHLPBNLN_00063	PFEPKGLM_01112	PFCKLCCG_01611	HCHNIKDP_00021	BECLGGIP_00981	FCPFCAJD_00802	BBKBLFJM_00349	KBFEOPKC_00265	NKMFPFLE_02891
thiE		Thiamine-phosphate synthase	152	152	1	1	23863				635	635	635	EAJOIFCL_02469	CDOBCFCB_01155	DGDMJBFF_02806	JJLFHNFP_00921	JLDACJNJ_00901	MHJACBNM_02910	LMOAOPDH_03238	HFLNLJIK_03123	MNFPCIPK_03106	CJPFEPAH_02862	FOMHCHFB_03262	CHDHMKCB_02377	BCKDCEBC_01144	LGLHGMLA_00067	FNJFLCHE_01131	FLONKGFH_03172	NBFKMJME_01779	CEOAPLOP_01556	GCFMPAFD_00379	ENNJPADL_02572	BDOAJJKN_00758	OKIGKOIG_01381	FJLGJMNC_01835	DMMOADMI_00323	PMMFEGFG_01995	PCIOAIEM_02545	LLNKLGKD_01768	NHLPBNLN_00068	PFEPKGLM_01117	PFCKLCCG_01616	HCHNIKDP_00026	BECLGGIP_00986	FCPFCAJD_00797	BBKBLFJM_00354	KBFEOPKC_00270	NKMFPFLE_02896
thiM		Hydroxyethylthiazole kinase	152	152	1	1	23864				605	818	816	EAJOIFCL_02470	CDOBCFCB_01156	DGDMJBFF_02805	JJLFHNFP_00922	JLDACJNJ_00900	MHJACBNM_02909	LMOAOPDH_03237	HFLNLJIK_03122	MNFPCIPK_03107	CJPFEPAH_02861	FOMHCHFB_03263	CHDHMKCB_02378	BCKDCEBC_01143	LGLHGMLA_00068	FNJFLCHE_01130	FLONKGFH_03171	NBFKMJME_01778	CEOAPLOP_01555	GCFMPAFD_00378	ENNJPADL_02573	BDOAJJKN_00757	OKIGKOIG_01382	FJLGJMNC_01836	DMMOADMI_00322	PMMFEGFG_01996	PCIOAIEM_02546	LLNKLGKD_01767	NHLPBNLN_00069	PFEPKGLM_01118	PFCKLCCG_01617	HCHNIKDP_00027	BECLGGIP_00987	FCPFCAJD_00796	BBKBLFJM_00355	KBFEOPKC_00271	NKMFPFLE_02897
cheY_2		Chemotaxis protein CheY	152	152	1	1	23892				581	671	670	EAJOIFCL_02487	CDOBCFCB_01170	DGDMJBFF_02792	JJLFHNFP_00940	JLDACJNJ_02629	MHJACBNM_02895	LMOAOPDH_03223	HFLNLJIK_03108	MNFPCIPK_03121	CJPFEPAH_02847	FOMHCHFB_03281	CHDHMKCB_02392	BCKDCEBC_01129	LGLHGMLA_00082	FNJFLCHE_01116	FLONKGFH_03155	NBFKMJME_01761	CEOAPLOP_01539	GCFMPAFD_00362	ENNJPADL_02589	BDOAJJKN_00739	OKIGKOIG_01398	FJLGJMNC_01850	DMMOADMI_00306	PMMFEGFG_02014	PCIOAIEM_02560	LLNKLGKD_01751	NHLPBNLN_00085	PFEPKGLM_01134	PFCKLCCG_01633	HCHNIKDP_00044	BECLGGIP_01003	FCPFCAJD_00778	BBKBLFJM_00373	KBFEOPKC_00288	NKMFPFLE_02913
group_9086		hypothetical protein	152	152	1	1	15845				1316	1316	1316	EAJOIFCL_02526	CDOBCFCB_02250	DGDMJBFF_01226	JJLFHNFP_02662	JLDACJNJ_00282	MHJACBNM_01700	LMOAOPDH_02365	HFLNLJIK_02372	MNFPCIPK_01312	CJPFEPAH_01606	FOMHCHFB_00744	CHDHMKCB_02058	BCKDCEBC_01788	LGLHGMLA_00281	FNJFLCHE_01759	FLONKGFH_02981	NBFKMJME_02102	CEOAPLOP_02529	GCFMPAFD_02904	ENNJPADL_00375	BDOAJJKN_00994	OKIGKOIG_01863	FJLGJMNC_02691	DMMOADMI_02419	PMMFEGFG_01298	PCIOAIEM_01589	LLNKLGKD_02691	NHLPBNLN_01797	PFEPKGLM_00011	PFCKLCCG_03104	HCHNIKDP_01792	BECLGGIP_01025	FCPFCAJD_01876	BBKBLFJM_01039	KBFEOPKC_01831	NKMFPFLE_01169
filI_1		Methanogenesis regulatory histidine kinase FilI	152	152	1	1	15841				878	1484	1480	EAJOIFCL_02530	CDOBCFCB_02254	DGDMJBFF_01222	JJLFHNFP_02666	JLDACJNJ_00286	MHJACBNM_01704	LMOAOPDH_02361	HFLNLJIK_02368	MNFPCIPK_01316	CJPFEPAH_01610	FOMHCHFB_00748	CHDHMKCB_02062	BCKDCEBC_01792	LGLHGMLA_00285	FNJFLCHE_01755	FLONKGFH_02985	NBFKMJME_02108	CEOAPLOP_02533	GCFMPAFD_02908	ENNJPADL_00371	BDOAJJKN_00998	OKIGKOIG_01859	FJLGJMNC_02687	DMMOADMI_02415	PMMFEGFG_01302	PCIOAIEM_01593	LLNKLGKD_02687	NHLPBNLN_01801	PFEPKGLM_00007	PFCKLCCG_03100	HCHNIKDP_01788	BECLGGIP_01029	FCPFCAJD_01880	BBKBLFJM_01043	KBFEOPKC_01835	NKMFPFLE_01165
group_9088		hypothetical protein	152	152	1	1	15840				605	605	605	EAJOIFCL_02531	CDOBCFCB_02255	DGDMJBFF_01221	JJLFHNFP_02667	JLDACJNJ_00287	MHJACBNM_01705	LMOAOPDH_02360	HFLNLJIK_02367	MNFPCIPK_01317	CJPFEPAH_01611	FOMHCHFB_00749	CHDHMKCB_02063	BCKDCEBC_01793	LGLHGMLA_00286	FNJFLCHE_01754	FLONKGFH_02986	NBFKMJME_02109	CEOAPLOP_02534	GCFMPAFD_02909	ENNJPADL_00370	BDOAJJKN_00999	OKIGKOIG_01858	FJLGJMNC_02686	DMMOADMI_02414	PMMFEGFG_01303	PCIOAIEM_01594	LLNKLGKD_02686	NHLPBNLN_01802	PFEPKGLM_00006	PFCKLCCG_03099	HCHNIKDP_01787	BECLGGIP_01030	FCPFCAJD_01881	BBKBLFJM_01044	KBFEOPKC_01836	NKMFPFLE_01164
group_9089		hypothetical protein	152	152	1	1	15830				1313	1517	1515	EAJOIFCL_02535	CDOBCFCB_02259	DGDMJBFF_01217	JJLFHNFP_02673	JLDACJNJ_00293	MHJACBNM_01709	LMOAOPDH_02354	HFLNLJIK_02363	MNFPCIPK_01321	CJPFEPAH_01615	FOMHCHFB_00753	CHDHMKCB_02067	BCKDCEBC_01799	LGLHGMLA_00290	FNJFLCHE_01748	FLONKGFH_02990	NBFKMJME_02114	CEOAPLOP_02538	GCFMPAFD_02913	ENNJPADL_00366	BDOAJJKN_01003	OKIGKOIG_01854	FJLGJMNC_02682	DMMOADMI_02410	PMMFEGFG_01307	PCIOAIEM_01600	LLNKLGKD_02682	NHLPBNLN_01806	PFEPKGLM_00002	PFCKLCCG_03095	HCHNIKDP_01783	BECLGGIP_01034	FCPFCAJD_01885	BBKBLFJM_01048	KBFEOPKC_01840	NKMFPFLE_01160
glpR_1		HTH-type transcriptional regulator GlpR	152	152	1	1	15675				539	764	762	EAJOIFCL_02620	CDOBCFCB_02343	DGDMJBFF_01122	JJLFHNFP_01557	JLDACJNJ_01525	MHJACBNM_00409	LMOAOPDH_02252	HFLNLJIK_02287	MNFPCIPK_01946	CJPFEPAH_00405	FOMHCHFB_00667	CHDHMKCB_02143	BCKDCEBC_01877	LGLHGMLA_00368	FNJFLCHE_02874	FLONKGFH_03074	NBFKMJME_02196	CEOAPLOP_03685	GCFMPAFD_02997	ENNJPADL_00299	BDOAJJKN_01095	OKIGKOIG_00231	FJLGJMNC_02606	DMMOADMI_00874	PMMFEGFG_01384	PCIOAIEM_01681	LLNKLGKD_00509	NHLPBNLN_00615	PFEPKGLM_01017	PFCKLCCG_00713	HCHNIKDP_01560	BECLGGIP_01564	FCPFCAJD_00403	BBKBLFJM_02126	KBFEOPKC_01924	NKMFPFLE_01068
kdgK_1		2-dehydro-3-deoxygluconokinase/2-dehydro-3-deoxygalactonokinase	152	152	1	1	15638				992	1025	1024	EAJOIFCL_02636	CDOBCFCB_02358	DGDMJBFF_01106	JJLFHNFP_01587	JLDACJNJ_00642	MHJACBNM_00418	LMOAOPDH_02229	HFLNLJIK_02278	MNFPCIPK_00676	CJPFEPAH_00414	FOMHCHFB_00841	CHDHMKCB_02152	BCKDCEBC_01886	LGLHGMLA_00733	FNJFLCHE_02883	FLONKGFH_00682	NBFKMJME_01092	CEOAPLOP_03675	GCFMPAFD_01826	ENNJPADL_00289	BDOAJJKN_01106	OKIGKOIG_00935	FJLGJMNC_02597	DMMOADMI_01041	PMMFEGFG_01394	PCIOAIEM_01704	LLNKLGKD_01842	NHLPBNLN_01816	PFEPKGLM_01846	PFCKLCCG_00703	HCHNIKDP_00927	BECLGGIP_00709	FCPFCAJD_00413	BBKBLFJM_00665	KBFEOPKC_01940	NKMFPFLE_01038
group_9109		hypothetical protein	152	152	1	1	15611				335	446	445	EAJOIFCL_02657	CDOBCFCB_02379	DGDMJBFF_01085	JJLFHNFP_01608	JLDACJNJ_00621	MHJACBNM_00439	LMOAOPDH_02208	HFLNLJIK_02257	MNFPCIPK_00697	CJPFEPAH_00435	FOMHCHFB_01524	CHDHMKCB_02173	BCKDCEBC_01907	LGLHGMLA_00712	FNJFLCHE_02904	FLONKGFH_00703	NBFKMJME_01064	CEOAPLOP_03654	GCFMPAFD_01805	ENNJPADL_00268	BDOAJJKN_01129	OKIGKOIG_00914	FJLGJMNC_02576	DMMOADMI_01062	PMMFEGFG_01415	PCIOAIEM_01722	LLNKLGKD_01821	NHLPBNLN_01837	PFEPKGLM_01867	PFCKLCCG_00682	HCHNIKDP_00948	BECLGGIP_00688	FCPFCAJD_00434	BBKBLFJM_00686	KBFEOPKC_01961	NKMFPFLE_01016
group_9110		hypothetical protein	152	152	1	1	15601				119	320	318	EAJOIFCL_02665	CDOBCFCB_02387	DGDMJBFF_01078	JJLFHNFP_01616	JLDACJNJ_00614	MHJACBNM_00447	LMOAOPDH_02201	HFLNLJIK_02250	MNFPCIPK_00705	CJPFEPAH_00443	FOMHCHFB_01516	CHDHMKCB_02180	BCKDCEBC_01914	LGLHGMLA_00704	FNJFLCHE_02911	FLONKGFH_00711	NBFKMJME_01055	CEOAPLOP_03646	GCFMPAFD_01797	ENNJPADL_00260	BDOAJJKN_01136	OKIGKOIG_00906	FJLGJMNC_02569	DMMOADMI_01070	PMMFEGFG_01423	PCIOAIEM_01729	LLNKLGKD_01813	NHLPBNLN_01845	PFEPKGLM_01875	PFCKLCCG_00674	HCHNIKDP_00956	BECLGGIP_00680	FCPFCAJD_00442	BBKBLFJM_00694	KBFEOPKC_01969	NKMFPFLE_01008
tdh_3		L-threonine 3-dehydrogenase	152	152	1	1	15594				746	1061	1058	EAJOIFCL_02671	CDOBCFCB_02393	DGDMJBFF_01072	JJLFHNFP_01622	JLDACJNJ_00608	MHJACBNM_00453	LMOAOPDH_02195	HFLNLJIK_02244	MNFPCIPK_00711	CJPFEPAH_00449	FOMHCHFB_01510	CHDHMKCB_02186	BCKDCEBC_01920	LGLHGMLA_00698	FNJFLCHE_02917	FLONKGFH_00717	NBFKMJME_01049	CEOAPLOP_03640	GCFMPAFD_01791	ENNJPADL_00186	BDOAJJKN_01143	OKIGKOIG_00900	FJLGJMNC_02563	DMMOADMI_01076	PMMFEGFG_01429	PCIOAIEM_01735	LLNKLGKD_01807	NHLPBNLN_01851	PFEPKGLM_01881	PFCKLCCG_00668	HCHNIKDP_00962	BECLGGIP_00674	FCPFCAJD_00448	BBKBLFJM_00700	KBFEOPKC_01975	NKMFPFLE_01002
group_9133		hypothetical protein	152	152	1	1	16031				443	464	463	EAJOIFCL_02776	CDOBCFCB_02231	DGDMJBFF_01247	JJLFHNFP_02877	JLDACJNJ_00264	MHJACBNM_02098	LMOAOPDH_01900	HFLNLJIK_01751	MNFPCIPK_02881	CJPFEPAH_02009	FOMHCHFB_03319	CHDHMKCB_02040	BCKDCEBC_01940	LGLHGMLA_02536	FNJFLCHE_01985	FLONKGFH_02031	NBFKMJME_02081	CEOAPLOP_02586	GCFMPAFD_02885	ENNJPADL_00395	BDOAJJKN_00975	OKIGKOIG_01881	FJLGJMNC_01505	DMMOADMI_02439	PMMFEGFG_01275	PCIOAIEM_01571	LLNKLGKD_00503	NHLPBNLN_01779	PFEPKGLM_02753	PFCKLCCG_03122	HCHNIKDP_02604	BECLGGIP_02012	FCPFCAJD_01854	BBKBLFJM_03036	KBFEOPKC_01802	NKMFPFLE_01189
group_9134		hypothetical protein	152	152	1	1	16012				698	842	841	EAJOIFCL_02787	CDOBCFCB_02220	DGDMJBFF_01259	JJLFHNFP_02712	JLDACJNJ_00253	MHJACBNM_00943	LMOAOPDH_01911	HFLNLJIK_01740	MNFPCIPK_02069	CJPFEPAH_01765	FOMHCHFB_01986	CHDHMKCB_01618	BCKDCEBC_02034	LGLHGMLA_02076	FNJFLCHE_02093	FLONKGFH_02020	NBFKMJME_02439	CEOAPLOP_02597	GCFMPAFD_02874	ENNJPADL_00406	BDOAJJKN_01836	OKIGKOIG_00594	FJLGJMNC_01516	DMMOADMI_02789	PMMFEGFG_01902	PCIOAIEM_01563	LLNKLGKD_02162	NHLPBNLN_02160	PFEPKGLM_02283	PFCKLCCG_03133	HCHNIKDP_01754	BECLGGIP_01982	FCPFCAJD_00655	BBKBLFJM_03047	KBFEOPKC_01791	NKMFPFLE_01200
group_9135		putative N-acetyltransferase	152	152	1	1	7208				1190	1190	1190	EAJOIFCL_02802	CDOBCFCB_02180	DGDMJBFF_01299	JJLFHNFP_02838	JLDACJNJ_02319	MHJACBNM_02590	LMOAOPDH_00558	HFLNLJIK_02627	MNFPCIPK_00875	CJPFEPAH_02818	FOMHCHFB_03063	CHDHMKCB_00695	BCKDCEBC_02747	LGLHGMLA_01379	FNJFLCHE_02625	FLONKGFH_00421	NBFKMJME_02572	CEOAPLOP_02443	GCFMPAFD_01901	ENNJPADL_01778	BDOAJJKN_00509	OKIGKOIG_00750	FJLGJMNC_01595	DMMOADMI_02469	PMMFEGFG_00612	PCIOAIEM_01794	LLNKLGKD_01496	NHLPBNLN_00911	PFEPKGLM_01649	PFCKLCCG_00933	HCHNIKDP_02542	BECLGGIP_03076	FCPFCAJD_01712	BBKBLFJM_03173	KBFEOPKC_01756	NKMFPFLE_01240
group_9136		hypothetical protein	152	152	1	1	7209				170	428	426	EAJOIFCL_02803	CDOBCFCB_02179	DGDMJBFF_01300	JJLFHNFP_02837	JLDACJNJ_02318	MHJACBNM_02591	LMOAOPDH_00557	HFLNLJIK_02628	MNFPCIPK_00874	CJPFEPAH_02817	FOMHCHFB_03062	CHDHMKCB_00694	BCKDCEBC_02748	LGLHGMLA_01378	FNJFLCHE_02624	FLONKGFH_00420	NBFKMJME_02571	CEOAPLOP_02442	GCFMPAFD_01902	ENNJPADL_01777	BDOAJJKN_00510	OKIGKOIG_00749	FJLGJMNC_01596	DMMOADMI_02468	PMMFEGFG_00611	PCIOAIEM_01793	LLNKLGKD_01497	NHLPBNLN_00910	PFEPKGLM_01648	PFCKLCCG_00934	HCHNIKDP_02541	BECLGGIP_03075	FCPFCAJD_01711	BBKBLFJM_03174	KBFEOPKC_01755	NKMFPFLE_01241
pylB_3		3-methylornithine synthase	152	152	1	1	7221				620	959	956	EAJOIFCL_02812	CDOBCFCB_02170	DGDMJBFF_01309	JJLFHNFP_02828	JLDACJNJ_02308	MHJACBNM_02600	LMOAOPDH_00548	HFLNLJIK_02637	MNFPCIPK_00865	CJPFEPAH_02808	FOMHCHFB_03023	CHDHMKCB_00685	BCKDCEBC_02757	LGLHGMLA_01369	FNJFLCHE_02615	FLONKGFH_00411	NBFKMJME_02562	CEOAPLOP_02433	GCFMPAFD_01911	ENNJPADL_01768	BDOAJJKN_00519	OKIGKOIG_00740	FJLGJMNC_01605	DMMOADMI_02459	PMMFEGFG_00602	PCIOAIEM_01784	LLNKLGKD_01506	NHLPBNLN_00901	PFEPKGLM_01639	PFCKLCCG_00944	HCHNIKDP_02532	BECLGGIP_03066	FCPFCAJD_01702	BBKBLFJM_03183	KBFEOPKC_01746	NKMFPFLE_01250
dapF_2		Diaminopimelate epimerase	152	152	1	1	7516				833	833	833	EAJOIFCL_02897	CDOBCFCB_02150	DGDMJBFF_01350	JJLFHNFP_02058	JLDACJNJ_01086	MHJACBNM_02708	LMOAOPDH_01310	HFLNLJIK_02705	MNFPCIPK_00826	CJPFEPAH_02700	FOMHCHFB_02309	CHDHMKCB_00665	BCKDCEBC_02836	LGLHGMLA_01347	FNJFLCHE_02536	FLONKGFH_00398	NBFKMJME_02548	CEOAPLOP_02419	GCFMPAFD_01057	ENNJPADL_02894	BDOAJJKN_00533	OKIGKOIG_00726	FJLGJMNC_01447	DMMOADMI_02295	PMMFEGFG_00587	PCIOAIEM_00697	LLNKLGKD_01520	NHLPBNLN_00887	PFEPKGLM_01625	PFCKLCCG_00958	HCHNIKDP_02464	BECLGGIP_03052	FCPFCAJD_01688	BBKBLFJM_02646	KBFEOPKC_01661	NKMFPFLE_01263
group_9154		putative sugar kinase	152	152	1	1	7518				920	959	958	EAJOIFCL_02899	CDOBCFCB_02148	DGDMJBFF_01352	JJLFHNFP_02056	JLDACJNJ_01088	MHJACBNM_02710	LMOAOPDH_01312	HFLNLJIK_02707	MNFPCIPK_00824	CJPFEPAH_02698	FOMHCHFB_02311	CHDHMKCB_00663	BCKDCEBC_02838	LGLHGMLA_01345	FNJFLCHE_02534	FLONKGFH_00396	NBFKMJME_02546	CEOAPLOP_02417	GCFMPAFD_01059	ENNJPADL_02896	BDOAJJKN_00535	OKIGKOIG_00724	FJLGJMNC_01445	DMMOADMI_02297	PMMFEGFG_00585	PCIOAIEM_00695	LLNKLGKD_01522	NHLPBNLN_00885	PFEPKGLM_01623	PFCKLCCG_00960	HCHNIKDP_02462	BECLGGIP_03050	FCPFCAJD_01686	BBKBLFJM_02648	KBFEOPKC_01659	NKMFPFLE_01265
group_9155		hypothetical protein	152	152	1	1	7521				581	752	750	EAJOIFCL_02902	CDOBCFCB_02145	DGDMJBFF_01355	JJLFHNFP_02053	JLDACJNJ_01091	MHJACBNM_02713	LMOAOPDH_01315	HFLNLJIK_02710	MNFPCIPK_00821	CJPFEPAH_02695	FOMHCHFB_02314	CHDHMKCB_00660	BCKDCEBC_02841	LGLHGMLA_01342	FNJFLCHE_02531	FLONKGFH_00393	NBFKMJME_02543	CEOAPLOP_02414	GCFMPAFD_01062	ENNJPADL_02899	BDOAJJKN_00538	OKIGKOIG_00721	FJLGJMNC_01442	DMMOADMI_02300	PMMFEGFG_00582	PCIOAIEM_00692	LLNKLGKD_01525	NHLPBNLN_00882	PFEPKGLM_01620	PFCKLCCG_00963	HCHNIKDP_02459	BECLGGIP_03047	FCPFCAJD_01683	BBKBLFJM_02651	KBFEOPKC_01656	NKMFPFLE_01268
sudA_1		Sulfide dehydrogenase subunit alpha	152	152	1	1	4740				761	1394	1389	EAJOIFCL_03002	CDOBCFCB_00488	DGDMJBFF_00273	JJLFHNFP_00405	JLDACJNJ_02884	MHJACBNM_01388	LMOAOPDH_02724	HFLNLJIK_00113	MNFPCIPK_00062	CJPFEPAH_01425	FOMHCHFB_02957	CHDHMKCB_01203	BCKDCEBC_00048	LGLHGMLA_01054	FNJFLCHE_00048	FLONKGFH_02218	NBFKMJME_02892	CEOAPLOP_03524	GCFMPAFD_02552	ENNJPADL_01510	BDOAJJKN_01724	OKIGKOIG_00414	FJLGJMNC_01213	DMMOADMI_01248	PMMFEGFG_03075	PCIOAIEM_00992	LLNKLGKD_00226	NHLPBNLN_02856	PFEPKGLM_00244	PFCKLCCG_00356	HCHNIKDP_01879	BECLGGIP_02488	FCPFCAJD_01094	BBKBLFJM_00134	KBFEOPKC_02774	NKMFPFLE_01788
group_9171		hypothetical protein	152	152	1	1	4749				509	689	687	EAJOIFCL_03009	CDOBCFCB_00495	DGDMJBFF_00280	JJLFHNFP_00398	JLDACJNJ_02891	MHJACBNM_01381	LMOAOPDH_02731	HFLNLJIK_00106	MNFPCIPK_00069	CJPFEPAH_01418	FOMHCHFB_02950	CHDHMKCB_01210	BCKDCEBC_00055	LGLHGMLA_01061	FNJFLCHE_00055	FLONKGFH_01702	NBFKMJME_02901	CEOAPLOP_03531	GCFMPAFD_02545	ENNJPADL_01503	BDOAJJKN_01715	OKIGKOIG_00421	FJLGJMNC_01220	DMMOADMI_01255	PMMFEGFG_03068	PCIOAIEM_00985	LLNKLGKD_00219	NHLPBNLN_02863	PFEPKGLM_00237	PFCKLCCG_00349	HCHNIKDP_01886	BECLGGIP_02495	FCPFCAJD_01087	BBKBLFJM_00127	KBFEOPKC_02767	NKMFPFLE_01795
group_9172		hypothetical protein	152	152	1	1	4750				1274	1319	1275	EAJOIFCL_03010	CDOBCFCB_00496	DGDMJBFF_00281	JJLFHNFP_00397	JLDACJNJ_02892	MHJACBNM_01380	LMOAOPDH_02732	HFLNLJIK_00105	MNFPCIPK_00070	CJPFEPAH_01417	FOMHCHFB_02949	CHDHMKCB_01211	BCKDCEBC_00056	LGLHGMLA_01062	FNJFLCHE_00056	FLONKGFH_01703	NBFKMJME_02902	CEOAPLOP_03532	GCFMPAFD_02544	ENNJPADL_01502	BDOAJJKN_01714	OKIGKOIG_00422	FJLGJMNC_01221	DMMOADMI_01256	PMMFEGFG_03067	PCIOAIEM_00984	LLNKLGKD_00218	NHLPBNLN_02864	PFEPKGLM_00236	PFCKLCCG_00348	HCHNIKDP_01887	BECLGGIP_02496	FCPFCAJD_01086	BBKBLFJM_00126	KBFEOPKC_02766	NKMFPFLE_01796
group_9173		hypothetical protein	152	152	1	1	4752				683	785	777	EAJOIFCL_03011	CDOBCFCB_00497	DGDMJBFF_00282	JJLFHNFP_00396	JLDACJNJ_02893	MHJACBNM_01379	LMOAOPDH_02733	HFLNLJIK_00104	MNFPCIPK_00071	CJPFEPAH_01416	FOMHCHFB_02948	CHDHMKCB_01212	BCKDCEBC_00057	LGLHGMLA_01063	FNJFLCHE_00057	FLONKGFH_01704	NBFKMJME_02903	CEOAPLOP_03534	GCFMPAFD_02543	ENNJPADL_01501	BDOAJJKN_01712	OKIGKOIG_03138	FJLGJMNC_01222	DMMOADMI_01257	PMMFEGFG_03066	PCIOAIEM_00983	LLNKLGKD_00217	NHLPBNLN_02865	PFEPKGLM_00235	PFCKLCCG_00347	HCHNIKDP_01888	BECLGGIP_02497	FCPFCAJD_01085	BBKBLFJM_00125	KBFEOPKC_02765	NKMFPFLE_01797
serC		Phosphoserine aminotransferase	152	152	1	1	4791				521	1082	1078	EAJOIFCL_03026	CDOBCFCB_00511	DGDMJBFF_00300	JJLFHNFP_00383	JLDACJNJ_02908	MHJACBNM_01363	LMOAOPDH_02748	HFLNLJIK_00087	MNFPCIPK_00086	CJPFEPAH_01400	FOMHCHFB_02934	CHDHMKCB_01229	BCKDCEBC_00072	LGLHGMLA_01078	FNJFLCHE_00072	FLONKGFH_01719	NBFKMJME_03087	CEOAPLOP_03548	GCFMPAFD_02529	ENNJPADL_01486	BDOAJJKN_01696	OKIGKOIG_03152	FJLGJMNC_01238	DMMOADMI_01271	PMMFEGFG_03052	PCIOAIEM_00968	LLNKLGKD_00203	NHLPBNLN_02880	PFEPKGLM_00220	PFCKLCCG_00332	HCHNIKDP_02143	BECLGGIP_02511	FCPFCAJD_00324	BBKBLFJM_00110	KBFEOPKC_02750	NKMFPFLE_01812
tgtA		tRNA-guanine(15) transglycosylase	152	152	1	1	4796				806	1130	1127	EAJOIFCL_03031	CDOBCFCB_00516	DGDMJBFF_00305	JJLFHNFP_00378	JLDACJNJ_02915	MHJACBNM_01357	LMOAOPDH_02754	HFLNLJIK_00081	MNFPCIPK_00093	CJPFEPAH_01394	FOMHCHFB_02929	CHDHMKCB_01236	BCKDCEBC_00078	LGLHGMLA_01085	FNJFLCHE_00078	FLONKGFH_01726	NBFKMJME_03082	CEOAPLOP_03553	GCFMPAFD_02524	ENNJPADL_01481	BDOAJJKN_01691	OKIGKOIG_03157	FJLGJMNC_01243	DMMOADMI_01278	PMMFEGFG_03047	PCIOAIEM_00963	LLNKLGKD_00196	NHLPBNLN_02885	PFEPKGLM_00213	PFCKLCCG_00327	HCHNIKDP_02138	BECLGGIP_02518	FCPFCAJD_00319	BBKBLFJM_00103	KBFEOPKC_02745	NKMFPFLE_01819
group_9206		hypothetical protein	152	152	1	1	20770				131	398	396	EAJOIFCL_03209	CDOBCFCB_02443	DGDMJBFF_03422	JJLFHNFP_02568	JLDACJNJ_01957	MHJACBNM_01603	LMOAOPDH_01275	HFLNLJIK_01437	MNFPCIPK_01538	CJPFEPAH_01519	FOMHCHFB_01180	CHDHMKCB_00907	BCKDCEBC_02168	LGLHGMLA_01515	FNJFLCHE_01597	FLONKGFH_00938	NBFKMJME_01723	CEOAPLOP_01359	GCFMPAFD_01322	ENNJPADL_01068	BDOAJJKN_00232	OKIGKOIG_01527	FJLGJMNC_00738	DMMOADMI_01763	PMMFEGFG_01819	PCIOAIEM_00635	LLNKLGKD_01886	NHLPBNLN_01053	PFEPKGLM_01899	PFCKLCCG_01753	HCHNIKDP_01057	BECLGGIP_01309	FCPFCAJD_01759	BBKBLFJM_01529	KBFEOPKC_03310	NKMFPFLE_00291
group_9207		Bifunctional NADP phosphatase/NAD kinase	152	152	1	1	20759				809	839	838	EAJOIFCL_03215	CDOBCFCB_02437	DGDMJBFF_03428	JJLFHNFP_02562	JLDACJNJ_01963	MHJACBNM_01597	LMOAOPDH_01269	HFLNLJIK_01431	MNFPCIPK_01532	CJPFEPAH_01513	FOMHCHFB_01186	CHDHMKCB_00913	BCKDCEBC_02174	LGLHGMLA_01509	FNJFLCHE_01603	FLONKGFH_00932	NBFKMJME_01716	CEOAPLOP_01365	GCFMPAFD_01328	ENNJPADL_01074	BDOAJJKN_00225	OKIGKOIG_01533	FJLGJMNC_00744	DMMOADMI_01757	PMMFEGFG_01825	PCIOAIEM_00629	LLNKLGKD_01880	NHLPBNLN_01059	PFEPKGLM_01905	PFCKLCCG_01759	HCHNIKDP_01063	BECLGGIP_01315	FCPFCAJD_01753	BBKBLFJM_01535	KBFEOPKC_03304	NKMFPFLE_00281
group_9208		hypothetical protein	152	152	1	1	20752				1097	1448	1445	EAJOIFCL_03220	CDOBCFCB_02432	DGDMJBFF_03433	JJLFHNFP_02557	JLDACJNJ_01968	MHJACBNM_01592	LMOAOPDH_01264	HFLNLJIK_01426	MNFPCIPK_01527	CJPFEPAH_01508	FOMHCHFB_01191	CHDHMKCB_00918	BCKDCEBC_02179	LGLHGMLA_01504	FNJFLCHE_01608	FLONKGFH_00927	NBFKMJME_01710	CEOAPLOP_01370	GCFMPAFD_01333	ENNJPADL_01079	BDOAJJKN_00220	OKIGKOIG_01538	FJLGJMNC_00749	DMMOADMI_01752	PMMFEGFG_01830	PCIOAIEM_00624	LLNKLGKD_01875	NHLPBNLN_01064	PFEPKGLM_01910	PFCKLCCG_01764	HCHNIKDP_01068	BECLGGIP_01320	FCPFCAJD_01748	BBKBLFJM_01540	KBFEOPKC_03299	NKMFPFLE_00276
group_9216		hypothetical protein	152	152	1	1	21483				1064	1151	1150	EAJOIFCL_03273	CDOBCFCB_00050	DGDMJBFF_03654	JJLFHNFP_01179	JLDACJNJ_01783	MHJACBNM_01782	LMOAOPDH_01501	HFLNLJIK_00298	MNFPCIPK_01274	CJPFEPAH_01647	FOMHCHFB_00189	CHDHMKCB_00291	BCKDCEBC_00973	LGLHGMLA_01874	FNJFLCHE_00960	FLONKGFH_01976	NBFKMJME_03371	CEOAPLOP_00745	GCFMPAFD_03023	ENNJPADL_01633	BDOAJJKN_01518	OKIGKOIG_01839	FJLGJMNC_02161	DMMOADMI_03747	PMMFEGFG_01790	PCIOAIEM_00326	LLNKLGKD_00615	NHLPBNLN_01130	PFEPKGLM_00456	PFCKLCCG_01869	HCHNIKDP_00678	BECLGGIP_00081	FCPFCAJD_03009	BBKBLFJM_00177	KBFEOPKC_03246	NKMFPFLE_01364
group_9217		hypothetical protein	152	152	1	1	21493				644	740	656	EAJOIFCL_03278	CDOBCFCB_00055	DGDMJBFF_03659	JJLFHNFP_01184	JLDACJNJ_01778	MHJACBNM_01787	LMOAOPDH_01496	HFLNLJIK_00303	MNFPCIPK_01269	CJPFEPAH_01652	FOMHCHFB_00184	CHDHMKCB_00296	BCKDCEBC_00968	LGLHGMLA_01869	FNJFLCHE_00955	FLONKGFH_01971	NBFKMJME_03365	CEOAPLOP_00750	GCFMPAFD_03028	ENNJPADL_01628	BDOAJJKN_01513	OKIGKOIG_01834	FJLGJMNC_02166	DMMOADMI_03752	PMMFEGFG_01795	PCIOAIEM_00331	LLNKLGKD_00620	NHLPBNLN_01135	PFEPKGLM_00451	PFCKLCCG_01874	HCHNIKDP_00683	BECLGGIP_00086	FCPFCAJD_03004	BBKBLFJM_00182	KBFEOPKC_03241	NKMFPFLE_01369
group_9218		hypothetical protein	152	152	1	1	21494				212	854	849	EAJOIFCL_03279	CDOBCFCB_00056	DGDMJBFF_03660	JJLFHNFP_01185	JLDACJNJ_01777	MHJACBNM_01788	LMOAOPDH_01495	HFLNLJIK_00304	MNFPCIPK_01268	CJPFEPAH_01653	FOMHCHFB_00183	CHDHMKCB_00297	BCKDCEBC_00967	LGLHGMLA_01868	FNJFLCHE_00954	FLONKGFH_01970	NBFKMJME_03364	CEOAPLOP_00751	GCFMPAFD_03029	ENNJPADL_01627	BDOAJJKN_01512	OKIGKOIG_01833	FJLGJMNC_02167	DMMOADMI_03753	PMMFEGFG_01796	PCIOAIEM_00332	LLNKLGKD_00621	NHLPBNLN_01136	PFEPKGLM_00450	PFCKLCCG_01875	HCHNIKDP_00684	BECLGGIP_00087	FCPFCAJD_03003	BBKBLFJM_00183	KBFEOPKC_03240	NKMFPFLE_01370
group_9220		hypothetical protein	152	152	1	1	25077				200	200	200	EAJOIFCL_03296	CDOBCFCB_01242	DGDMJBFF_02741	JJLFHNFP_00745	JLDACJNJ_02582	MHJACBNM_02542	LMOAOPDH_02546	HFLNLJIK_01902	MNFPCIPK_03174	CJPFEPAH_02624	FOMHCHFB_00813	CHDHMKCB_02454	BCKDCEBC_02598	LGLHGMLA_00135	FNJFLCHE_02333	FLONKGFH_03103	NBFKMJME_01626	CEOAPLOP_03258	GCFMPAFD_00291	ENNJPADL_02650	BDOAJJKN_01197	OKIGKOIG_01030	FJLGJMNC_01901	DMMOADMI_00179	PMMFEGFG_02067	PCIOAIEM_02607	LLNKLGKD_01672	NHLPBNLN_00137	PFEPKGLM_01774	PFCKLCCG_00474	HCHNIKDP_00115	BECLGGIP_01462	FCPFCAJD_02389	BBKBLFJM_03313	KBFEOPKC_00426	NKMFPFLE_02971
group_9221		hypothetical protein	152	152	1	1	25075				512	677	675	EAJOIFCL_03298	CDOBCFCB_01240	DGDMJBFF_02743	JJLFHNFP_00747	JLDACJNJ_02584	MHJACBNM_02544	LMOAOPDH_02548	HFLNLJIK_01900	MNFPCIPK_03172	CJPFEPAH_02626	FOMHCHFB_00811	CHDHMKCB_02452	BCKDCEBC_02596	LGLHGMLA_00133	FNJFLCHE_02331	FLONKGFH_03105	NBFKMJME_01629	CEOAPLOP_03256	GCFMPAFD_00293	ENNJPADL_02648	BDOAJJKN_01195	OKIGKOIG_01028	FJLGJMNC_01899	DMMOADMI_00181	PMMFEGFG_02065	PCIOAIEM_02605	LLNKLGKD_01670	NHLPBNLN_00135	PFEPKGLM_01772	PFCKLCCG_00472	HCHNIKDP_00113	BECLGGIP_01460	FCPFCAJD_02387	BBKBLFJM_03315	KBFEOPKC_00424	NKMFPFLE_02969
group_9222		hypothetical protein	152	152	1	1	25074				497	1091	1087	EAJOIFCL_03299	CDOBCFCB_01239	DGDMJBFF_02744	JJLFHNFP_00748	JLDACJNJ_02585	MHJACBNM_02545	LMOAOPDH_02549	HFLNLJIK_01899	MNFPCIPK_03171	CJPFEPAH_02627	FOMHCHFB_00810	CHDHMKCB_02451	BCKDCEBC_02595	LGLHGMLA_00132	FNJFLCHE_02330	FLONKGFH_03106	NBFKMJME_01630	CEOAPLOP_03255	GCFMPAFD_00294	ENNJPADL_02647	BDOAJJKN_01194	OKIGKOIG_01027	FJLGJMNC_01898	DMMOADMI_00182	PMMFEGFG_02064	PCIOAIEM_02604	LLNKLGKD_01669	NHLPBNLN_00134	PFEPKGLM_01771	PFCKLCCG_00471	HCHNIKDP_00112	BECLGGIP_01459	FCPFCAJD_02386	BBKBLFJM_03316	KBFEOPKC_00423	NKMFPFLE_02968
group_9223		hypothetical protein	152	152	1	1	25072				953	953	953	EAJOIFCL_03301	CDOBCFCB_01237	DGDMJBFF_02746	JJLFHNFP_00750	JLDACJNJ_02587	MHJACBNM_02547	LMOAOPDH_02551	HFLNLJIK_01897	MNFPCIPK_03169	CJPFEPAH_02629	FOMHCHFB_00808	CHDHMKCB_02449	BCKDCEBC_02593	LGLHGMLA_00130	FNJFLCHE_02328	FLONKGFH_03108	NBFKMJME_01632	CEOAPLOP_03253	GCFMPAFD_00296	ENNJPADL_02645	BDOAJJKN_01192	OKIGKOIG_01025	FJLGJMNC_01896	DMMOADMI_00184	PMMFEGFG_02062	PCIOAIEM_02602	LLNKLGKD_01667	NHLPBNLN_00132	PFEPKGLM_01769	PFCKLCCG_00469	HCHNIKDP_00110	BECLGGIP_01457	FCPFCAJD_02384	BBKBLFJM_03318	KBFEOPKC_00421	NKMFPFLE_02966
group_9224		hypothetical protein	152	152	1	1	25061				734	758	757	EAJOIFCL_03311	CDOBCFCB_01227	DGDMJBFF_02756	JJLFHNFP_00759	JLDACJNJ_02597	MHJACBNM_02557	LMOAOPDH_02561	HFLNLJIK_01887	MNFPCIPK_03159	CJPFEPAH_02639	FOMHCHFB_00798	CHDHMKCB_02439	BCKDCEBC_02583	LGLHGMLA_00120	FNJFLCHE_02318	FLONKGFH_03118	NBFKMJME_01642	CEOAPLOP_03243	GCFMPAFD_00306	ENNJPADL_02635	BDOAJJKN_01182	OKIGKOIG_01015	FJLGJMNC_01886	DMMOADMI_00194	PMMFEGFG_02052	PCIOAIEM_02592	LLNKLGKD_01657	NHLPBNLN_00122	PFEPKGLM_01759	PFCKLCCG_00459	HCHNIKDP_00100	BECLGGIP_01447	FCPFCAJD_02374	BBKBLFJM_03327	KBFEOPKC_00411	NKMFPFLE_02956
group_9225		hypothetical protein	152	152	1	1	25059				971	1412	1409	EAJOIFCL_03313	CDOBCFCB_01225	DGDMJBFF_02758	JJLFHNFP_00761	JLDACJNJ_02599	MHJACBNM_02559	LMOAOPDH_02563	HFLNLJIK_01885	MNFPCIPK_03157	CJPFEPAH_02641	FOMHCHFB_00796	CHDHMKCB_02437	BCKDCEBC_02581	LGLHGMLA_00118	FNJFLCHE_02316	FLONKGFH_03120	NBFKMJME_01644	CEOAPLOP_03241	GCFMPAFD_00308	ENNJPADL_02633	BDOAJJKN_01180	OKIGKOIG_01013	FJLGJMNC_01884	DMMOADMI_00196	PMMFEGFG_02050	PCIOAIEM_02590	LLNKLGKD_01655	NHLPBNLN_00120	PFEPKGLM_01757	PFCKLCCG_00457	HCHNIKDP_00098	BECLGGIP_01445	FCPFCAJD_02372	BBKBLFJM_03329	KBFEOPKC_00409	NKMFPFLE_02954
dbh		DNA polymerase IV	152	152	1	1	24117				893	1235	1232	EAJOIFCL_03329	CDOBCFCB_01190	DGDMJBFF_02775	JJLFHNFP_00980	JLDACJNJ_02616	MHJACBNM_02070	LMOAOPDH_02580	HFLNLJIK_01869	MNFPCIPK_03135	CJPFEPAH_01987	FOMHCHFB_00781	CHDHMKCB_02422	BCKDCEBC_02564	LGLHGMLA_00096	FNJFLCHE_02299	FLONKGFH_03135	NBFKMJME_01661	CEOAPLOP_03415	GCFMPAFD_00323	ENNJPADL_02610	BDOAJJKN_00718	OKIGKOIG_02607	FJLGJMNC_01869	DMMOADMI_00219	PMMFEGFG_02035	PCIOAIEM_02573	LLNKLGKD_02571	NHLPBNLN_00105	PFEPKGLM_01155	PFCKLCCG_01652	HCHNIKDP_00083	BECLGGIP_01430	FCPFCAJD_02356	BBKBLFJM_00392	KBFEOPKC_00393	NKMFPFLE_02932
group_9476		hypothetical protein	152	152	1	1	9922				494	500	494	EAJOIFCL_00652	CDOBCFCB_01856	DGDMJBFF_01697	JJLFHNFP_01917	JLDACJNJ_00887	MHJACBNM_01936	LMOAOPDH_01547	HFLNLJIK_01265	MNFPCIPK_00658	CJPFEPAH_02105	FOMHCHFB_02346	CHDHMKCB_01544	BCKDCEBC_02481	LGLHGMLA_00675	FNJFLCHE_02177	FLONKGFH_00741	NBFKMJME_02328	CEOAPLOP_02936	GCFMPAFD_01143	ENNJPADL_03199	BDOAJJKN_01920	OKIGKOIG_03018	FJLGJMNC_01621	DMMOADMI_02329	PMMFEGFG_00694	PCIOAIEM_01828	LLNKLGKD_03143	NHLPBNLN_01376	PFEPKGLM_00780	PFCKLCCG_01279	HCHNIKDP_02282	BECLGGIP_00583	FCPFCAJD_01002	BBKBLFJM_01287	KBFEOPKC_01106	NKMFPFLE_00863
group_9484		hypothetical protein	152	152	1	1	9252				1937	1946	1937	EAJOIFCL_00718	CDOBCFCB_01913	DGDMJBFF_01965	JJLFHNFP_01851	JLDACJNJ_02180	MHJACBNM_02004	LMOAOPDH_01445	HFLNLJIK_01828	MNFPCIPK_00601	CJPFEPAH_02173	FOMHCHFB_00408	CHDHMKCB_01345	BCKDCEBC_02412	LGLHGMLA_00618	FNJFLCHE_02108	FLONKGFH_01515	NBFKMJME_02395	CEOAPLOP_02626	GCFMPAFD_01203	ENNJPADL_03344	BDOAJJKN_00478	OKIGKOIG_03104	FJLGJMNC_00980	DMMOADMI_01787	PMMFEGFG_00635	PCIOAIEM_00417	LLNKLGKD_02366	NHLPBNLN_02072	PFEPKGLM_02451	PFCKLCCG_01338	HCHNIKDP_03243	BECLGGIP_00643	FCPFCAJD_00942	BBKBLFJM_03198	KBFEOPKC_01172	NKMFPFLE_02344
group_9510		hypothetical protein	152	152	1	1	25260				1133	1154	1136	EAJOIFCL_01186	CDOBCFCB_01374	DGDMJBFF_02615	JJLFHNFP_00632	JLDACJNJ_00536	MHJACBNM_02458	LMOAOPDH_03094	HFLNLJIK_02007	MNFPCIPK_03314	CJPFEPAH_02540	FOMHCHFB_00270	CHDHMKCB_02538	BCKDCEBC_02689	LGLHGMLA_00265	FNJFLCHE_02424	FLONKGFH_03310	NBFKMJME_01418	CEOAPLOP_00958	GCFMPAFD_00183	ENNJPADL_02761	BDOAJJKN_03173	OKIGKOIG_01135	FJLGJMNC_01985	DMMOADMI_00063	PMMFEGFG_02180	PCIOAIEM_02343	LLNKLGKD_00389	NHLPBNLN_00259	PFEPKGLM_03661	PFCKLCCG_02374	HCHNIKDP_00227	BECLGGIP_01791	FCPFCAJD_02506	BBKBLFJM_00969	KBFEOPKC_00555	NKMFPFLE_03085
group_9513		hypothetical protein	152	152	1	1	25057				743	758	752	EAJOIFCL_03315	CDOBCFCB_01223	DGDMJBFF_02760	JJLFHNFP_00763	JLDACJNJ_02601	MHJACBNM_02561	LMOAOPDH_02565	HFLNLJIK_01883	MNFPCIPK_03155	CJPFEPAH_02643	FOMHCHFB_00794	CHDHMKCB_02435	BCKDCEBC_02579	LGLHGMLA_00116	FNJFLCHE_02314	FLONKGFH_03122	NBFKMJME_01647	CEOAPLOP_03239	GCFMPAFD_00310	ENNJPADL_02631	BDOAJJKN_01178	OKIGKOIG_01011	FJLGJMNC_01882	DMMOADMI_00198	PMMFEGFG_02048	PCIOAIEM_02588	LLNKLGKD_01653	NHLPBNLN_00118	PFEPKGLM_01755	PFCKLCCG_00455	HCHNIKDP_00096	BECLGGIP_01443	FCPFCAJD_02370	BBKBLFJM_03331	KBFEOPKC_00407	NKMFPFLE_02952
group_9860		hypothetical protein	152	152	1	1	9862				824	830	824	EAJOIFCL_00684	CDOBCFCB_01882	DGDMJBFF_02071	JJLFHNFP_01885	JLDACJNJ_00855	MHJACBNM_01970	LMOAOPDH_01476	HFLNLJIK_01238	MNFPCIPK_00632	CJPFEPAH_02139	FOMHCHFB_00464	CHDHMKCB_01311	BCKDCEBC_02446	LGLHGMLA_00649	FNJFLCHE_02142	FLONKGFH_00766	NBFKMJME_02727	CEOAPLOP_02484	GCFMPAFD_01168	ENNJPADL_03310	BDOAJJKN_00435	OKIGKOIG_03063	FJLGJMNC_00946	DMMOADMI_01821	PMMFEGFG_00669	PCIOAIEM_00448	LLNKLGKD_03502	NHLPBNLN_01408	PFEPKGLM_02901	PFCKLCCG_01304	HCHNIKDP_02232	BECLGGIP_00608	FCPFCAJD_00976	BBKBLFJM_01252	KBFEOPKC_01138	NKMFPFLE_00837
group_11534		Archaetidylserine synthase	151	151	1	1	22576				668	668	668	EAJOIFCL_00050	CDOBCFCB_02469	DGDMJBFF_03387	JJLFHNFP_01472	JLDACJNJ_01997	MHJACBNM_00477	LMOAOPDH_02899	HFLNLJIK_00529	MNFPCIPK_01012	CJPFEPAH_00716	FOMHCHFB_02834	CHDHMKCB_01626	BCKDCEBC_02139	LGLHGMLA_00872	FNJFLCHE_02953	FLONKGFH_01210	NBFKMJME_02503	CEOAPLOP_01501	GCFMPAFD_00932	ENNJPADL_01051	BDOAJJKN_00705	OKIGKOIG_00828	FJLGJMNC_00895	DMMOADMI_00481	PMMFEGFG_00467	PCIOAIEM_00824	LLNKLGKD_00185	NHLPBNLN_02678	PFEPKGLM_00026	PFCKLCCG_03171	HCHNIKDP_02264	BECLGGIP_01481	FCPFCAJD_02007	BBKBLFJM_02788	KBFEOPKC_03338
speE		Polyamine aminopropyltransferase	151	151	1	1	13052				851	851	851	EAJOIFCL_00070	CDOBCFCB_03031	DGDMJBFF_02090	JJLFHNFP_02732	JLDACJNJ_01902	MHJACBNM_02406	LMOAOPDH_01378	HFLNLJIK_01092	MNFPCIPK_00431	CJPFEPAH_02350	FOMHCHFB_02559	CHDHMKCB_01418	BCKDCEBC_01763	LGLHGMLA_00380	FNJFLCHE_01971	FLONKGFH_01368	NBFKMJME_01864	CEOAPLOP_02140	GCFMPAFD_01601	ENNJPADL_00018	BDOAJJKN_00600	OKIGKOIG_00445	FJLGJMNC_02809	DMMOADMI_02552	PMMFEGFG_01600	PCIOAIEM_01459	LLNKLGKD_00903	NHLPBNLN_02020	PFEPKGLM_00935	PFCKLCCG_00916	HCHNIKDP_00579	BECLGGIP_00332	FCPFCAJD_00562	BBKBLFJM_03680	KBFEOPKC_01403	NKMFPFLE_00544
malF_10		Trehalose/maltose transport system permease protein MalF	151	151	1	1	15110				881	881	881	EAJOIFCL_00099	CDOBCFCB_02886	DGDMJBFF_01869	JJLFHNFP_02863	JLDACJNJ_01395	MHJACBNM_02273	LMOAOPDH_01395	HFLNLJIK_01611	MNFPCIPK_00791	CJPFEPAH_02483	FOMHCHFB_02576	CHDHMKCB_00718	BCKDCEBC_02903	LGLHGMLA_00982	FNJFLCHE_02648	FLONKGFH_01916	NBFKMJME_02949	CEOAPLOP_01002	GCFMPAFD_01760	ENNJPADL_00155	BDOAJJKN_00325	OKIGKOIG_02233	FJLGJMNC_01461	DMMOADMI_02827	PMMFEGFG_01460	PCIOAIEM_01298	LLNKLGKD_01932	NHLPBNLN_01882	PFEPKGLM_02156	PFCKLCCG_01726	HCHNIKDP_00827	BECLGGIP_02306	FCPFCAJD_01547	BBKBLFJM_01419	KBFEOPKC_01264	NKMFPFLE_00383
group_11546		hypothetical protein	151	151	1	1	22589				899	899	899	EAJOIFCL_00129	CDOBCFCB_02482	DGDMJBFF_03316	JJLFHNFP_01459	JLDACJNJ_01984	MHJACBNM_00490	LMOAOPDH_00990	HFLNLJIK_00516	MNFPCIPK_00999	CJPFEPAH_00729	FOMHCHFB_02820	CHDHMKCB_01639	BCKDCEBC_02126	LGLHGMLA_00859	FNJFLCHE_02966	FLONKGFH_01196	NBFKMJME_02490	CEOAPLOP_01515	GCFMPAFD_00919	ENNJPADL_01037	BDOAJJKN_00692	OKIGKOIG_00842	FJLGJMNC_00908	DMMOADMI_00467	PMMFEGFG_00453	PCIOAIEM_00811	LLNKLGKD_00172	NHLPBNLN_02692	PFEPKGLM_00039	PFCKLCCG_03184	HCHNIKDP_01705	BECLGGIP_01494	FCPFCAJD_02021	BBKBLFJM_02773	KBFEOPKC_03352	NKMFPFLE_00010
group_11552		putative aspartokinase	151	151	1	1	5369				1208	1208	1208	EAJOIFCL_00230	CDOBCFCB_00814	DGDMJBFF_00694	JJLFHNFP_00132	JLDACJNJ_02403	MHJACBNM_00149	LMOAOPDH_00136	HFLNLJIK_02484	MNFPCIPK_02605	CJPFEPAH_00147	FOMHCHFB_00651	CHDHMKCB_00114	BCKDCEBC_00312	LGLHGMLA_02988	FNJFLCHE_00312	FLONKGFH_02339	NBFKMJME_00149	CEOAPLOP_00221	GCFMPAFD_02320	ENNJPADL_01241	BDOAJJKN_00099	OKIGKOIG_00136	FJLGJMNC_00107	DMMOADMI_00575	PMMFEGFG_02503	PCIOAIEM_02454	LLNKLGKD_03016	NHLPBNLN_03050	PFEPKGLM_03171	PFCKLCCG_00084	HCHNIKDP_00982	BECLGGIP_02172	FCPFCAJD_00092	BBKBLFJM_02993	KBFEOPKC_02384	NKMFPFLE_02155
group_11553		hypothetical protein	151	151	1	1	5395				875	875	875	EAJOIFCL_00252	CDOBCFCB_00836	DGDMJBFF_00720	JJLFHNFP_00101	JLDACJNJ_02381	MHJACBNM_00127	LMOAOPDH_00158	HFLNLJIK_02506	MNFPCIPK_02583	CJPFEPAH_00125	FOMHCHFB_02254	CHDHMKCB_00092	BCKDCEBC_00334	LGLHGMLA_02966	FNJFLCHE_00334	FLONKGFH_02361	NBFKMJME_00172	CEOAPLOP_00243	GCFMPAFD_02342	ENNJPADL_01219	BDOAJJKN_00077	OKIGKOIG_00158	FJLGJMNC_00129	DMMOADMI_00553	PMMFEGFG_02525	PCIOAIEM_02432	LLNKLGKD_03047	NHLPBNLN_03072	PFEPKGLM_03140	PFCKLCCG_00062	HCHNIKDP_01004	BECLGGIP_02194	FCPFCAJD_00070	BBKBLFJM_02971	KBFEOPKC_02362	NKMFPFLE_02186
guaAA		GMP synthase [glutamine-hydrolyzing] subunit A	151	151	1	1	5411				1070	1070	1070	EAJOIFCL_00265	CDOBCFCB_00848	DGDMJBFF_00730	JJLFHNFP_00089	JLDACJNJ_02011	MHJACBNM_00117	LMOAOPDH_00167	HFLNLJIK_02515	MNFPCIPK_02571	CJPFEPAH_00115	FOMHCHFB_02684	CHDHMKCB_00083	BCKDCEBC_00343	LGLHGMLA_02954	FNJFLCHE_00343	FLONKGFH_02373	NBFKMJME_00184	CEOAPLOP_00255	GCFMPAFD_02354	ENNJPADL_01207	BDOAJJKN_00065	OKIGKOIG_00170	FJLGJMNC_00138	DMMOADMI_00541	PMMFEGFG_02537	PCIOAIEM_02423	LLNKLGKD_03059	NHLPBNLN_03084	PFEPKGLM_03128	PFCKLCCG_00050	HCHNIKDP_01016	BECLGGIP_02206	FCPFCAJD_00058	BBKBLFJM_02956	KBFEOPKC_02349	NKMFPFLE_02198
group_11562		hypothetical protein	151	151	1	1	5548				221	221	221	EAJOIFCL_00311	CDOBCFCB_00882	DGDMJBFF_00765	JJLFHNFP_00054	JLDACJNJ_01257	MHJACBNM_00080	LMOAOPDH_00211	HFLNLJIK_02552	MNFPCIPK_02537	CJPFEPAH_00078	FOMHCHFB_01912	CHDHMKCB_00047	BCKDCEBC_00390	LGLHGMLA_02919	FNJFLCHE_00390	FLONKGFH_02409		CEOAPLOP_02662	GCFMPAFD_01870	ENNJPADL_01172	BDOAJJKN_00027	OKIGKOIG_00205	FJLGJMNC_00174	DMMOADMI_00506	PMMFEGFG_02572	PCIOAIEM_02673	LLNKLGKD_03094	NHLPBNLN_03118	PFEPKGLM_03093	PFCKLCCG_00015	HCHNIKDP_02240	BECLGGIP_02241	FCPFCAJD_00023	BBKBLFJM_02921	KBFEOPKC_02304	NKMFPFLE_02234
group_11563		hypothetical protein	151	151	1	1	5549				212	212	212	EAJOIFCL_00312	CDOBCFCB_00883	DGDMJBFF_00766	JJLFHNFP_00053	JLDACJNJ_01258	MHJACBNM_00079	LMOAOPDH_00212	HFLNLJIK_02553	MNFPCIPK_02536	CJPFEPAH_00077	FOMHCHFB_01911	CHDHMKCB_00046	BCKDCEBC_00391	LGLHGMLA_02918	FNJFLCHE_00391	FLONKGFH_02410	NBFKMJME_00222	CEOAPLOP_02663	GCFMPAFD_01871	ENNJPADL_01171	BDOAJJKN_00026	OKIGKOIG_00206	FJLGJMNC_00175	DMMOADMI_00505	PMMFEGFG_02573	PCIOAIEM_02672	LLNKLGKD_03095	NHLPBNLN_03119	PFEPKGLM_03092	PFCKLCCG_00014	HCHNIKDP_02241	BECLGGIP_02242	FCPFCAJD_00022	BBKBLFJM_02920	KBFEOPKC_02303	NKMFPFLE_02235
group_11564		hypothetical protein	151	151	1	1	18313				875	875	875	EAJOIFCL_00323	CDOBCFCB_00894	DGDMJBFF_00777	JJLFHNFP_00042	JLDACJNJ_01269	MHJACBNM_00068	LMOAOPDH_00223	HFLNLJIK_02564	MNFPCIPK_02525	CJPFEPAH_00066	FOMHCHFB_01900	CHDHMKCB_00035	BCKDCEBC_00402	LGLHGMLA_02907	FNJFLCHE_00402	FLONKGFH_02421	NBFKMJME_00235	CEOAPLOP_02674	GCFMPAFD_01882	ENNJPADL_01160	BDOAJJKN_00013	OKIGKOIG_00217	FJLGJMNC_00186	DMMOADMI_00494	PMMFEGFG_02584	PCIOAIEM_02661	LLNKLGKD_03106	NHLPBNLN_03130	PFEPKGLM_03081	PFCKLCCG_00003	HCHNIKDP_02252	BECLGGIP_02253	FCPFCAJD_00011	BBKBLFJM_02887	KBFEOPKC_02292	NKMFPFLE_02246
group_11572		hypothetical protein	151	151	1	1	18045				287	287	287	EAJOIFCL_00392	CDOBCFCB_00978	DGDMJBFF_00799	JJLFHNFP_02957	JLDACJNJ_01442	MHJACBNM_01497	LMOAOPDH_00941	HFLNLJIK_00721	MNFPCIPK_01897	CJPFEPAH_00523	FOMHCHFB_01046	CHDHMKCB_00816	BCKDCEBC_01583	LGLHGMLA_02405	FNJFLCHE_01570	FLONKGFH_02766	NBFKMJME_01240	CEOAPLOP_01607	GCFMPAFD_02660	ENNJPADL_01115	BDOAJJKN_01254	OKIGKOIG_01570	FJLGJMNC_00667	DMMOADMI_03258	PMMFEGFG_01656	PCIOAIEM_01362	LLNKLGKD_01093	NHLPBNLN_00327	PFEPKGLM_01403	PFCKLCCG_02824	HCHNIKDP_03037	BECLGGIP_02855	FCPFCAJD_01816	BBKBLFJM_02688	KBFEOPKC_02223	NKMFPFLE_00144
group_11580		hypothetical protein	151	151	1	1	23084				1520	1520	1520	EAJOIFCL_00454	CDOBCFCB_02697	DGDMJBFF_03002	JJLFHNFP_02221	JLDACJNJ_02091	MHJACBNM_00271	LMOAOPDH_01142	HFLNLJIK_02851	MNFPCIPK_00338	CJPFEPAH_00267	FOMHCHFB_01629	CHDHMKCB_02871	BCKDCEBC_00655	LGLHGMLA_03277	FNJFLCHE_00581	FLONKGFH_00038	NBFKMJME_03830	CEOAPLOP_01150	GCFMPAFD_00702	ENNJPADL_02076	BDOAJJKN_02835	OKIGKOIG_01774	FJLGJMNC_02871	DMMOADMI_02938	PMMFEGFG_00240	PCIOAIEM_00117	LLNKLGKD_01261	NHLPBNLN_02539	PFEPKGLM_02075	PFCKLCCG_02117	HCHNIKDP_01447	BECLGGIP_01245	FCPFCAJD_02833	BBKBLFJM_01802	KBFEOPKC_00037	NKMFPFLE_02678
group_11581		hypothetical protein	151	151	1	1	23357				359	359	359	EAJOIFCL_00482	CDOBCFCB_02725	DGDMJBFF_02968	JJLFHNFP_02249	JLDACJNJ_02063	MHJACBNM_00299	LMOAOPDH_01170	HFLNLJIK_02879	MNFPCIPK_02148	CJPFEPAH_00295	FOMHCHFB_01601	CHDHMKCB_02900	BCKDCEBC_00683	LGLHGMLA_02113	FNJFLCHE_00553	FLONKGFH_00147	NBFKMJME_03798	CEOAPLOP_01178	GCFMPAFD_00588	ENNJPADL_02048	BDOAJJKN_02804	OKIGKOIG_01746	FJLGJMNC_02843	DMMOADMI_02966	PMMFEGFG_00212	PCIOAIEM_00089	LLNKLGKD_01289	NHLPBNLN_02567	PFEPKGLM_02047	PFCKLCCG_02145	HCHNIKDP_01333	BECLGGIP_01217	FCPFCAJD_02861	BBKBLFJM_01774	KBFEOPKC_00065	NKMFPFLE_02706
group_11582		hypothetical protein	151	151	1	1	23456				143	143	143	EAJOIFCL_00532	CDOBCFCB_02774	DGDMJBFF_02905	JJLFHNFP_00818	JLDACJNJ_01023	MHJACBNM_03008	LMOAOPDH_01219	HFLNLJIK_02933	MNFPCIPK_00549	CJPFEPAH_02960	FOMHCHFB_01552	CHDHMKCB_02279	BCKDCEBC_00433	LGLHGMLA_00505	FNJFLCHE_00737	FLONKGFH_00209	NBFKMJME_00446	CEOAPLOP_01231	GCFMPAFD_00539	ENNJPADL_01995	BDOAJJKN_02748	OKIGKOIG_01693	FJLGJMNC_01728	DMMOADMI_03015	PMMFEGFG_00163	PCIOAIEM_00038	LLNKLGKD_01342	NHLPBNLN_02616	PFEPKGLM_01994	PFCKLCCG_02198	HCHNIKDP_01284	BECLGGIP_01168	FCPFCAJD_02910	BBKBLFJM_02308	KBFEOPKC_00114	NKMFPFLE_02759
group_11583		hypothetical protein	151	151	1	1	23457				545	545	545	EAJOIFCL_00533	CDOBCFCB_02775	DGDMJBFF_02904	JJLFHNFP_00819	JLDACJNJ_01022	MHJACBNM_03007	LMOAOPDH_01220	HFLNLJIK_02934	MNFPCIPK_00548	CJPFEPAH_02959	FOMHCHFB_01551	CHDHMKCB_02280	BCKDCEBC_00434	LGLHGMLA_00506	FNJFLCHE_00738	FLONKGFH_00210	NBFKMJME_00445	CEOAPLOP_01232	GCFMPAFD_00538	ENNJPADL_01994	BDOAJJKN_02747	OKIGKOIG_01692	FJLGJMNC_01729	DMMOADMI_03016	PMMFEGFG_00162	PCIOAIEM_00037	LLNKLGKD_01343	NHLPBNLN_02617	PFEPKGLM_01993	PFCKLCCG_02199	HCHNIKDP_01283	BECLGGIP_01167	FCPFCAJD_02911	BBKBLFJM_02307	KBFEOPKC_00115	NKMFPFLE_02760
group_11591		hypothetical protein	151	151	1	1	23545				1040	1040	1040	EAJOIFCL_00601	CDOBCFCB_01113	DGDMJBFF_02848	JJLFHNFP_00878	JLDACJNJ_00944	MHJACBNM_02952	LMOAOPDH_03281	HFLNLJIK_03165	MNFPCIPK_02054	CJPFEPAH_02904	FOMHCHFB_00587	CHDHMKCB_02335	BCKDCEBC_01681	LGLHGMLA_00024	FNJFLCHE_01716	FLONKGFH_02100	NBFKMJME_03428	CEOAPLOP_02062	GCFMPAFD_00469	ENNJPADL_01927	BDOAJJKN_01595	OKIGKOIG_01249	FJLGJMNC_01793	DMMOADMI_01834	PMMFEGFG_00089	PCIOAIEM_02503	LLNKLGKD_00752	NHLPBNLN_01480	PFEPKGLM_00628	PFCKLCCG_00782	HCHNIKDP_01215	BECLGGIP_01097	FCPFCAJD_00509	BBKBLFJM_03542	KBFEOPKC_00183	NKMFPFLE_02852
glmS_2		Glutamine--fructose-6-phosphate aminotransferase [isomerizing]	151	151	1	1	22926				1880	1880	1880	EAJOIFCL_00637	CDOBCFCB_02639	DGDMJBFF_03172	JJLFHNFP_01306	JLDACJNJ_02690	MHJACBNM_00793	LMOAOPDH_03021	HFLNLJIK_00819	MNFPCIPK_02363	CJPFEPAH_01025	FOMHCHFB_02096	CHDHMKCB_01788	BCKDCEBC_00881	LGLHGMLA_02652	FNJFLCHE_00868	FLONKGFH_01041	NBFKMJME_00828	CEOAPLOP_01725	GCFMPAFD_00759	ENNJPADL_00650	BDOAJJKN_02961	OKIGKOIG_02646	FJLGJMNC_00458	DMMOADMI_00726	PMMFEGFG_00299	PCIOAIEM_00198	LLNKLGKD_00016	NHLPBNLN_02846	PFEPKGLM_00195	PFCKLCCG_01210	HCHNIKDP_02915	BECLGGIP_02663	FCPFCAJD_02175	BBKBLFJM_01377	KBFEOPKC_03506	NKMFPFLE_02620
group_11605		hypothetical protein	151	151	1	1	22920				935	935	935	EAJOIFCL_00642	CDOBCFCB_02634	DGDMJBFF_03177	JJLFHNFP_01311	JLDACJNJ_02695	MHJACBNM_00798	LMOAOPDH_03016	HFLNLJIK_00814	MNFPCIPK_02358	CJPFEPAH_01030	FOMHCHFB_02091	CHDHMKCB_01783	BCKDCEBC_00876	LGLHGMLA_02647	FNJFLCHE_00863	FLONKGFH_01046	NBFKMJME_00833	CEOAPLOP_01720	GCFMPAFD_00764	ENNJPADL_00645	BDOAJJKN_02966	OKIGKOIG_02651	FJLGJMNC_00463	DMMOADMI_00731	PMMFEGFG_00304	PCIOAIEM_00203	LLNKLGKD_00021	NHLPBNLN_02841	PFEPKGLM_00190	PFCKLCCG_01215	HCHNIKDP_02910	BECLGGIP_02668	FCPFCAJD_02170	BBKBLFJM_01372	KBFEOPKC_03501	NKMFPFLE_02615
group_11612		hypothetical protein	151	151	1	1	9244				227	227	227	EAJOIFCL_00719	CDOBCFCB_01914	DGDMJBFF_01964	JJLFHNFP_01850	JLDACJNJ_02181	MHJACBNM_02005	LMOAOPDH_01444	HFLNLJIK_01829	MNFPCIPK_00600	CJPFEPAH_02174	FOMHCHFB_00407	CHDHMKCB_01346	BCKDCEBC_02411	LGLHGMLA_00617	FNJFLCHE_02107	FLONKGFH_01516	NBFKMJME_02396	CEOAPLOP_02627	GCFMPAFD_01204	ENNJPADL_03345	BDOAJJKN_00479	OKIGKOIG_03105	FJLGJMNC_00981	DMMOADMI_01786	PMMFEGFG_00634	PCIOAIEM_00416	LLNKLGKD_02367	NHLPBNLN_02073	PFEPKGLM_02450	PFCKLCCG_01339	HCHNIKDP_03244	BECLGGIP_00644	FCPFCAJD_00941	BBKBLFJM_03199	KBFEOPKC_01173	NKMFPFLE_02343
group_11627		hypothetical protein	151	151	1	1	10115				938	938	938	EAJOIFCL_00813	CDOBCFCB_01782	DGDMJBFF_02193	JJLFHNFP_01082	JLDACJNJ_01294	MHJACBNM_01860	LMOAOPDH_00307	HFLNLJIK_01340	MNFPCIPK_00886	CJPFEPAH_02029	FOMHCHFB_01397	CHDHMKCB_00599	BCKDCEBC_02555	LGLHGMLA_00747	FNJFLCHE_02252	FLONKGFH_00573	NBFKMJME_00773	CEOAPLOP_00519	GCFMPAFD_02811	ENNJPADL_02430	BDOAJJKN_01267	OKIGKOIG_00999	FJLGJMNC_02921	DMMOADMI_00808	PMMFEGFG_01032	PCIOAIEM_00840	LLNKLGKD_00978	NHLPBNLN_02323	PFEPKGLM_00858	PFCKLCCG_01429	HCHNIKDP_02954	BECLGGIP_00560	FCPFCAJD_03228	BBKBLFJM_00494	KBFEOPKC_01020	NKMFPFLE_00935
[truncated: 27,429 more rows]
[truncated: 116 more columns]
