# Supplementary material for: Comparative genomics reveals extensive intra-species genetic divergence of the prevalent gut commensal Ruminococcus gnavus
Source: Microb Genom. 2023 Jul 24;9(7):mgen001071. doi: 10.1099/mgen.0.001071 (PMC10438805; doi:10.1099/mgen.0.001071)
Supplement: Supplementary material 7 [file mgen-9-1071-s007.xlsx]

## Sheet: ARG-ANNOT
FILE	NUM_FOUND	(AGly)Aac6-Aph2	(AGly)Aac6-Im	(AGly)Ant6-Ia	(AGly)Aph2-Ib	(AGly)Aph3-III	(AGly)Sat4A	(Gly)VanA-G	(MLS)ErmB	(MLS)LnuC	(MLS)MefA	(MLS)MsrD	(Phe)CatA9	(Phe)CatB4	(Phe)CatD	(Tet)Tet-32	(Tet)Tet-40	(Tet)TetM	(Tet)TetO	(Tet)TetW	(Tmt)DfrA8
GCA_003470265.1.fna	5	100	.	.	.	.	.	.	.	.	100	99.11	.	.	.	99.64	100	.	.	.	.
GCA_003475365.1.fna	5	.	.	.	.	.	.	.	.	.	100	99.11	.	.	99.84	.	.	.	100	100	.
GCA_013302885.1.fna	5	.	.	100	.	100	100	.	.	.	.	.	.	.	.	.	100	.	100	.	.
GCA_013303255.1.fna	5	100	.	.	.	.	.	.	100	.	.	.	.	.	99.84	.	100	.	100	.	.
GCA_013303285.1.fna	5	.	.	100	.	100	100	.	.	.	.	.	.	.	.	.	100	.	100	.	.
GCA_013303345.1.fna	5	100	.	.	.	.	.	.	100	.	.	.	.	.	99.84	.	100	.	100	.	.
GCA_013303355.1.fna	5	100	.	.	.	.	.	.	100	.	.	.	.	.	99.84	.	100	.	100	.	.
GCA_013303395.1.fna	5	100	.	.	.	.	.	.	100	.	.	.	.	.	99.84	.	100	.	100	.	.
GCA_013303465.1.fna	5	100	.	.	.	.	.	.	100	.	.	.	.	.	99.84	.	100	.	100	.	.
GCA_013303495.1.fna	5	100	.	.	.	.	.	.	100	.	.	.	.	.	99.84	.	100	.	100	.	.
GCA_020538515.1.fna	5	100	.	.	.	.	.	.	100	.	.	.	.	.	99.84	.	100	.	100	.	.
GCA_020538895.1.fna	5	100	.	.	.	.	.	.	100	.	.	.	.	.	99.84	.	100	.	100	.	.
GCA_020539005.1.fna	5	100	.	.	.	.	.	.	100	.	.	.	.	.	99.84	.	100	.	100	.	.
GCA_027671245.1.fna	5	100	.	.	.	.	.	.	.	.	100	99.11	.	.	.	99.64	100	.	.	.	.
GCA_003468635.1.fna	4	100	.	.	.	.	.	.	100	.	.	.	.	.	.	.	100	.	100	.	.
GCA_003473045.1.fna	4	.	.	.	.	.	.	.	100	.	100	99.11	.	.	.	.	.	100	.	.	.
GCA_013299825.1.fna	4	.	.	.	.	.	.	.	.	.	100	99.11	.	.	.	.	100	.	99.79	.	.
GCA_013303435.1.fna	4	.	.	.	.	.	.	.	100	.	.	.	.	.	99.84	.	100	.	100	.	.
GCA_015561245.1.fna	4	100	.	.	.	.	.	.	100	.	100	99.11	.	.	.	.	.	.	.	.	.
GCA_017850315.1.fna	4	.	.	.	.	.	.	.	.	.	100	99.11	.	.	.	.	100	.	100	.	.
GCA_020538885.1.fna	4	54.58	.	.	.	.	.	.	100	.	.	.	.	.	.	.	100	.	.	100	.
GCA_022713785.1.fna	4	.	.	.	.	.	.	.	100	.	100	99.11	.	.	.	.	.	.	100	.	.
GCA_027660365.1.fna	4	100	.	.	.	.	.	.	100	.	.	.	.	.	.	.	100	.	100	.	.
GCA_028462465.1.fna	4	100	.	.	.	.	.	.	100	.	.	.	.	.	.	99.64	100	.	.	.	.
GCA_902167785.1.fna	4	.	.	.	.	.	.	.	.	.	.	.	100	.	.	.	88.45	37.29	100	.	.
GCA_003457855.1.fna	3	.	.	.	.	.	.	91.11	100	.	.	.	.	.	.	.	.	100	.	.	.
GCA_003464875.1.fna	3	.	.	.	.	.	.	.	100	.	100	99.11	.	.	.	.	.	.	.	.	.
GCA_003470485.1.fna	3	100	.	.	.	.	.	90.67	100	.	.	.	.	.	.	.	.	.	.	.	.
GCA_003471265.1.fna	3	100	.	.	.	.	.	90.67	100	.	.	.	.	.	.	.	.	.	.	.	.
GCA_003473185.1.fna	3	.	.	.	.	.	.	.	.	100	.	.	.	.	.	.	100	.	100	.	.
GCA_013303515.1.fna	3	.	.	.	.	.	.	.	.	.	100	99.11	.	.	.	100	.	.	.	.	.
GCA_015554725.1.fna	3	100	.	.	.	.	.	.	100	.	.	.	.	.	.	.	.	.	100	.	.
GCA_022775325.1.fna	3	.	100	.	100	.	.	.	.	53.54	.	.	.	.	.	.	.	.	.	.	.
GCA_027495645.1.fna	3	.	.	.	.	.	.	.	.	.	100	99.11	.	.	.	100	.	.	.	.	.
GCA_027495705.1.fna	3	.	.	.	.	.	.	.	.	.	100	99.11	.	.	.	100	.	.	.	.	.
GCA_027697445.1.fna	3	.	.	.	.	.	.	.	.	.	.	.	.	.	.	100	100	.	100	.	.
GCA_028327535.1.fna	3	100	.	.	.	.	.	.	100	.	.	.	.	.	.	.	.	.	100	.	.
GCA_028462275.1.fna	3	.	.	.	.	.	.	.	.	.	100	99.11	.	.	.	100	.	.	.	.	.
GCA_001406655.1.fna	2	.	.	.	.	.	.	.	.	.	.	.	.	.	.	.	100	.	100	.	.
GCA_003436535.1.fna	2	.	.	.	.	.	.	.	100	.	.	.	.	.	.	.	.	100	.	.	.
GCA_003459705.1.fna	2	.	.	.	.	.	.	.	100	.	.	.	.	.	.	.	.	.	100	.	.
GCA_003464115.1.fna	2	.	.	.	.	.	.	.	.	.	100	99.11	.	.	.	.	.	.	.	.	.
GCA_003469585.1.fna	2	.	.	.	.	.	.	.	.	.	.	.	.	.	.	99.64	27.19	.	.	.	.
GCA_003471005.1.fna	2	.	.	.	.	.	.	.	100	.	.	.	.	.	.	.	.	.	100	.	.
GCA_003471625.1.fna	2	100	.	.	.	.	.	.	100	.	.	.	.	.	.	.	.	.	.	.	.
GCA_013299595.1.fna	2	.	.	.	.	.	.	.	.	.	.	.	.	.	.	.	100	.	100	.	.
GCA_013299785.1.fna	2	.	.	.	.	.	.	.	.	100	.	.	.	.	.	.	.	.	100	.	.
GCA_013303605.1.fna	2	.	.	.	.	.	.	.	.	100	.	.	.	.	.	.	.	.	100	.	.
GCA_013303665.1.fna	2	.	.	.	.	.	.	.	.	100	.	.	.	.	.	.	.	.	100	.	.
GCA_013303675.1.fna	2	.	.	.	.	.	.	.	.	100	.	.	.	.	.	.	.	.	100	.	.
GCA_013303685.1.fna	2	.	.	.	.	.	.	.	.	100	.	.	.	.	.	.	.	.	100	.	.
GCA_013303695.1.fna	2	.	.	.	.	.	.	.	.	100	.	.	.	.	.	.	.	.	100	.	.
GCA_013303705.1.fna	2	.	.	.	.	.	.	.	.	100	.	.	.	.	.	.	.	.	100	.	.
GCA_013303765.1.fna	2	.	.	.	.	.	.	.	.	100	.	.	.	.	.	.	.	.	100	.	.
GCA_015557345.1.fna	2	100	.	.	.	.	.	.	100	.	.	.	.	.	.	.	.	.	.	.	.
GCA_017850335.1.fna	2	57.92	.	.	.	.	.	.	.	.	.	.	.	.	.	.	.	.	100	.	.
GCA_020537205.1.fna	2	.	.	.	.	.	.	.	.	.	.	.	.	.	.	.	.	100	100	.	.
GCA_020538415.1.fna	2	.	.	.	.	.	.	.	.	.	.	.	.	.	.	.	.	11.3	100	.	.
GCA_022743595.1.fna	2	.	.	.	.	.	.	.	.	.	.	.	.	18.03	.	.	.	.	.	.	100
GCA_026804925.1.fna	2	.	.	.	.	.	.	.	.	.	100	99.11	.	.	.	.	.	.	.	.	.
GCA_028327245.1.fna	2	.	.	.	.	.	.	.	.	.	.	.	.	.	.	.	100	.	100	.	.
GCA_028327285.1.fna	2	.	.	.	.	.	.	.	.	.	.	.	.	.	.	.	100	.	8.18	.	.
GCA_028327325.1.fna	2	.	.	.	.	.	.	.	.	.	.	.	.	.	.	.	100	.	100	.	.
GCA_028327485.1.fna	2	.	.	.	.	.	.	90.67	.	.	.	.	.	.	.	.	.	64.11	.	.	.
GCA_028327585.1.fna	2	.	.	.	.	.	.	90.67	.	.	.	.	.	.	.	.	.	100	.	.	.
GCA_000169475.1.fna	1	.	.	.	.	.	.	.	.	.	.	.	.	.	.	.	.	.	100	.	.
GCA_002865285.1.fna	1	.	.	.	.	.	.	.	.	.	.	.	.	.	.	.	.	.	100	.	.
GCA_002865405.1.fna	1	.	.	.	.	.	.	.	.	.	.	.	.	.	.	.	.	.	100	.	.
GCA_002865435.1.fna	1	.	.	.	.	.	.	.	.	.	.	.	.	.	.	100	.	.	.	.	.
GCA_002865485.1.fna	1	.	.	.	.	.	.	.	.	.	.	.	.	.	.	100	.	.	.	.	.
GCA_003438585.1.fna	1	.	.	.	.	.	.	.	.	.	.	.	.	.	.	.	.	.	100	.	.
GCA_003459125.1.fna	1	.	.	.	.	.	.	.	.	.	.	.	.	.	.	.	.	100	.	.	.
GCA_008121495.1.fna	1	.	.	.	.	.	.	.	.	.	.	.	.	.	.	.	.	.	100	.	.
GCA_008681065.1.fna	1	.	.	.	.	.	.	.	.	.	.	.	.	.	.	.	.	.	100	.	.
GCA_009831375.1.fna	1	.	.	.	.	.	.	.	.	.	.	.	.	.	.	.	.	.	100	.	.
GCA_013299885.1.fna	1	.	.	.	.	.	.	.	.	.	.	.	.	.	.	.	.	.	100	.	.
GCA_013300015.1.fna	1	.	.	.	.	.	.	.	.	.	.	.	.	.	.	.	.	.	91.2	.	.
GCA_013300525.1.fna	1	.	.	.	.	.	.	.	.	.	.	.	.	.	.	.	.	.	100	.	.
GCA_013303245.1.fna	1	.	.	.	.	.	.	.	.	.	.	.	.	.	.	.	.	.	100	.	.
GCA_013303295.1.fna	1	.	.	.	.	.	.	.	.	.	.	.	.	.	.	.	.	.	100	.	.
GCA_013303325.1.fna	1	.	.	.	.	.	.	.	.	.	.	.	.	.	.	.	.	.	100	.	.
GCA_013303385.1.fna	1	.	.	.	.	.	.	.	.	.	.	.	.	.	.	.	.	.	100	.	.
GCA_013303425.1.fna	1	.	.	.	.	.	.	.	.	.	.	.	.	.	.	.	.	.	100	.	.
GCA_013303475.1.fna	1	.	.	.	.	.	.	.	.	.	.	.	.	.	.	.	.	.	100	.	.
GCA_013303535.1.fna	1	.	.	.	.	.	.	.	.	.	.	.	.	.	.	.	.	.	100	.	.
GCA_013303565.1.fna	1	.	.	.	.	.	.	.	.	.	.	.	.	.	.	.	.	.	100	.	.
GCA_013303585.1.fna	1	.	.	.	.	.	.	.	.	.	.	.	.	.	.	.	.	.	100	.	.
GCA_013303595.1.fna	1	.	.	.	.	.	.	.	.	.	.	.	.	.	.	.	.	.	91.2	.	.
GCA_013303625.1.fna	1	.	.	.	.	.	.	.	.	.	.	.	.	.	.	.	.	.	100	.	.
GCA_015559445.1.fna	1	.	.	.	.	.	.	.	.	.	.	.	.	.	.	.	.	.	100	.	.
GCA_019414985.1.fna	1	.	.	.	.	.	.	.	100	.	.	.	.	.	.	.	.	.	.	.	.
GCA_020181455.1.fna	1	.	.	.	.	.	.	.	.	.	.	.	.	.	.	.	.	.	100	.	.
GCA_020537805.1.fna	1	.	.	.	.	.	.	.	.	.	.	.	.	.	.	.	.	.	100	.	.
GCA_020538505.1.fna	1	.	.	.	.	.	.	.	.	.	.	.	.	.	.	.	.	.	100	.	.
GCA_021532045.1.fna	1	.	.	.	.	.	.	.	.	.	.	.	.	.	.	.	.	.	100	.	.
GCA_022132565.1.fna	1	.	.	.	.	.	.	.	.	.	.	.	.	.	.	.	.	.	100	.	.
GCA_022714985.1.fna	1	.	.	.	.	.	.	.	.	.	.	.	.	.	.	.	100	.	.	.	.
GCA_022720795.1.fna	1	.	.	.	.	.	.	.	.	.	66.91	.	.	.	.	.	.	.	.	.	.
GCA_024459975.1.fna	1	.	.	.	.	.	.	.	.	.	.	.	.	.	.	.	.	100	.	.	.
GCA_026805025.1.fna	1	.	.	.	.	.	.	90.67	.	.	.	.	.	.	.	.	.	.	.	.	.
GCA_028327205.1.fna	1	.	.	.	.	.	.	.	100	.	.	.	.	.	.	.	.	.	.	.	.
GCA_028327265.1.fna	1	.	.	.	.	.	.	.	100	.	.	.	.	.	.	.	.	.	.	.	.
GCA_028327305.1.fna	1	.	.	.	.	.	.	.	100	.	.	.	.	.	.	.	.	.	.	.	.
GCA_028327365.1.fna	1	.	.	.	.	.	.	.	.	.	.	.	.	.	.	.	.	.	100	.	.
GCA_028327385.1.fna	1	.	.	.	.	.	.	.	.	.	.	.	.	.	.	.	.	.	100	.	.
GCA_028327505.1.fna	1	.	.	.	.	.	.	90.67	.	.	.	.	.	.	.	.	.	.	.	.	.
GCA_028327525.1.fna	1	.	.	.	.	.	.	90.67	.	.	.	.	.	.	.	.	.	.	.	.	.
GCA_900036035.1.fna	1	.	.	.	.	.	.	.	.	.	.	.	.	.	.	.	.	.	100	.	.
GCA_905204875.1.fna	1	.	.	.	.	.	.	.	.	100	.	.	.	.	.	.	.	.	.	.	.
GCF_002959615.1.fna	1	.	.	.	.	.	.	.	.	.	.	.	.	.	.	.	.	.	100	.	.
COUNT	110	23	1	2	1	2	2	8	32	11	16	15	1	1	11	11	30	10	72	2	1

## Sheet: CARD
FILE	NUM_FOUND	AAC(6')-Ie-APH(2'')-Ia	AAC(6')-Ip	ANT(6)-Ib	APH(2'')-IIa	APH(3')-IIIa	ErmB	Escherichia_coli_emrE	SAT-4	aad(6)	cat-TC	catP	dfrA8	dfrF	efrA	emrB	lnuA	lnuC	mefA	mel	tet(40)	tet(D)	tet32	tetM	tetO	tetW	vanV
GCA_003470265.1.fna	6	100	.	.	.	.	.	.	.	.	.	.	.	.	.	.	34.7	.	100	99.11	100	.	100	.	.	.	.
GCA_015561245.1.fna	6	100	.	.	.	.	99.87	.	.	.	.	.	.	.	.	.	34.7	.	100	99.11	.	.	.	.	99.9	.	.
GCA_027671245.1.fna	6	100	.	.	.	.	.	.	.	.	.	.	.	.	.	.	34.7	.	100	99.11	100	.	100	.	.	.	.
GCA_003473045.1.fna	5	.	.	.	.	.	99.87	.	.	.	.	.	.	100	.	.	.	.	100	99.11	.	.	.	99.95	.	.	.
GCA_003475365.1.fna	5	.	.	.	.	.	.	.	.	.	.	100	.	.	.	.	.	.	100	99.11	.	.	.	.	100	100	.
GCA_013299825.1.fna	5	.	.	.	.	.	.	.	.	.	.	.	.	.	.	.	.	.	100	99.11	100	.	3.07	.	99.79	.	.
GCA_013302885.1.fna	5	.	.	.	.	100	.	.	100	100	.	.	.	.	.	.	.	.	.	.	100	.	.	.	100	.	.
GCA_013303255.1.fna	5	100	.	.	.	.	99.87	.	.	.	.	100	.	.	.	.	.	.	.	.	100	.	.	.	100	.	.
GCA_013303285.1.fna	5	.	.	.	.	100	.	.	100	100	.	.	.	.	.	.	.	.	.	.	100	.	.	.	100	.	.
GCA_013303345.1.fna	5	100	.	.	.	.	99.87	.	.	.	.	100	.	.	.	.	.	.	.	.	100	.	.	.	100	.	.
GCA_013303355.1.fna	5	100	.	.	.	.	99.87	.	.	.	.	100	.	.	.	.	.	.	.	.	100	.	.	.	100	.	.
GCA_013303395.1.fna	5	100	.	.	.	.	99.87	.	.	.	.	100	.	.	.	.	.	.	.	.	100	.	.	.	100	.	.
GCA_013303465.1.fna	5	100	.	.	.	.	99.87	.	.	.	.	100	.	.	.	.	.	.	.	.	100	.	.	.	100	.	.
GCA_013303495.1.fna	5	100	.	.	.	.	99.87	.	.	.	.	100	.	.	.	.	.	.	.	.	100	.	.	.	100	.	.
GCA_020538515.1.fna	5	100	.	.	.	.	99.87	.	.	.	.	100	.	.	.	.	.	.	.	.	100	.	.	.	100	.	.
GCA_020538885.1.fna	5	54.55	.	.	.	.	99.87	.	.	.	.	.	.	100	.	.	.	.	.	.	100	.	.	.	.	100	.
GCA_020538895.1.fna	5	100	.	.	.	.	99.87	.	.	.	.	100	.	.	.	.	.	.	.	.	100	.	.	.	100	.	.
GCA_020539005.1.fna	5	100	.	.	.	.	99.87	.	.	.	.	100	.	.	.	.	.	.	.	.	100	.	.	.	100	.	.
GCA_022713785.1.fna	5	.	.	.	.	.	99.87	.	.	.	.	.	.	.	.	.	34.7	.	100	99.11	.	.	.	.	100	.	.
GCA_027495645.1.fna	5	.	.	100	.	.	.	.	.	.	.	.	.	.	.	.	34.7	.	100	99.11	.	.	99.64	.	.	.	.
GCA_027495705.1.fna	5	.	.	100	.	.	.	.	.	.	.	.	.	.	.	.	34.7	.	100	99.11	.	.	99.64	.	.	.	.
GCA_027660365.1.fna	5	100	.	.	.	.	99.87	.	.	.	.	.	.	100	.	.	.	.	.	.	100	.	.	.	100	.	.
GCA_028462275.1.fna	5	.	.	100	.	.	.	.	.	.	.	.	.	.	.	.	34.7	.	100	99.11	.	.	99.64	.	.	.	.
GCA_028462465.1.fna	5	100	.	.	.	.	99.87	.	.	.	.	.	.	100	.	.	.	.	.	.	100	.	100	.	.	.	.
GCA_902167785.1.fna	5	.	.	.	.	.	.	.	.	.	100	.	.	100	.	.	.	.	.	.	88.46	.	.	37.27	100	.	.
GCA_003464875.1.fna	4	.	.	.	.	.	99.87	.	.	.	.	.	.	.	.	.	34.7	.	100	99.11	.	.	.	.	.	.	.
GCA_003468635.1.fna	4	100	.	.	.	.	99.87	.	.	.	.	.	.	.	.	.	.	.	.	.	100	.	.	.	100	.	.
GCA_013303435.1.fna	4	.	.	.	.	.	99.87	.	.	.	.	100	.	.	.	.	.	.	.	.	100	.	.	.	100	.	.
GCA_013303515.1.fna	4	.	.	.	.	.	.	.	.	.	.	.	.	100	.	.	.	.	100	99.11	.	.	99.64	.	.	.	.
GCA_015554725.1.fna	4	100	.	.	.	.	99.87	.	.	.	.	.	.	100	.	.	.	.	.	.	.	.	.	.	100	.	.
GCA_017850315.1.fna	4	.	.	.	.	.	.	.	.	.	.	.	.	.	.	.	.	.	100	99.11	100	.	.	.	100	.	.
GCA_017850335.1.fna	4	57.88	.	.	.	.	.	.	.	.	.	.	.	100	.	.	34.7	.	.	.	.	.	.	.	100	.	.
GCA_022743595.1.fna	4	.	.	.	.	.	.	16.56	.	.	.	.	100	.	.	6.43	.	.	.	.	.	100	.	.	.	.	.
GCA_024459975.1.fna	4	.	.	100	.	.	.	.	.	.	.	.	.	100	.	.	34.7	.	.	.	.	.	.	99.95	.	.	.
GCA_028327535.1.fna	4	100	.	.	.	.	99.87	.	.	.	.	.	.	100	.	.	.	.	.	.	.	.	.	.	100	.	.
GCA_001406655.1.fna	3	.	.	.	.	.	.	.	.	.	.	.	.	.	.	.	.	.	.	.	100	.	17.4	.	100	.	.
GCA_003438585.1.fna	3	.	.	.	.	.	.	.	.	.	.	.	.	76.81	.	.	34.7	.	.	.	.	.	.	.	100	.	.
GCA_003459705.1.fna	3	.	.	.	.	.	99.87	.	.	.	.	.	.	100	.	.	.	.	.	.	.	.	.	.	100	.	.
GCA_003464115.1.fna	3	.	.	.	.	.	.	.	.	.	.	.	.	.	.	.	34.7	.	100	99.11	.	.	.	.	.	.	.
GCA_003470485.1.fna	3	100	.	.	.	.	99.87	.	.	.	.	.	.	.	.	.	.	.	.	.	.	.	.	.	.	.	42.49
GCA_003471265.1.fna	3	100	.	.	.	.	99.87	.	.	.	.	.	.	.	.	.	.	.	.	.	.	.	.	.	.	.	42.49
GCA_003473185.1.fna	3	.	.	.	.	.	.	.	.	.	.	.	.	.	.	.	.	100	.	.	100	.	.	.	100	.	.
GCA_013299595.1.fna	3	.	.	.	.	.	.	.	.	.	.	.	.	100	.	.	.	.	.	.	100	.	.	.	100	.	.
GCA_015557345.1.fna	3	100	.	.	.	.	99.87	.	.	.	.	.	.	.	.	.	.	.	.	.	.	.	.	.	99.9	.	.
GCA_020538415.1.fna	3	.	.	.	.	.	.	.	.	.	.	.	.	.	9.47	.	.	.	.	.	.	.	.	11.3	100	.	.
GCA_022775325.1.fna	3	.	100	.	100	.	.	.	.	.	.	.	.	.	.	.	.	53.54	.	.	.	.	.	.	.	.	.
GCA_026804925.1.fna	3	.	.	.	.	.	.	.	.	.	.	.	.	.	.	.	34.7	.	100	99.11	.	.	.	.	.	.	.
GCA_027697445.1.fna	3	.	.	.	.	.	.	.	.	.	.	.	.	.	.	.	.	.	.	.	100	.	99.64	.	100	.	.
GCA_028327285.1.fna	3	.	.	.	.	.	.	.	.	.	.	.	.	.	.	.	.	.	.	.	100	.	8.18	.	18.33	.	.
GCA_905204875.1.fna	3	.	.	.	.	.	.	.	.	.	.	.	.	100	.	.	.	100	.	.	.	.	.	.	.	.	42.49
GCA_002865405.1.fna	2	.	.	.	.	.	.	.	.	.	.	.	.	100	.	.	.	.	.	.	.	.	.	.	100	.	.
GCA_002865435.1.fna	2	.	.	100	.	.	.	.	.	.	.	.	.	.	.	.	.	.	.	.	.	.	99.64	.	.	.	.
GCA_002865485.1.fna	2	.	.	100	.	.	.	.	.	.	.	.	.	.	.	.	.	.	.	.	.	.	99.64	.	.	.	.
GCA_003436535.1.fna	2	.	.	.	.	.	99.87	.	.	.	.	.	.	.	.	.	.	.	.	.	.	.	.	99.95	.	.	.
GCA_003457855.1.fna	2	.	.	.	.	.	99.87	.	.	.	.	.	.	.	.	.	.	.	.	.	.	.	.	99.95	.	.	.
GCA_003469585.1.fna	2	.	.	.	.	.	.	.	.	.	.	.	.	.	.	.	.	.	.	.	27.17	.	100	.	.	.	.
GCA_003471005.1.fna	2	.	.	.	.	.	99.87	.	.	.	.	.	.	.	.	.	.	.	.	.	.	.	.	.	100	.	.
GCA_003471625.1.fna	2	100	.	.	.	.	99.87	.	.	.	.	.	.	.	.	.	.	.	.	.	.	.	.	.	.	.	.
GCA_013299785.1.fna	2	.	.	.	.	.	.	.	.	.	.	.	.	.	.	.	.	100	.	.	.	.	.	.	100	.	.
GCA_013300525.1.fna	2	.	.	.	.	.	.	.	.	.	.	.	.	.	.	.	34.7	.	.	.	.	.	.	.	100	.	.
GCA_013303565.1.fna	2	.	.	.	.	.	.	.	.	.	.	.	.	.	.	.	34.7	.	.	.	.	.	.	.	100	.	.
GCA_013303605.1.fna	2	.	.	.	.	.	.	.	.	.	.	.	.	.	.	.	.	100	.	.	.	.	.	.	100	.	.
GCA_013303625.1.fna	2	.	.	.	.	.	.	.	.	.	.	.	.	.	.	.	34.7	.	.	.	.	.	.	.	100	.	.
GCA_013303665.1.fna	2	.	.	.	.	.	.	.	.	.	.	.	.	.	.	.	.	100	.	.	.	.	.	.	100	.	.
GCA_013303675.1.fna	2	.	.	.	.	.	.	.	.	.	.	.	.	.	.	.	.	100	.	.	.	.	.	.	100	.	.
GCA_013303685.1.fna	2	.	.	.	.	.	.	.	.	.	.	.	.	.	.	.	.	100	.	.	.	.	.	.	100	.	.
GCA_013303695.1.fna	2	.	.	.	.	.	.	.	.	.	.	.	.	.	.	.	.	100	.	.	.	.	.	.	100	.	.
GCA_013303705.1.fna	2	.	.	.	.	.	.	.	.	.	.	.	.	.	.	.	.	100	.	.	.	.	.	.	100	.	.
GCA_013303765.1.fna	2	.	.	.	.	.	.	.	.	.	.	.	.	.	.	.	.	100	.	.	.	.	.	.	100	.	.
GCA_020537205.1.fna	2	.	.	.	.	.	.	.	.	.	.	.	.	.	.	.	.	.	.	.	.	.	.	99.95	100	.	.
GCA_022714985.1.fna	2	.	.	.	.	.	.	.	.	.	.	.	.	.	.	.	.	.	.	.	100	.	.	.	99.9	.	.
GCA_028327245.1.fna	2	.	.	.	.	.	.	.	.	.	.	.	.	.	.	.	.	.	.	.	100	.	.	.	100	.	.
GCA_028327325.1.fna	2	.	.	.	.	.	.	.	.	.	.	.	.	.	.	.	.	.	.	.	100	.	.	.	100	.	.
GCA_000169475.1.fna	1	.	.	.	.	.	.	.	.	.	.	.	.	.	.	.	.	.	.	.	.	.	.	.	100	.	.
GCA_002865285.1.fna	1	.	.	.	.	.	.	.	.	.	.	.	.	.	.	.	.	.	.	.	.	.	.	.	100	.	.
GCA_003459125.1.fna	1	.	.	.	.	.	.	.	.	.	.	.	.	.	.	.	.	.	.	.	.	.	.	99.95	.	.	.
GCA_003475065.1.fna	1	.	.	.	.	.	.	.	.	.	.	.	.	100	.	.	.	.	.	.	.	.	.	.	.	.	.
GCA_008121495.1.fna	1	.	.	.	.	.	.	.	.	.	.	.	.	.	.	.	.	.	.	.	.	.	.	.	100	.	.
GCA_008681065.1.fna	1	.	.	.	.	.	.	.	.	.	.	.	.	.	.	.	.	.	.	.	.	.	.	.	100	.	.
GCA_009831375.1.fna	1	.	.	.	.	.	.	.	.	.	.	.	.	.	.	.	.	.	.	.	.	.	.	.	100	.	.
GCA_013299885.1.fna	1	.	.	.	.	.	.	.	.	.	.	.	.	.	.	.	.	.	.	.	.	.	.	.	100	.	.
GCA_013300015.1.fna	1	.	.	.	.	.	.	.	.	.	.	.	.	.	.	.	.	.	.	.	.	.	.	.	91.2	.	.
GCA_013303245.1.fna	1	.	.	.	.	.	.	.	.	.	.	.	.	.	.	.	.	.	.	.	.	.	.	.	100	.	.
GCA_013303295.1.fna	1	.	.	.	.	.	.	.	.	.	.	.	.	.	.	.	.	.	.	.	.	.	.	.	100	.	.
GCA_013303325.1.fna	1	.	.	.	.	.	.	.	.	.	.	.	.	.	.	.	.	.	.	.	.	.	.	.	100	.	.
GCA_013303385.1.fna	1	.	.	.	.	.	.	.	.	.	.	.	.	.	.	.	.	.	.	.	.	.	.	.	100	.	.
GCA_013303425.1.fna	1	.	.	.	.	.	.	.	.	.	.	.	.	.	.	.	.	.	.	.	.	.	.	.	100	.	.
GCA_013303475.1.fna	1	.	.	.	.	.	.	.	.	.	.	.	.	.	.	.	.	.	.	.	.	.	.	.	100	.	.
GCA_013303535.1.fna	1	.	.	.	.	.	.	.	.	.	.	.	.	.	.	.	.	.	.	.	.	.	.	.	100	.	.
GCA_013303585.1.fna	1	.	.	.	.	.	.	.	.	.	.	.	.	.	.	.	.	.	.	.	.	.	.	.	100	.	.
GCA_013303595.1.fna	1	.	.	.	.	.	.	.	.	.	.	.	.	.	.	.	.	.	.	.	.	.	.	.	91.2	.	.
GCA_015559445.1.fna	1	.	.	.	.	.	.	.	.	.	.	.	.	.	.	.	.	.	.	.	.	.	.	.	100	.	.
GCA_015561395.1.fna	1	.	.	.	.	.	.	.	.	.	.	.	.	100	.	.	.	.	.	.	.	.	.	.	.	.	.
GCA_019414985.1.fna	1	.	.	.	.	.	99.87	.	.	.	.	.	.	.	.	.	.	.	.	.	.	.	.	.	.	.	.
GCA_020181455.1.fna	1	.	.	.	.	.	.	.	.	.	.	.	.	.	.	.	.	.	.	.	.	.	.	.	100	.	.
GCA_020537805.1.fna	1	.	.	.	.	.	.	.	.	.	.	.	.	.	.	.	.	.	.	.	.	.	.	.	100	.	.
GCA_020538135.1.fna	1	.	.	.	.	.	.	.	.	.	.	.	.	.	.	.	.	.	.	.	.	.	.	.	99.9	.	.
GCA_020538505.1.fna	1	.	.	.	.	.	.	.	.	.	.	.	.	.	.	.	.	.	.	.	.	.	.	.	100	.	.
GCA_021532045.1.fna	1	.	.	.	.	.	.	.	.	.	.	.	.	.	.	.	.	.	.	.	.	.	.	.	100	.	.
GCA_022132565.1.fna	1	.	.	.	.	.	.	.	.	.	.	.	.	.	.	.	.	.	.	.	.	.	.	.	100	.	.
GCA_022720795.1.fna	1	.	.	.	.	.	.	.	.	.	.	.	.	.	.	.	.	.	66.04	.	.	.	.	.	.	.	.
GCA_026804885.1.fna	1	.	.	.	.	.	.	.	.	.	.	.	.	.	.	.	.	.	.	.	.	.	.	.	99.9	.	.
GCA_026804895.1.fna	1	.	.	.	.	.	.	.	.	.	.	.	.	100	.	.	.	.	.	.	.	.	.	.	.	.	.
GCA_026804985.1.fna	1	.	.	.	.	.	.	.	.	.	.	.	.	100	.	.	.	.	.	.	.	.	.	.	.	.	.
GCA_026805165.1.fna	1	.	.	.	.	.	.	.	.	.	.	.	.	100	.	.	.	.	.	.	.	.	.	.	.	.	.
GCA_028327205.1.fna	1	.	.	.	.	.	99.87	.	.	.	.	.	.	.	.	.	.	.	.	.	.	.	.	.	.	.	.
GCA_028327265.1.fna	1	.	.	.	.	.	99.87	.	.	.	.	.	.	.	.	.	.	.	.	.	.	.	.	.	.	.	.
GCA_028327305.1.fna	1	.	.	.	.	.	99.87	.	.	.	.	.	.	.	.	.	.	.	.	.	.	.	.	.	.	.	.
GCA_028327345.1.fna	1	.	.	.	.	.	.	.	.	.	.	.	.	100	.	.	.	.	.	.	.	.	.	.	.	.	.
GCA_028327365.1.fna	1	.	.	.	.	.	.	.	.	.	.	.	.	.	.	.	.	.	.	.	.	.	.	.	100	.	.
GCA_028327385.1.fna	1	.	.	.	.	.	.	.	.	.	.	.	.	.	.	.	.	.	.	.	.	.	.	.	100	.	.
GCA_028327485.1.fna	1	.	.	.	.	.	.	.	.	.	.	.	.	.	.	.	.	.	.	.	.	.	.	64.08	.	.	.
GCA_028327585.1.fna	1	.	.	.	.	.	.	.	.	.	.	.	.	.	.	.	.	.	.	.	.	.	.	99.95	.	.	.
GCA_900036035.1.fna	1	.	.	.	.	.	.	.	.	.	.	.	.	.	.	.	.	.	.	.	.	.	.	.	100	.	.
GCF_002959615.1.fna	1	.	.	.	.	.	.	.	.	.	.	.	.	.	.	.	.	.	.	.	.	.	.	.	100	.	.
count	115	23	1	6	1	2	32	1	2	2	1	11	1	21	1	1	16	11	16	15	30	1	14	10	77	2	3

## Sheet: ResFinder
FILE	NUM_FOUND	aac(6')-Im_1	aac(6')-aph(2'')_1	aadE_1	ant(6)-Ia_1	aph(2'')-Ib_1	aph(2'')-If_1	aph(3')-III_1	cat(pC194)_1	catB4_1	catP_1	dfrA8_1	erm(B)_18	lnu(C)_1	mef(A)_3	msr(D)_3	tet(32)_2	tet(40)_1	tet(40)_2	tet(M)_1	tet(M)_10	tet(M)_12	tet(M)_13	tet(M)_2	tet(O)_1	tet(O)_2	tet(O)_3	tet(W)_4
GCA_003470265.1.fna	5	.	100	.	.	.	.	.	.	.	.	.	.	.	100	99.25	99.64	.	100	.	.	.	.	.	.	.	.	.
GCA_003475365.1.fna	5	.	.	.	.	.	.	.	.	.	100	.	.	.	100	99.25	.	.	.	.	.	.	.	.	100	.	.	100
GCA_013299825.1.fna	5	.	.	.	.	.	.	.	.	.	.	.	.	.	100	99.25	.	.	100	.	.	.	.	.	3.07	.	99.79	.
GCA_013303255.1.fna	5	.	100	.	.	.	.	.	.	.	100	.	100	.	.	.	.	100	.	.	.	.	.	.	.	100	.	.
GCA_013303345.1.fna	5	.	100	.	.	.	.	.	.	.	100	.	100	.	.	.	.	100	.	.	.	.	.	.	.	100	.	.
GCA_013303355.1.fna	5	.	100	.	.	.	.	.	.	.	100	.	100	.	.	.	.	100	.	.	.	.	.	.	.	100	.	.
GCA_013303395.1.fna	5	.	100	.	.	.	.	.	.	.	100	.	100	.	.	.	.	100	.	.	.	.	.	.	.	100	.	.
GCA_013303465.1.fna	5	.	100	.	.	.	.	.	.	.	100	.	100	.	.	.	.	100	.	.	.	.	.	.	.	100	.	.
GCA_013303495.1.fna	5	.	100	.	.	.	.	.	.	.	100	.	100	.	.	.	.	100	.	.	.	.	.	.	.	100	.	.
GCA_020538515.1.fna	5	.	100	.	.	.	.	.	.	.	100	.	100	.	.	.	.	100	.	.	.	.	.	.	.	100	.	.
GCA_020538895.1.fna	5	.	100	.	.	.	.	.	.	.	100	.	100	.	.	.	.	100	.	.	.	.	.	.	.	100	.	.
GCA_020539005.1.fna	5	.	100	.	.	.	.	.	.	.	100	.	100	.	.	.	.	100	.	.	.	.	.	.	.	100	.	.
GCA_027660365.1.fna	5	.	100	.	.	.	.	.	.	.	.	.	100	.	.	.	.	89.6	100	.	.	.	.	.	.	.	100	.
GCA_027671245.1.fna	5	.	100	.	.	.	.	.	.	.	.	.	.	.	100	99.25	99.64	.	100	.	.	.	.	.	.	.	.	.
GCA_902167785.1.fna	5	.	.	.	.	.	.	.	100	.	.	.	.	.	.	.	.	88.45	.	.	.	63.54	.	37.29	100	.	.	.
GCA_003468635.1.fna	4	.	100	.	.	.	.	.	.	.	.	.	100	.	.	.	.	100	.	.	.	.	.	.	.	.	100	.
GCA_003473045.1.fna	4	.	.	.	.	.	.	.	.	.	.	.	100	.	100	99.25	.	.	.	.	100	.	.	.	.	.	.	.
GCA_013302885.1.fna	4	.	.	.	100	.	.	100	.	.	.	.	.	.	.	.	.	.	100	.	.	.	.	.	100	.	.	.
GCA_013303285.1.fna	4	.	.	.	100	.	.	100	.	.	.	.	.	.	.	.	.	.	100	.	.	.	.	.	100	.	.	.
GCA_013303435.1.fna	4	.	.	.	.	.	.	.	.	.	100	.	100	.	.	.	.	100	.	.	.	.	.	.	.	100	.	.
GCA_015561245.1.fna	4	.	100	.	.	.	.	.	.	.	.	.	100	.	100	99.25	.	.	.	.	.	.	.	.	.	.	.	.
GCA_017850315.1.fna	4	.	.	.	.	.	.	.	.	.	.	.	.	.	100	99.25	.	.	100	.	.	.	.	.	.	100	.	.
GCA_020538885.1.fna	4	.	54.58	.	.	.	.	.	.	.	.	.	100	.	.	.	.	.	100	.	.	.	.	.	.	.	.	100
GCA_022713785.1.fna	4	.	.	.	.	.	.	.	.	.	.	.	100	.	100	99.04	.	.	.	.	.	.	.	.	100	.	.	.
GCA_027495645.1.fna	4	.	.	100	.	.	.	.	.	.	.	.	.	.	100	99.25	100	.	.	.	.	.	.	.	.	.	.	.
GCA_027495705.1.fna	4	.	.	100	.	.	.	.	.	.	.	.	.	.	100	99.25	100	.	.	.	.	.	.	.	.	.	.	.
GCA_028462275.1.fna	4	.	.	100	.	.	.	.	.	.	.	.	.	.	100	99.25	100	.	.	.	.	.	.	.	.	.	.	.
GCA_028462465.1.fna	4	.	100	.	.	.	.	.	.	.	.	.	100	.	.	.	99.64	.	100	.	.	.	.	.	.	.	.	.
GCA_001406655.1.fna	3	.	.	.	.	.	.	.	.	.	.	.	.	.	.	.	.	100	.	.	.	.	.	.	17.4	.	100	.
GCA_003464875.1.fna	3	.	.	.	.	.	.	.	.	.	.	.	100	.	100	99.25	.	.	.	.	.	.	.	.	.	.	.	.
GCA_003469585.1.fna	3	.	.	.	.	.	.	.	.	.	.	.	.	.	.	.	99.64	73.14	27.19	.	.	.	.	.	.	.	.	.
GCA_003473185.1.fna	3	.	.	.	.	.	.	.	.	.	.	.	.	100	.	.	.	.	100	.	.	.	.	.	100	.	.	.
GCA_013303515.1.fna	3	.	.	.	.	.	.	.	.	.	.	.	.	.	100	99.25	100	.	.	.	.	.	.	.	.	.	.	.
GCA_015554725.1.fna	3	.	100	.	.	.	.	.	.	.	.	.	100	.	.	.	.	.	.	.	.	.	.	.	100	.	.	.
GCA_022775325.1.fna	3	100	.	.	.	100	.	.	.	.	.	.	.	53.54	.	.	.	.	.	.	.	.	.	.	.	.	.	.
GCA_027697445.1.fna	3	.	.	.	.	.	.	.	.	.	.	.	.	.	.	.	100	100	.	.	.	.	.	.	.	100	.	.
GCA_028327285.1.fna	3	.	.	.	.	.	.	.	.	.	.	.	.	.	.	.	.	.	100	.	.	.	.	.	8.18	18.33	.	.
GCA_028327535.1.fna	3	.	100	.	.	.	.	.	.	.	.	.	100	.	.	.	.	.	.	.	.	.	.	.	100	.	.	.
GCA_002865435.1.fna	2	.	.	100	.	.	.	.	.	.	.	.	.	.	.	.	100	.	.	.	.	.	.	.	.	.	.	.
GCA_002865485.1.fna	2	.	.	100	.	.	.	.	.	.	.	.	.	.	.	.	100	.	.	.	.	.	.	.	.	.	.	.
GCA_003436535.1.fna	2	.	.	.	.	.	.	.	.	.	.	.	100	.	.	.	.	.	.	.	.	.	100	.	.	.	.	.
GCA_003457855.1.fna	2	.	.	.	.	.	.	.	.	.	.	.	100	.	.	.	.	.	.	.	100	.	.	.	.	.	.	.
GCA_003459705.1.fna	2	.	.	.	.	.	.	.	.	.	.	.	100	.	.	.	.	.	.	.	.	.	.	.	100	.	.	.
GCA_003464115.1.fna	2	.	.	.	.	.	.	.	.	.	.	.	.	.	100	99.25	.	.	.	.	.	.	.	.	.	.	.	.
GCA_003470485.1.fna	2	.	100	.	.	.	.	.	.	.	.	.	100	.	.	.	.	.	.	.	.	.	.	.	.	.	.	.
GCA_003471005.1.fna	2	.	.	.	.	.	.	.	.	.	.	.	100	.	.	.	.	.	.	.	.	.	.	.	100	.	.	.
GCA_003471265.1.fna	2	.	100	.	.	.	.	.	.	.	.	.	100	.	.	.	.	.	.	.	.	.	.	.	.	.	.	.
GCA_003471625.1.fna	2	.	100	.	.	.	.	.	.	.	.	.	100	.	.	.	.	.	.	.	.	.	.	.	.	.	.	.
GCA_008681065.1.fna	2	.	.	.	.	.	.	.	.	.	.	.	.	.	.	.	.	.	.	.	.	.	.	.	100	100	.	.
GCA_013299595.1.fna	2	.	.	.	.	.	.	.	.	.	.	.	.	.	.	.	.	100	.	.	.	.	.	.	100	.	.	.
GCA_013299785.1.fna	2	.	.	.	.	.	.	.	.	.	.	.	.	100	.	.	.	.	.	.	.	.	.	.	.	.	100	.
GCA_013303605.1.fna	2	.	.	.	.	.	.	.	.	.	.	.	.	100	.	.	.	.	.	.	.	.	.	.	.	.	100	.
GCA_013303665.1.fna	2	.	.	.	.	.	.	.	.	.	.	.	.	100	.	.	.	.	.	.	.	.	.	.	.	.	100	.
GCA_013303675.1.fna	2	.	.	.	.	.	.	.	.	.	.	.	.	100	.	.	.	.	.	.	.	.	.	.	.	.	100	.
GCA_013303685.1.fna	2	.	.	.	.	.	.	.	.	.	.	.	.	100	.	.	.	.	.	.	.	.	.	.	.	.	100	.
GCA_013303695.1.fna	2	.	.	.	.	.	.	.	.	.	.	.	.	100	.	.	.	.	.	.	.	.	.	.	.	.	100	.
GCA_013303705.1.fna	2	.	.	.	.	.	.	.	.	.	.	.	.	100	.	.	.	.	.	.	.	.	.	.	.	.	100	.
GCA_013303765.1.fna	2	.	.	.	.	.	.	.	.	.	.	.	.	100	.	.	.	.	.	.	.	.	.	.	.	.	100	.
GCA_015557345.1.fna	2	.	100	.	.	.	.	.	.	.	.	.	100	.	.	.	.	.	.	.	.	.	.	.	.	.	.	.
GCA_017850335.1.fna	2	.	.	.	.	.	100	.	.	.	.	.	.	.	.	.	.	.	.	.	.	.	.	.	100	.	.	.
GCA_020537205.1.fna	2	.	.	.	.	.	.	.	.	.	.	.	.	.	.	.	.	.	.	.	.	100	.	.	.	.	100	.
GCA_020538415.1.fna	2	.	.	.	.	.	.	.	.	.	.	.	.	.	.	.	.	.	.	11.3	.	.	.	.	100	.	.	.
GCA_022743595.1.fna	2	.	.	.	.	.	.	.	.	18.03	.	100	.	.	.	.	.	.	.	.	.	.	.	.	.	.	.	.
GCA_024459975.1.fna	2	.	.	100	.	.	.	.	.	.	.	.	.	.	.	.	.	.	.	.	.	.	100	.	.	.	.	.
GCA_026804925.1.fna	2	.	.	.	.	.	.	.	.	.	.	.	.	.	100	99.04	.	.	.	.	.	.	.	.	.	.	.	.
GCA_028327245.1.fna	2	.	.	.	.	.	.	.	.	.	.	.	.	.	.	.	.	.	100	.	.	.	.	.	.	100	.	.
GCA_028327325.1.fna	2	.	.	.	.	.	.	.	.	.	.	.	.	.	.	.	.	.	100	.	.	.	.	.	.	100	.	.
GCA_000169475.1.fna	1	.	.	.	.	.	.	.	.	.	.	.	.	.	.	.	.	.	.	.	.	.	.	.	100	.	.	.
GCA_002865285.1.fna	1	.	.	.	.	.	.	.	.	.	.	.	.	.	.	.	.	.	.	.	.	.	.	.	.	.	100	.
GCA_002865405.1.fna	1	.	.	.	.	.	.	.	.	.	.	.	.	.	.	.	.	.	.	.	.	.	.	.	.	.	100	.
GCA_003438585.1.fna	1	.	.	.	.	.	.	.	.	.	.	.	.	.	.	.	.	.	.	.	.	.	.	.	100	.	.	.
GCA_003459125.1.fna	1	.	.	.	.	.	.	.	.	.	.	.	.	.	.	.	.	.	.	.	100	.	.	.	.	.	.	.
GCA_008121495.1.fna	1	.	.	.	.	.	.	.	.	.	.	.	.	.	.	.	.	.	.	.	.	.	.	.	100	.	.	.
GCA_009831375.1.fna	1	.	.	.	.	.	.	.	.	.	.	.	.	.	.	.	.	.	.	.	.	.	.	.	100	.	.	.
GCA_013299885.1.fna	1	.	.	.	.	.	.	.	.	.	.	.	.	.	.	.	.	.	.	.	.	.	.	.	100	.	.	.
GCA_013300015.1.fna	1	.	.	.	.	.	.	.	.	.	.	.	.	.	.	.	.	.	.	.	.	.	.	.	.	91.2	.	.
GCA_013300525.1.fna	1	.	.	.	.	.	.	.	.	.	.	.	.	.	.	.	.	.	.	.	.	.	.	.	.	100	.	.
GCA_013303245.1.fna	1	.	.	.	.	.	.	.	.	.	.	.	.	.	.	.	.	.	.	.	.	.	.	.	100	.	.	.
GCA_013303295.1.fna	1	.	.	.	.	.	.	.	.	.	.	.	.	.	.	.	.	.	.	.	.	.	.	.	100	.	.	.
GCA_013303325.1.fna	1	.	.	.	.	.	.	.	.	.	.	.	.	.	.	.	.	.	.	.	.	.	.	.	100	.	.	.
GCA_013303385.1.fna	1	.	.	.	.	.	.	.	.	.	.	.	.	.	.	.	.	.	.	.	.	.	.	.	100	.	.	.
GCA_013303425.1.fna	1	.	.	.	.	.	.	.	.	.	.	.	.	.	.	.	.	.	.	.	.	.	.	.	100	.	.	.
GCA_013303475.1.fna	1	.	.	.	.	.	.	.	.	.	.	.	.	.	.	.	.	.	.	.	.	.	.	.	100	.	.	.
GCA_013303535.1.fna	1	.	.	.	.	.	.	.	.	.	.	.	.	.	.	.	.	.	.	.	.	.	.	.	100	.	.	.
GCA_013303565.1.fna	1	.	.	.	.	.	.	.	.	.	.	.	.	.	.	.	.	.	.	.	.	.	.	.	.	100	.	.
GCA_013303585.1.fna	1	.	.	.	.	.	.	.	.	.	.	.	.	.	.	.	.	.	.	.	.	.	.	.	100	.	.	.
GCA_013303595.1.fna	1	.	.	.	.	.	.	.	.	.	.	.	.	.	.	.	.	.	.	.	.	.	.	.	.	91.2	.	.
GCA_013303625.1.fna	1	.	.	.	.	.	.	.	.	.	.	.	.	.	.	.	.	.	.	.	.	.	.	.	100	.	.	.
GCA_015559445.1.fna	1	.	.	.	.	.	.	.	.	.	.	.	.	.	.	.	.	.	.	.	.	.	.	.	.	.	100	.
GCA_019414985.1.fna	1	.	.	.	.	.	.	.	.	.	.	.	100	.	.	.	.	.	.	.	.	.	.	.	.	.	.	.
GCA_020181455.1.fna	1	.	.	.	.	.	.	.	.	.	.	.	.	.	.	.	.	.	.	.	.	.	.	.	100	.	.	.
GCA_020537805.1.fna	1	.	.	.	.	.	.	.	.	.	.	.	.	.	.	.	.	.	.	.	.	.	.	.	100	.	.	.
GCA_020538505.1.fna	1	.	.	.	.	.	.	.	.	.	.	.	.	.	.	.	.	.	.	.	.	.	.	.	100	.	.	.
GCA_021532045.1.fna	1	.	.	.	.	.	.	.	.	.	.	.	.	.	.	.	.	.	.	.	.	.	.	.	100	.	.	.
GCA_022132565.1.fna	1	.	.	.	.	.	.	.	.	.	.	.	.	.	.	.	.	.	.	.	.	.	.	.	100	.	.	.
GCA_022714985.1.fna	1	.	.	.	.	.	.	.	.	.	.	.	.	.	.	.	.	.	100	.	.	.	.	.	.	.	.	.
GCA_022720795.1.fna	1	.	.	.	.	.	.	.	.	.	.	.	.	.	66.91	.	.	.	.	.	.	.	.	.	.	.	.	.
GCA_028327205.1.fna	1	.	.	.	.	.	.	.	.	.	.	.	100	.	.	.	.	.	.	.	.	.	.	.	.	.	.	.
GCA_028327265.1.fna	1	.	.	.	.	.	.	.	.	.	.	.	100	.	.	.	.	.	.	.	.	.	.	.	.	.	.	.
GCA_028327305.1.fna	1	.	.	.	.	.	.	.	.	.	.	.	100	.	.	.	.	.	.	.	.	.	.	.	.	.	.	.
GCA_028327365.1.fna	1	.	.	.	.	.	.	.	.	.	.	.	.	.	.	.	.	.	.	.	.	.	.	.	.	.	100	.
GCA_028327385.1.fna	1	.	.	.	.	.	.	.	.	.	.	.	.	.	.	.	.	.	.	.	.	.	.	.	.	.	100	.
GCA_028327485.1.fna	1	.	.	.	.	.	.	.	.	.	.	.	.	.	.	.	.	.	.	.	.	.	64.11	.	.	.	.	.
GCA_028327585.1.fna	1	.	.	.	.	.	.	.	.	.	.	.	.	.	.	.	.	.	.	.	.	.	100	.	.	.	.	.
GCA_900036035.1.fna	1	.	.	.	.	.	.	.	.	.	.	.	.	.	.	.	.	.	.	.	.	.	.	.	100	.	.	.
GCA_905204875.1.fna	1	.	.	.	.	.	.	.	.	.	.	.	.	100	.	.	.	.	.	.	.	.	.	.	.	.	.	.
GCF_002959615.1.fna	1	.	.	.	.	.	.	.	.	.	.	.	.	.	.	.	.	.	.	.	.	.	.	.	100	.	.	.
Count	107	1	22	6	2	1	1	2	1	1	11	1	32	11	16	15	11	17	15	1	3	2	4	1	38	20	18	2

## Sheet: vfdb
FILE	NUM_FOUND	agg3B	cap8D	clpC	cps4J	entD	faeD	faeE	faeF	faeH	faeI	faeJ	fepA	gspM	iroD	iroE	iucA	iutA	kpsM	lgtC	papX	pic	sat
GCA_003436535.1.fna	1	.	.	.	.	.	.	.	.	.	.	.	.	.	.	.	.	.	.	6.45	.	.	.
GCA_003459125.1.fna	1	.	.	.	93.94	.	.	.	.	.	.	.	.	.	.	.	.	.	.	.	.	.	.
GCA_003470485.1.fna	1	.	.	.	.	.	.	.	.	.	.	.	.	.	.	.	.	.	.	5.64	.	.	.
GCA_003471265.1.fna	1	.	.	.	.	.	.	.	.	.	.	.	.	.	.	.	.	.	.	6.04	.	.	.
GCA_003471625.1.fna	1	.	.	.	61.17	.	.	.	.	.	.	.	.	.	.	.	.	.	.	.	.	.	.
GCA_013303515.1.fna	1	.	.	.	74.15	.	.	.	.	.	.	.	.	.	.	.	.	.	.	.	.	.	.
GCA_013303805.1.fna	1	.	.	.	.	.	.	.	.	.	.	.	.	.	.	.	.	.	.	7.25	.	.	.
GCA_017850315.1.fna	1	.	.	6.09	.	.	.	.	.	.	.	.	.	.	.	.	.	.	.	.	.	.	.
GCA_020537805.1.fna	1	.	.	.	.	.	.	.	.	.	.	.	9.77	.	.	.	.	.	.	.	.	.	.
GCA_020538505.1.fna	1	.	.	6.9	.	.	.	.	.	.	.	.	.	.	.	.	.	.	.	.	.	.	.
GCA_022724425.1.fna	1	.	.	6.46	.	.	.	.	.	.	.	.	.	.	.	.	.	.	.	.	.	.	.
GCA_026804985.1.fna	1	.	.	.	41.67	.	.	.	.	.	.	.	.	.	.	.	.	.	.	.	.	.	.
GCA_027697445.1.fna	1	.	.	.	93.94	.	.	.	.	.	.	.	.	.	.	.	.	.	.	.	.	.	.
GCA_028327205.1.fna	1	.	12.61	.	.	.	.	.	.	.	.	.	.	.	.	.	.	.	.	.	.	.	.
GCA_028327265.1.fna	1	.	12.61	.	.	.	.	.	.	.	.	.	.	.	.	.	.	.	.	.	.	.	.
GCA_028327305.1.fna	1	.	12.61	.	.	.	.	.	.	.	.	.	.	.	.	.	.	.	.	.	.	.	.
GCA_003467625.1.fna	2	.	.	.	92.33	.	.	.	.	.	.	.	.	.	.	.	.	.	.	6.04	.	.	.
GCA_022735395.1.fna	4	90.25	.	.	.	.	.	.	.	.	.	.	.	.	67.97	70.85	14.71	.	.	.	.	.	.
GCA_022743595.1.fna	13	.	.	.	.	12.58;14.66	87.17	93.05	100	100	99.87	100	.	99.05	.	.	.	4.3	100	.	100	44.9	100

## Sheet: plasmidfinder
FILE	NUM_FOUND	rep1_3_repR(pGB354)	rep1_6_repE(pTEF1)	repUS2__repA(pBI143)
GCA_003436535.1.fna	1	.	100	.
GCA_003468635.1.fna	1	.	100	.
GCA_003470485.1.fna	1	.	100	.
GCA_003471265.1.fna	1	.	100	.
GCA_003473045.1.fna	1	25.96	.	.
GCA_013303255.1.fna	1	.	100	.
GCA_013303345.1.fna	1	.	100	.
GCA_013303355.1.fna	1	.	100	.
GCA_013303395.1.fna	1	.	100	.
GCA_013303435.1.fna	1	.	100	.
GCA_013303465.1.fna	1	.	100	.
GCA_013303495.1.fna	1	.	100	.
GCA_015554725.1.fna	1	.	100	.
GCA_015557345.1.fna	1	.	100	.
GCA_015561245.1.fna	1	.	100	.
GCA_020538515.1.fna	1	.	100	.
GCA_020538885.1.fna	1	.	100	.
GCA_020538895.1.fna	1	.	100	.
GCA_020539005.1.fna	1	.	100	.
GCA_022720795.1.fna	1	.	.	99.71
GCA_027660365.1.fna	1	.	100	.
GCA_028327205.1.fna	1	25.96	.	.
GCA_028327265.1.fna	1	25.96	.	.
GCA_028327305.1.fna	1	25.96	.	.
GCA_028327525.1.fna	1	.	.	99.71
GCA_028327535.1.fna	1	.	100	.
GCA_028462465.1.fna	1	.	100	.
Count	27	4	21	2

## Sheet: Genomes No resistance
No.	Genome File ID	Host	Country of Isolation	Sample type
1	GCA_025152275.1.fna	Human	NA	Cell culture
2	GCA_019012805.1.fna	Human	Australia	Metagenomic assembly
3	GCA_002865305.1.fna	Human	America	Cell culture
4	GCA_002865425.1.fna	Human	America	Cell culture
5	GCA_026805035.1.fna	Human	Ireland	Cell culture
6	GCA_002865355.1.fna	Human	America	Cell culture
7	GCA_000526735.1.fna	NA	NA	Cell culture
8	GCA_028327455.1.fna	Human	America	Cell culture
9	GCA_008679315.1.fna	Human	NA	Metagenomic assembly
10	GCA_026169315.1.fna	Domestic cat	America	Metagenomic assembly
11	GCA_028327405.1.fna	Human	America	Cell culture
12	GCA_015559285.1.fna	Human	America	Cell culture
13	GCA_002865385.1.fna	Human	America	Cell culture
14	GCA_015666995.1.fna	Human	America	Cell culture
15	GCA_016904015.1.fna	NA	America	NA
16	GCA_026805005.1.fna	Human	Ireland	Cell culture
17	GCA_002865345.1.fna	Human	America	Cell culture
18	GCA_021768575.1.fna	Rat	Canada	Metagenomic assembly
19	GCA_015553185.1.fna	Human	America	Cell culture
20	GCA_002865465.1.fna	Human	America	Cell culture
21	GCA_028327425.1.fna	Human	America	Cell culture
22	GCA_026804945.1.fna	Human	Ireland	Cell culture
23	GCA_026804965.1.fna	Human	Ireland	Cell culture
24	GCA_017851115.1.fna	Human	Japan	Metagenomic assembly
25	GCA_002865325.1.fna	Human	America	Cell culture
26	GCA_900067245.1.fna	Human	Malawi	Metagenomic assembly
27	GCA_000507805.1.fna	Human	NA	NA
28	GCA_028327435.1.fna	Human	America	Cell culture
29	GCA_022714625.1.fna	Human	America	Metagenomic assembly
30	GCA_019414925.1.fna	Human	Japan	Metagenomic assembly
31	GCA_902374425.1.fna	Human	NA	Cell culture
